# Supplementary material for: Integrative multi-omics analysis identifies genetically supported druggable targets and immune cell specificity for myasthenia gravis
Source: J Transl Med. 2024 Mar 24;22:302. doi: 10.1186/s12967-024-04994-2 (PMC10960998; doi:10.1186/s12967-024-04994-2)
Supplement: Supplementary file 2 — Additional file 2: Table S1. Basic Characteristics of eQTL Databases, pQTL Studies, and GWAS Datasets in the study. Table S2. An overview of druggable proteins and the coverage of genes/proteins in eQTLGen and pQTL studies. Table S3. Genome-wide significant loci in MG GWAS from Chia et al. Table S4. The cis-eQTLs instruments used for drug target gene expression on MG risk in the primary analysis. The outcome is MG GWAS from Chia et al. (1,873 patients and 36,370 controls). Table S5. MR full results using cis-eQTLs on MG risk across different datasets. Table S6. Colocalization results using cis-eQTLs on MG across different datasets. Table S7. The cis-pQTLs instruments used for protein expression on MG risk in the primary analysis. The outcome is MG GWAS from Chia et al. (1,873 patients and 36,370 controls). Table S8. MR full results of proteins using sentinel cis-pQTLs from six large proteomic studies on MG risk across different datasets. Table S9. Colocalization results using cis-pQTLs on MG risk across different datasets. Table S10. Colocalization results for genes/proteins using eQTL from the DICE database. [file 12967_2024_4994_MOESM2_ESM.xlsx]

## Sheet: Table S1
Table S1. Basic Characteristics of eQTL Databases, pQTL Studies, and GWAS Datasets in the study.
Data	Author	Dataset	Samplesize
eQTL Association	Võsa, Urmo et al.	The eQTLGen Consortium	31,684 (meta-analysis of 37 studies)
eQTL Association	Schmiedel, Benjamin J et al.	The DICE (Database of immune cell expression eQTLs and epigenomics) project	91 healthy subjects
pQTL Association	Zhang et al.	The ARIC study	7,213
pQTL Association	Sun et al.	the INTEVAL study	3,301
pQTL Association	Emilsson et al.	The AGES-Reykjavik study	3,200
pQTL Association	Suhre et al.	the KORA F4 study	997
pQTL Association	Folkersen et al.	The IMPROVE study	3,394
pQTL Association	Yao et al.	The Framingham Heart study	6,861

## Sheet: Table S2
Table S2. An overview of druggable proteins and the coverage of genes/proteins in eQTLGen and pQTL studies.
Ensembl ID	Gene	CHR	Gene start	Gene end	Druggability tier	Small molecular Druggable	Bio Druggable	ADME Druggable	The eQTLGen Consortium	The ARIC study (Zhang et al. 2022)	The INTEVAL study (Sun et al. 2018)	The AGES-Reykjavik study (Emilsson et al. 2018)	The KORA F4 study (Suhre et al. 2017)	The FHS study (Yao et al. 2018)	The IMPROVE study (Folkersen et al. 2020)
ENSG00000205595	AREGB	4	74445136	74455005	Tier 2	Yes	Yes	No	No	No	No	No	No	No	No
ENSG00000255854	PPIAL4B	1	120889771	120890530	Tier 2	No	Yes	No	No	No	No	No	No	No	No
ENSG00000124529	HIST1H4B	6	26026896	26027283	Tier 3A	No	Yes	No	No	No	No	No	No	No	No
ENSG00000124693	HIST1H3B	6	26031589	26032099	Tier 3A	No	Yes	No	Yes	No	No	No	No	No	No
ENSG00000188987	HIST1H4D	6	26188710	26189112	Tier 3A	No	Yes	No	No	No	No	No	No	No	No
ENSG00000196176	HIST1H4A	6	26021649	26022050	Tier 3A	No	Yes	No	No	No	No	No	No	No	No
ENSG00000196966	HIST1H3E	6	26224199	26227473	Tier 3A	No	Yes	No	Yes	No	No	No	No	No	No
ENSG00000198327	HIST1H4F	6	26240393	26240793	Tier 3A	No	Yes	No	No	No	No	No	No	No	No
ENSG00000198339	HIST1H4I	6	27139282	27139678	Tier 3A	No	Yes	No	No	No	No	No	No	No	No
ENSG00000198366	HIST1H3A	6	26020451	26020958	Tier 3A	No	Yes	No	No	No	No	No	No	No	No
ENSG00000198518	HIST1H4E	6	26204610	26205021	Tier 3A	No	Yes	No	Yes	No	No	No	No	No	No
ENSG00000182217	HIST2H4B	1	149854045	149861159	Tier 3B	No	Yes	No	No	No	No	No	No	No	No
ENSG00000182572	HIST1H3I	6	27871845	27872346	Tier 3B	No	Yes	No	No	No	No	No	No	No	No
ENSG00000183748	MRC1L1	10	17809348	17911164	Tier 3B	No	Yes	No	No	No	No	No	No	No	No
ENSG00000183941	HIST2H4A	1	149832657	149839767	Tier 3B	No	Yes	No	No	No	No	No	No	No	No
ENSG00000197914	HIST1H4K	6	27831174	27831560	Tier 3B	No	Yes	No	Yes	No	No	No	No	No	No
ENSG00000198558	HIST1H4L	6	27873148	27873534	Tier 3B	No	Yes	No	No	No	No	No	No	No	No
ENSG00000203813	HIST1H3H	6	27810051	27811300	Tier 3B	No	Yes	No	No	No	No	No	No	No	No
ENSG00000213240	NOTCH2NL	1	146146203	146229041	Tier 3B	No	Yes	No	No	No	No	No	No	No	No
ENSG00000049319	SRD5A2	2	31522480	31580938	Tier 1	Yes	No	No	No	No	No	No	No	No	No
ENSG00000112096	SOD2	6	159669069	159762529	Tier 1	No	No	Yes	Yes	No	No	No	No	No	No
ENSG00000141720	PIP4K2B	17	38765691	38800126	Tier 1	Yes	No	No	Yes	No	No	No	No	No	No
ENSG00000143466	IKBKE	1	206470476	206496889	Tier 1	Yes	No	No	Yes	No	No	No	No	No	No
ENSG00000183473	SSTR3	22	37204237	37212477	Tier 1	Yes	Yes	No	Yes	No	No	No	No	No	No
ENSG00000222040	ADRA2B	2	96112876	96116571	Tier 1	Yes	Yes	No	No	No	No	No	No	No	No
ENSG00000229164	TRAC	14	22547506	22552156	Tier 1	No	Yes	No	Yes	No	No	No	No	No	No
ENSG00000240224	UGT1A5	2	233712907	233773300	Tier 1	No	No	Yes	No	No	No	No	No	No	No
ENSG00000243135	UGT1A3	2	233729042	233773300	Tier 1	No	No	Yes	No	No	No	No	No	No	No
ENSG00000270024	C8orf44-SGK3	8	66667596	66860472	Tier 1	Yes	No	No	No	No	No	No	No	No	No
ENSG00000031544	NR2E3	15	71792638	71818259	Tier 2	Yes	No	No	No	No	No	No	No	No	No
ENSG00000132142	ACACA	17	37084992	37406836	Tier 2	Yes	No	No	Yes	No	No	No	No	No	No
ENSG00000161570	CCL5	17	35871491	35880793	Tier 2	Yes	Yes	No	Yes	Yes	No	No	Yes	No	No
ENSG00000165862	PNLIPRP2	10	116620953	116645143	Tier 2	Yes	Yes	No	No	No	No	Yes	No	No	No
ENSG00000173876	TUBB8	10	46888	74163	Tier 2	Yes	Yes	No	No	No	No	No	No	No	No
ENSG00000183729	NPBWR1	8	52939182	52943734	Tier 2	Yes	Yes	No	No	No	No	No	No	No	No
ENSG00000198161	PPIAL4C	1	149583848	149584607	Tier 2	No	Yes	No	No	No	No	No	No	No	No
ENSG00000255963	PPIAL4A	1	120889771	120890530	Tier 2	No	Yes	No	No	No	No	No	No	No	No
ENSG00000256374	PPIAL4D	1	145241415	145242174	Tier 2	No	Yes	No	No	No	No	No	No	No	No
ENSG00000138294	MSMB	10	46033307	46048180	Tier 3A	No	Yes	No	No	No	No	No	No	No	No
ENSG00000006074	CCL18	17	36064272	36072032	Tier 3B	No	Yes	No	No	Yes	No	No	Yes	No	No
ENSG00000006075	CCL3	17	36088256	36090169	Tier 3B	No	Yes	No	Yes	Yes	No	No	No	No	No
ENSG00000090920	FCGBP	19	39863323	39934626	Tier 3B	No	Yes	No	Yes	No	No	No	No	No	No
ENSG00000107618	RBP3	10	47348363	47357881	Tier 3B	No	Yes	No	No	No	No	No	No	No	No
ENSG00000107623	GDF10	10	47300197	47313577	Tier 3B	No	Yes	No	Yes	No	No	No	No	No	No
ENSG00000108294	PSMB3	17	38752741	38764225	Tier 3B	Yes	No	No	Yes	No	No	No	No	No	No
ENSG00000120586	MRC1	10	17809348	17911164	Tier 3B	No	Yes	No	No	No	No	No	No	No	No
ENSG00000128802	GDF2	10	47322454	47327588	Tier 3B	No	Yes	No	No	No	No	No	No	No	No
ENSG00000129270	MMP28	17	35756249	35795707	Tier 3B	No	Yes	No	Yes	No	No	No	No	No	No
ENSG00000129277	CCL4	17	36103827	36105621	Tier 3B	No	Yes	No	Yes	No	No	No	No	No	Yes
ENSG00000161572	LYZL6	17	35934518	35943713	Tier 3B	No	Yes	No	No	No	No	No	No	No	No
ENSG00000161573	CCL16	17	35976493	35981497	Tier 3B	No	Yes	No	No	Yes	Yes	No	No	No	No
ENSG00000161574	CCL15-CCL14	17	35983656	36001621	Tier 3B	No	Yes	No	No	No	No	No	No	No	No
ENSG00000167236	CCL23	17	36013056	36017972	Tier 3B	No	Yes	No	Yes	Yes	Yes	No	No	No	No
ENSG00000181935	OR4C16	11	55572128	55573060	Tier 3B	Yes	No	No	No	No	No	No	No	No	No
ENSG00000182851	GPIHBP1	8	143213218	143217170	Tier 3B	No	Yes	No	No	No	No	No	No	No	No
ENSG00000183038	GGTLC3	22	18516344	18518161	Tier 3B	No	Yes	No	No	No	No	No	No	No	No
ENSG00000197262	CCL4L2	17	36210924	36212878	Tier 3B	No	Yes	No	Yes	No	No	No	No	No	No
ENSG00000205021	CCL3L1	17	36194869	36196758	Tier 3B	No	Yes	No	Yes	Yes	Yes	No	No	No	No
ENSG00000211619	IGKV2-40	2	89330116	89330429	Tier 3B	No	Yes	No	No	No	No	No	No	No	No
ENSG00000213494	CCL14	17	35983288	35987004	Tier 3B	No	Yes	No	No	Yes	Yes	No	No	No	No
ENSG00000000938	FGR	1	27612064	27635185	Tier 1	Yes	No	No	Yes	No	No	No	No	No	No
ENSG00000001626	CFTR	7	117287120	117715971	Tier 1	Yes	No	Yes	No	No	No	No	No	No	No
ENSG00000001630	CYP51A1	7	92084987	92134803	Tier 1	Yes	No	Yes	Yes	No	No	No	No	No	No
ENSG00000002549	LAP3	4	17577198	17607972	Tier 1	Yes	No	No	Yes	Yes	No	No	No	No	No
ENSG00000004468	CD38	4	15778275	15853232	Tier 1	No	Yes	No	Yes	No	No	No	No	No	No
ENSG00000004478	FKBP4	12	2794970	2805423	Tier 1	Yes	No	No	Yes	Yes	No	No	No	No	No
ENSG00000004660	CAMKK1	17	3860315	3894891	Tier 1	Yes	No	No	Yes	No	No	No	No	No	No
ENSG00000004700	RECQL	12	21468910	21501669	Tier 1	Yes	No	No	Yes	Yes	No	Yes	No	No	No
ENSG00000004809	SLC22A16	6	110424687	110476641	Tier 1	Yes	No	Yes	Yes	No	No	No	No	No	No
ENSG00000004846	ABCB5	7	20615667	20777038	Tier 1	Yes	No	Yes	No	No	No	No	No	No	No
ENSG00000004948	CALCR	7	93424486	93574730	Tier 1	Yes	Yes	No	No	No	No	No	No	No	No
ENSG00000005381	MPO	17	58269855	58280935	Tier 1	Yes	Yes	Yes	Yes	Yes	Yes	No	No	No	No
ENSG00000005421	PON1	7	95297676	95324532	Tier 1	No	Yes	Yes	No	No	No	No	No	No	No
ENSG00000005471	ABCB4	7	87401696	87480435	Tier 1	No	Yes	Yes	Yes	No	No	No	No	No	No
ENSG00000005844	ITGAL	16	30472658	30523567	Tier 1	Yes	Yes	No	Yes	No	No	No	No	No	No
ENSG00000005961	ITGA2B	17	44372180	44389649	Tier 1	Yes	Yes	No	No	No	No	No	No	No	No
ENSG00000006071	ABCC8	11	17392498	17476894	Tier 1	Yes	Yes	Yes	No	No	No	No	No	No	No
ENSG00000006283	CACNA1G	17	50560715	50627474	Tier 1	Yes	No	No	No	No	No	No	No	No	No
ENSG00000006327	TNFRSF12A	16	3018445	3022383	Tier 1	No	Yes	No	No	No	No	No	No	No	No
ENSG00000006432	MAP3K9	14	70722526	70809534	Tier 1	Yes	No	No	Yes	No	No	No	No	No	No
ENSG00000006638	TBXA2R	19	3594507	3606875	Tier 1	Yes	No	No	Yes	No	No	No	No	No	No
ENSG00000007047	MARK4	19	45079288	45305284	Tier 1	Yes	No	No	Yes	No	No	No	No	No	No
ENSG00000007171	NOS2	17	27756766	27800529	Tier 1	Yes	No	Yes	Yes	No	No	No	No	No	No
ENSG00000007216	SLC13A2	17	28473293	28497781	Tier 1	No	No	Yes	No	No	No	No	No	No	No
ENSG00000007264	MATK	19	3777970	3802129	Tier 1	Yes	No	No	Yes	No	No	No	No	No	No
ENSG00000007312	CD79B	17	63928738	63932336	Tier 1	No	Yes	No	Yes	No	No	No	No	No	No
ENSG00000007314	SCN4A	17	63938554	63972918	Tier 1	Yes	No	No	Yes	No	No	No	No	No	No
ENSG00000007402	CACNA2D2	3	50362613	50504244	Tier 1	Yes	No	No	Yes	No	No	No	No	No	No
ENSG00000007908	SELE	1	169722640	169764705	Tier 1	Yes	Yes	No	No	No	No	No	No	No	No
ENSG00000007933	FMO3	1	171090901	171117819	Tier 1	No	No	Yes	No	No	No	No	No	No	No
ENSG00000008018	PSMB1	6	170535120	170553307	Tier 1	Yes	No	No	Yes	Yes	No	Yes	No	No	No
ENSG00000008394	MGST1	12	16347142	16609259	Tier 1	No	No	Yes	Yes	No	No	No	No	No	No
ENSG00000010310	GIPR	19	45668221	45683722	Tier 1	Yes	Yes	No	Yes	No	No	No	No	No	No
ENSG00000010322	NISCH	3	52455118	52493068	Tier 1	Yes	No	No	Yes	No	No	No	No	No	No
ENSG00000010610	CD4	12	6786858	6820799	Tier 1	No	Yes	No	Yes	Yes	No	No	No	No	No
ENSG00000010810	FYN	6	111660332	111873452	Tier 1	Yes	No	No	Yes	Yes	No	No	No	No	No
ENSG00000010932	FMO1	1	171248471	171285978	Tier 1	No	No	Yes	No	No	No	No	No	No	No
ENSG00000011566	MAP4K3	2	39249266	39437301	Tier 1	Yes	No	No	No	No	No	No	No	No	No
ENSG00000012124	CD22	19	35319261	35347361	Tier 1	No	Yes	No	Yes	No	No	No	No	No	No
ENSG00000012504	NR1H4	12	100473708	100564414	Tier 1	Yes	No	No	No	No	No	No	No	No	No
ENSG00000012779	ALOX5	10	45374176	45446119	Tier 1	Yes	No	No	Yes	No	No	No	No	No	No
ENSG00000012983	MAP4K5	14	50418501	50561126	Tier 1	Yes	No	No	Yes	No	No	No	No	No	No
ENSG00000013441	CLK1	2	200853009	200864691	Tier 1	Yes	No	No	No	No	No	No	No	No	No
ENSG00000013725	CD6	11	60971680	61020377	Tier 1	No	Yes	No	Yes	No	No	No	No	No	No
ENSG00000015413	DPEP1	16	89613308	89638456	Tier 1	Yes	Yes	Yes	No	No	No	Yes	No	No	No
ENSG00000015520	NPC1L1	7	44512535	44541330	Tier 1	Yes	No	No	No	No	No	No	No	No	No
ENSG00000016490	CLCA1	1	86468368	86500259	Tier 1	Yes	Yes	No	No	No	No	No	No	No	No
ENSG00000016602	CLCA4	1	86547078	86580754	Tier 1	Yes	Yes	No	No	No	No	No	No	No	No
ENSG00000017427	IGF1	12	102395874	102481744	Tier 1	No	Yes	No	No	No	No	No	No	No	No
ENSG00000018625	ATP1A2	1	160115759	160143591	Tier 1	Yes	No	No	No	No	No	No	No	No	No
ENSG00000019186	CYP24A1	20	54153446	54173986	Tier 1	Yes	No	Yes	Yes	No	No	No	No	No	No
ENSG00000019582	CD74	5	150401637	150412969	Tier 1	No	Yes	No	No	No	No	No	No	No	No
ENSG00000019991	HGF	7	81699010	81770438	Tier 1	Yes	Yes	No	Yes	No	No	No	No	No	No
ENSG00000021461	CYP3A43	7	99828013	99866093	Tier 1	Yes	No	Yes	No	No	No	No	No	No	No
ENSG00000021826	CPS1	2	210477682	210679107	Tier 1	Yes	No	No	No	No	No	No	No	No	No
ENSG00000022355	GABRA1	5	161847063	161899981	Tier 1	Yes	Yes	No	No	No	No	No	No	No	No
ENSG00000023445	BIRC3	11	102317450	102339403	Tier 1	Yes	No	No	Yes	No	No	No	No	No	No
ENSG00000023839	ABCC2	10	99782640	99852594	Tier 1	Yes	Yes	Yes	Yes	No	No	No	No	No	No
ENSG00000026025	VIM	10	17228241	17237593	Tier 1	No	Yes	No	Yes	Yes	No	No	No	No	No
ENSG00000026508	CD44	11	35138882	35232402	Tier 1	No	Yes	No	Yes	No	No	No	No	No	No
ENSG00000026751	SLAMF7	1	160739057	160754821	Tier 1	No	Yes	No	Yes	Yes	Yes	No	No	No	No
ENSG00000027075	PRKCH	14	61187559	61550976	Tier 1	Yes	No	No	Yes	No	No	No	No	No	No
ENSG00000027697	IFNGR1	6	137197483	137219449	Tier 1	No	Yes	No	Yes	No	No	No	No	No	No
ENSG00000028116	VRK2	2	57907629	58159920	Tier 1	Yes	No	No	Yes	No	No	No	No	No	No
ENSG00000030304	MUSK	9	110668779	110806558	Tier 1	Yes	Yes	No	No	No	No	No	No	No	No
ENSG00000034152	MAP2K3	17	21284672	21315232	Tier 1	Yes	No	No	Yes	No	No	No	No	No	No
ENSG00000035664	DAPK2	15	63907036	64072033	Tier 1	Yes	No	No	Yes	Yes	No	No	No	No	No
ENSG00000036530	CYP46A1	14	99684298	99727301	Tier 1	Yes	No	Yes	Yes	No	No	No	No	No	No
ENSG00000036828	CASR	3	122183668	122291629	Tier 1	Yes	Yes	No	No	No	No	No	No	No	No
ENSG00000037280	FLT4	5	180601506	180649624	Tier 1	Yes	Yes	No	Yes	Yes	Yes	No	No	No	No
ENSG00000041982	TNC	9	115019575	115118207	Tier 1	No	Yes	No	No	Yes	No	No	No	No	No
ENSG00000042088	TDP1	14	89954939	90044764	Tier 1	Yes	No	No	Yes	No	No	No	No	No	No
ENSG00000043591	ADRB1	10	114043866	114046904	Tier 1	Yes	Yes	No	Yes	No	No	No	No	No	No
ENSG00000044524	EPHA3	3	89107621	89482134	Tier 1	Yes	Yes	No	No	No	No	No	No	No	No
ENSG00000047936	ROS1	6	117287353	117425942	Tier 1	Yes	No	No	No	No	No	No	No	No	No
ENSG00000048052	HDAC9	7	18086949	19002416	Tier 1	Yes	No	No	No	No	No	No	No	No	No
ENSG00000049249	TNFRSF9	1	7915871	7943165	Tier 1	No	Yes	No	Yes	No	No	No	No	No	No
ENSG00000050555	LAMC3	9	131009174	131094473	Tier 1	No	Yes	No	Yes	No	No	No	No	No	No
ENSG00000050628	PTGER3	1	70852353	71047816	Tier 1	Yes	No	No	No	No	No	No	No	No	No
ENSG00000050748	MAPK9	5	180233143	180292099	Tier 1	Yes	No	No	Yes	Yes	No	No	No	No	No
ENSG00000051382	PIK3CB	3	138652698	138834928	Tier 1	Yes	No	No	Yes	No	No	No	No	No	No
ENSG00000053747	LAMA3	18	23689453	23956222	Tier 1	No	Yes	No	No	No	No	No	No	No	No
ENSG00000053918	KCNQ1	11	2444684	2849105	Tier 1	Yes	No	No	Yes	No	No	No	No	No	No
ENSG00000055118	KCNH2	7	150944961	150978321	Tier 1	Yes	No	No	Yes	No	No	No	No	No	No
ENSG00000057593	F7	13	113105788	113120685	Tier 1	Yes	Yes	No	Yes	Yes	No	No	Yes	No	No
ENSG00000058085	LAMC2	1	183186238	183245127	Tier 1	No	Yes	No	No	Yes	Yes	No	No	No	No
ENSG00000058404	CAMK2B	7	44210019	44334577	Tier 1	Yes	No	No	No	No	No	No	No	No	No
ENSG00000058729	RIOK2	5	97160867	97183247	Tier 1	Yes	No	No	Yes	No	No	No	No	No	No
ENSG00000059377	TBXAS1	7	139777051	140020325	Tier 1	Yes	No	No	Yes	No	No	No	No	No	No
ENSG00000061273	HDAC7	12	47782722	47833132	Tier 1	Yes	No	No	Yes	No	No	No	No	No	No
ENSG00000061918	GUCY1B3	4	155758992	155807811	Tier 1	Yes	No	No	No	No	No	No	No	No	No
ENSG00000061938	TNK2	3	195863364	195911945	Tier 1	Yes	No	No	Yes	No	No	No	No	No	No
ENSG00000062038	CDH3	16	68636189	68727468	Tier 1	No	Yes	No	No	No	No	No	No	No	No
ENSG00000062524	LTK	15	41503637	41513887	Tier 1	Yes	No	No	No	No	No	No	No	No	No
ENSG00000062822	POLD1	19	50384204	50418018	Tier 1	Yes	No	No	Yes	No	No	No	No	No	No
ENSG00000063854	HAGH	16	1795620	1827157	Tier 1	No	No	Yes	Yes	Yes	No	No	No	No	No
ENSG00000064012	CASP8	2	201233443	201361836	Tier 1	Yes	No	No	Yes	No	No	No	No	No	No
ENSG00000064300	NGFR	17	49495293	49515008	Tier 1	Yes	Yes	No	Yes	No	No	No	No	No	No
ENSG00000064393	HIPK2	7	139561570	139777998	Tier 1	Yes	No	No	Yes	No	No	No	No	No	No
ENSG00000064547	LPAR2	19	19623655	19628930	Tier 1	Yes	No	No	Yes	No	No	No	No	No	No
ENSG00000064989	CALCRL	2	187341964	187448460	Tier 1	Yes	Yes	No	Yes	No	No	No	No	No	No
ENSG00000065243	PKN2	1	88684222	88836255	Tier 1	Yes	No	No	No	No	No	No	No	No	No
ENSG00000065325	GLP2R	17	9822206	9892099	Tier 1	No	Yes	No	No	No	No	No	No	No	No
ENSG00000065361	ERBB3	12	56076799	56103505	Tier 1	Yes	Yes	No	Yes	Yes	No	No	No	No	No
ENSG00000065534	MYLK	3	123610049	123884332	Tier 1	Yes	No	No	Yes	No	No	No	No	No	No
ENSG00000065559	MAP2K4	17	12020829	12143830	Tier 1	Yes	No	No	Yes	No	No	No	No	No	No
ENSG00000065613	SLK	10	103967140	104029233	Tier 1	Yes	No	No	Yes	No	No	No	No	No	No
ENSG00000065621	GSTO2	10	104268873	104304950	Tier 1	No	No	Yes	Yes	No	No	No	No	No	No
ENSG00000065675	PRKCQ	10	6427143	6580301	Tier 1	Yes	No	No	Yes	No	No	No	No	No	No
ENSG00000065883	CDK13	7	39950121	40099580	Tier 1	Yes	No	No	Yes	No	No	No	No	No	No
ENSG00000065989	PDE4A	19	10416773	10469630	Tier 1	Yes	No	No	Yes	No	No	No	No	No	No
ENSG00000066056	TIE1	1	43300982	43323108	Tier 1	Yes	Yes	No	Yes	No	Yes	No	No	No	No
ENSG00000066230	SLC9A3	5	470456	524449	Tier 1	Yes	No	No	Yes	No	No	No	No	No	No
ENSG00000066405	CLDN18	3	137998735	138033655	Tier 1	No	Yes	No	No	No	No	No	No	No	No
ENSG00000066468	FGFR2	10	121478332	121598458	Tier 1	Yes	Yes	No	Yes	No	No	No	No	No	No
ENSG00000067182	TNFRSF1A	12	6328757	6342114	Tier 1	Yes	Yes	No	Yes	Yes	No	No	No	No	No
ENSG00000067225	PKM	15	72199029	72231819	Tier 1	Yes	No	No	No	No	No	No	No	No	No
ENSG00000067606	PRKCZ	1	2050411	2185395	Tier 1	Yes	No	No	Yes	No	No	No	No	No	No
ENSG00000067900	ROCK1	18	20946906	21111813	Tier 1	Yes	No	No	Yes	No	No	No	No	No	No
ENSG00000068024	HDAC4	2	239048168	239401654	Tier 1	Yes	No	No	Yes	No	No	No	No	No	No
ENSG00000068078	FGFR3	4	1793293	1808872	Tier 1	Yes	Yes	No	No	Yes	No	No	No	No	No
ENSG00000069431	ABCC9	12	21797389	21942543	Tier 1	Yes	No	Yes	No	No	No	No	No	No	No
ENSG00000069696	DRD4	11	637269	640706	Tier 1	Yes	No	No	Yes	No	No	No	No	No	No
ENSG00000069764	PLA2G10	16	14672548	14694308	Tier 1	Yes	Yes	No	No	No	No	No	No	No	No
ENSG00000070019	GUCY2C	12	14612632	14696599	Tier 1	Yes	Yes	No	Yes	No	No	No	No	No	No
ENSG00000070748	CHAT	10	49609095	49667942	Tier 1	Yes	No	No	No	No	No	No	No	No	No
ENSG00000070808	CAMK2A	5	150219491	150290093	Tier 1	Yes	No	No	No	No	No	No	No	No	No
ENSG00000070886	EPHA8	1	22563489	22603595	Tier 1	Yes	No	No	No	No	No	No	No	No	No
ENSG00000070915	SLC12A3	16	56865207	56915850	Tier 1	Yes	No	No	Yes	No	No	No	No	No	No
ENSG00000071054	MAP4K4	2	101696850	101894690	Tier 1	Yes	No	No	Yes	No	No	No	No	No	No
ENSG00000071242	RPS6KA2	6	166409364	166906451	Tier 1	Yes	No	No	Yes	No	No	No	No	No	No
ENSG00000072062	PRKACA	19	14091688	14118084	Tier 1	Yes	No	No	No	No	No	No	No	No	No
ENSG00000072210	ALDH3A2	17	19648136	19685760	Tier 1	No	No	Yes	Yes	No	No	No	No	No	No
ENSG00000072274	TFRC	3	196012511	196082153	Tier 1	No	Yes	No	Yes	No	No	No	No	No	No
ENSG00000072518	MARK2	11	63838928	63911020	Tier 1	Yes	No	No	Yes	No	No	No	No	No	No
ENSG00000072694	FCGR2B	1	161663143	161678654	Tier 1	No	Yes	No	Yes	Yes	Yes	No	No	No	No
ENSG00000072786	STK10	5	172042079	172188224	Tier 1	Yes	No	No	Yes	No	No	No	No	No	No
ENSG00000073417	PDE8A	15	84980440	85139145	Tier 1	Yes	No	No	Yes	No	No	No	No	No	No
ENSG00000073734	ABCB11	2	168915498	169031324	Tier 1	No	No	Yes	No	No	No	No	No	No	No
ENSG00000073737	DHRS9	2	169064789	169096167	Tier 1	No	No	Yes	Yes	No	No	No	No	No	No
ENSG00000073756	PTGS2	1	186671791	186680922	Tier 1	Yes	No	No	Yes	No	No	No	No	No	No
ENSG00000073803	MAP3K13	3	185282941	185489094	Tier 1	Yes	No	No	Yes	No	No	No	No	No	No
ENSG00000074319	TSG101	11	18468336	18526951	Tier 1	No	Yes	No	Yes	Yes	No	No	No	No	No
ENSG00000074410	CA12	15	63321378	63381846	Tier 1	Yes	No	No	No	No	No	No	No	No	No
ENSG00000074590	NUAK1	12	106063345	106138954	Tier 1	Yes	No	No	Yes	No	No	No	No	No	No
ENSG00000074803	SLC12A1	15	48178438	48304078	Tier 1	Yes	No	No	Yes	No	No	No	No	No	No
ENSG00000074966	TXK	4	48066393	48134250	Tier 1	Yes	No	No	Yes	No	No	No	No	No	No
ENSG00000075043	KCNQ2	20	63400208	63472677	Tier 1	Yes	No	No	No	No	No	No	No	No	No
ENSG00000075073	TACR2	10	69403903	69416918	Tier 1	Yes	Yes	No	Yes	No	No	No	No	No	No
ENSG00000075388	FGF4	11	69771022	69775341	Tier 1	Yes	Yes	No	No	No	No	No	No	No	No
ENSG00000075413	MARK3	14	103385377	103503831	Tier 1	Yes	No	No	Yes	No	No	No	No	No	No
ENSG00000075651	PLD1	3	171600404	171810950	Tier 1	Yes	No	No	Yes	No	No	No	No	No	No
ENSG00000076258	FMO4	1	171314183	171342084	Tier 1	No	No	Yes	Yes	No	No	No	No	No	No
ENSG00000076662	ICAM3	19	10333776	10339661	Tier 1	No	Yes	No	Yes	No	No	No	No	No	No
ENSG00000076706	MCAM	11	119308529	119321521	Tier 1	No	Yes	No	No	No	No	No	No	Yes	No
ENSG00000076984	MAP2K7	19	7903843	7914478	Tier 1	Yes	No	No	No	No	No	No	No	No	No
ENSG00000077092	RARB	3	24687887	25597932	Tier 1	Yes	No	No	Yes	No	No	No	No	No	No
ENSG00000077097	TOP2B	3	25597978	25664909	Tier 1	Yes	No	No	Yes	No	No	No	No	No	No
ENSG00000077238	IL4R	16	27313668	27364778	Tier 1	No	Yes	No	Yes	No	No	No	No	No	No
ENSG00000077498	TYR	11	89177875	89295759	Tier 1	Yes	No	No	No	No	No	No	No	No	No
ENSG00000077782	FGFR1	8	38400215	38468834	Tier 1	Yes	Yes	No	Yes	Yes	No	No	No	No	No
ENSG00000078098	FAP	2	162170684	162245151	Tier 1	Yes	Yes	No	No	Yes	No	No	No	No	No
ENSG00000079277	MKNK1	1	46557407	46616843	Tier 1	Yes	No	No	Yes	No	No	No	No	No	No
ENSG00000079459	FDFT1	8	11795573	11839304	Tier 1	Yes	No	No	Yes	No	No	No	No	No	No
ENSG00000079999	KEAP1	19	10486125	10503558	Tier 1	Yes	No	No	Yes	No	No	No	No	No	No
ENSG00000080224	EPHA6	3	96814581	97761532	Tier 1	Yes	No	No	No	No	No	No	No	No	No
ENSG00000080293	SCTR	2	119439843	119525301	Tier 1	No	Yes	No	No	No	No	No	No	No	No
ENSG00000080644	CHRNA3	15	78593052	78621295	Tier 1	Yes	No	No	No	No	No	No	No	No	No
ENSG00000080815	PSEN1	14	73136418	73223691	Tier 1	Yes	No	No	Yes	No	No	No	No	No	No
ENSG00000080824	HSP90AA1	14	102080742	102139699	Tier 1	Yes	No	No	Yes	No	No	No	No	No	No
ENSG00000081051	AFP	4	73431138	73456174	Tier 1	No	Yes	No	No	Yes	No	Yes	No	No	No
ENSG00000081237	PTPRC	1	198638457	198757476	Tier 1	Yes	Yes	No	Yes	No	No	No	No	No	No
ENSG00000081248	CACNA1S	1	201039512	201112451	Tier 1	Yes	No	No	No	No	No	No	No	No	No
ENSG00000081320	STK17B	2	196133583	196176503	Tier 1	Yes	No	No	Yes	No	No	No	No	No	No
ENSG00000081800	SLC13A1	7	123113531	123199972	Tier 1	No	No	Yes	No	No	No	No	No	No	No
ENSG00000082175	PGR	11	101029624	101129813	Tier 1	Yes	No	No	No	No	No	No	No	No	No
ENSG00000082482	KCNK2	1	215005775	215237090	Tier 1	Yes	No	No	No	No	No	No	No	No	No
ENSG00000082556	OPRK1	8	53225724	53251637	Tier 1	Yes	No	No	No	No	No	No	No	No	No
ENSG00000082701	GSK3B	3	119821321	120094994	Tier 1	Yes	No	No	Yes	No	No	No	No	No	No
ENSG00000082781	ITGB5	3	124761948	124901418	Tier 1	Yes	Yes	No	Yes	No	No	No	No	No	No
ENSG00000083290	ULK2	17	19770829	19867936	Tier 1	Yes	No	No	Yes	No	No	No	No	No	No
ENSG00000083457	ITGAE	17	3714628	3801188	Tier 1	No	Yes	No	Yes	No	No	No	No	No	No
ENSG00000084207	GSTP1	11	67583742	67586656	Tier 1	Yes	No	Yes	Yes	Yes	Yes	No	No	No	No
ENSG00000084453	SLCO1A2	12	21264600	21419594	Tier 1	No	No	Yes	No	No	No	No	No	No	No
ENSG00000084674	APOB	2	21001429	21044073	Tier 1	Yes	Yes	No	No	No	No	No	Yes	No	No
ENSG00000085511	MAP3K4	6	160991727	161117385	Tier 1	Yes	No	No	Yes	No	No	No	No	No	No
ENSG00000085563	ABCB1	7	87503017	87713323	Tier 1	Yes	Yes	Yes	Yes	No	No	No	No	No	No
ENSG00000085662	AKR1B1	7	134442356	134459284	Tier 1	Yes	Yes	No	Yes	Yes	Yes	No	No	No	No
ENSG00000085871	MGST2	4	139665768	139740745	Tier 1	No	No	Yes	Yes	No	No	No	No	No	No
ENSG00000086205	FOLH1	11	49145092	49208638	Tier 1	Yes	Yes	No	No	Yes	No	No	No	No	No
ENSG00000086548	CEACAM6	19	41750977	41772211	Tier 1	No	Yes	No	Yes	No	No	No	No	No	No
ENSG00000087076	HSD17B14	19	48813018	48836510	Tier 1	No	No	Yes	Yes	Yes	No	Yes	No	No	No
ENSG00000087085	ACHE	7	100889994	100896974	Tier 1	Yes	Yes	No	No	No	No	No	No	No	No
ENSG00000087237	CETP	16	56961923	56983845	Tier 1	Yes	Yes	No	Yes	No	No	No	No	No	No
ENSG00000087245	MMP2	16	55389700	55506691	Tier 1	Yes	Yes	No	No	Yes	No	No	No	No	No
ENSG00000087494	PTHLH	12	27958084	27972733	Tier 1	No	Yes	No	No	No	Yes	No	No	No	No
ENSG00000087586	AURKA	20	56369389	56392337	Tier 1	Yes	No	No	Yes	No	No	No	No	No	No
ENSG00000088002	SULT2B1	19	48552172	48599425	Tier 1	No	No	Yes	Yes	No	No	No	No	No	No
ENSG00000088386	SLC15A1	13	98683801	98752672	Tier 1	Yes	No	Yes	No	No	No	No	No	No	No
ENSG00000088832	FKBP1A	20	1368977	1393164	Tier 1	Yes	No	No	Yes	No	No	No	No	No	No
ENSG00000089250	NOS1	12	117208142	117452170	Tier 1	Yes	No	Yes	No	No	No	No	No	No	No
ENSG00000089597	GANAB	11	62624826	62646726	Tier 1	Yes	No	No	Yes	No	No	No	No	No	No
ENSG00000090020	SLC9A1	1	27098809	27166981	Tier 1	Yes	No	No	Yes	No	No	No	No	No	No
ENSG00000090339	ICAM1	19	10271093	10286615	Tier 1	Yes	Yes	No	Yes	Yes	Yes	No	No	No	No
ENSG00000090376	IRAK3	12	66189195	66254622	Tier 1	Yes	No	No	Yes	No	No	No	No	No	No
ENSG00000090402	SI	3	164978898	165078496	Tier 1	Yes	No	No	No	No	No	No	No	No	No
ENSG00000090534	THPO	3	184371935	184381968	Tier 1	Yes	Yes	No	No	No	No	No	No	No	No
ENSG00000091128	LAMB4	7	108023548	108130361	Tier 1	No	Yes	No	No	No	No	No	No	No	No
ENSG00000091136	LAMB1	7	107923799	108003213	Tier 1	No	Yes	No	No	No	No	No	No	No	No
ENSG00000091181	IL5RA	3	3066324	3126613	Tier 1	No	Yes	No	No	Yes	Yes	No	No	No	No
ENSG00000091262	ABCC6	16	16149565	16223522	Tier 1	Yes	Yes	Yes	Yes	No	No	No	No	No	No
ENSG00000091436	MLTK	2	173075435	173268015	Tier 1	Yes	No	No	Yes	No	No	No	No	No	No
ENSG00000091831	ESR1	6	151656691	152129619	Tier 1	Yes	No	No	Yes	No	No	No	No	No	No
ENSG00000091879	ANGPT2	8	6499632	6563409	Tier 1	No	Yes	No	Yes	Yes	No	No	No	No	No
ENSG00000091972	CD200	3	112332347	112362812	Tier 1	No	Yes	No	Yes	No	No	No	No	No	No
ENSG00000092009	CMA1	14	24505353	24508265	Tier 1	Yes	Yes	No	No	No	No	No	No	No	No
ENSG00000092054	MYH7	14	23412740	23435660	Tier 1	No	Yes	No	No	No	No	No	No	No	No
ENSG00000092068	SLC7A8	14	23125295	23183674	Tier 1	No	No	Yes	Yes	No	No	No	No	No	No
ENSG00000092096	SLC22A17	14	23346314	23352912	Tier 1	Yes	No	Yes	Yes	No	No	No	No	No	No
ENSG00000092445	TYRO3	15	41557675	41583589	Tier 1	Yes	No	No	No	No	No	Yes	No	No	No
ENSG00000092969	TGFB2	1	218345336	218444619	Tier 1	No	Yes	No	Yes	No	No	No	No	No	No
ENSG00000093010	COMT	22	19941371	19969975	Tier 1	Yes	No	No	Yes	No	No	No	No	No	No
ENSG00000094963	FMO2	1	171185249	171212686	Tier 1	No	No	Yes	No	No	No	No	No	No	No
ENSG00000095303	PTGS1	9	122370530	122395703	Tier 1	Yes	Yes	No	Yes	No	No	No	No	No	No
ENSG00000095464	PDE6C	10	93612537	93666010	Tier 1	Yes	No	No	Yes	No	No	No	No	No	No
ENSG00000095596	CYP26A1	10	93073475	93077885	Tier 1	Yes	No	Yes	No	No	No	No	No	No	No
ENSG00000096060	FKBP5	6	35573585	35728583	Tier 1	Yes	No	No	No	No	No	No	No	No	No
ENSG00000096063	SRPK1	6	35832966	35921342	Tier 1	Yes	No	No	Yes	No	No	No	No	No	No
ENSG00000096384	HSP90AB1	6	44246166	44253888	Tier 1	Yes	No	No	Yes	No	No	No	No	No	No
ENSG00000096717	SIRT1	10	67884656	67918390	Tier 1	Yes	No	No	Yes	No	No	No	No	No	No
ENSG00000096968	JAK2	9	4984390	5129948	Tier 1	Yes	No	No	Yes	No	No	No	No	No	No
ENSG00000096996	IL12RB1	19	18058995	18098944	Tier 1	No	Yes	No	Yes	Yes	No	No	No	No	No
ENSG00000097007	ABL1	9	130713043	130887675	Tier 1	Yes	No	No	Yes	No	No	No	No	No	No
ENSG00000099250	NRP1	10	33177492	33336262	Tier 1	No	Yes	No	Yes	Yes	Yes	No	No	No	No
ENSG00000099866	MADCAM1	19	489176	505343	Tier 1	No	Yes	No	Yes	No	No	No	No	No	No
ENSG00000099875	MKNK2	19	2037465	2051244	Tier 1	Yes	No	No	Yes	No	No	No	No	No	No
ENSG00000100030	MAPK1	22	21759657	21867680	Tier 1	Yes	No	No	Yes	No	No	No	No	No	No
ENSG00000100170	SLC5A1	22	32043261	32113029	Tier 1	Yes	No	No	No	No	No	No	No	No	No
ENSG00000100191	SLC5A4	22	32218464	32255347	Tier 1	Yes	No	No	No	No	No	No	No	No	No
ENSG00000100197	CYP2D6	22	42126499	42130865	Tier 1	Yes	No	Yes	Yes	No	No	No	No	No	No
ENSG00000100243	CYB5R3	22	42615730	42720870	Tier 1	No	No	Yes	Yes	No	No	No	No	No	No
ENSG00000100299	ARSA	22	50622754	50628173	Tier 1	No	Yes	Yes	Yes	No	No	No	No	No	No
ENSG00000100346	CACNA1I	22	39570753	39689735	Tier 1	Yes	No	No	Yes	No	No	No	No	No	No
ENSG00000100385	IL2RB	22	37118666	37175118	Tier 1	No	Yes	No	Yes	Yes	No	No	No	No	No
ENSG00000100429	HDAC10	22	50245183	50251405	Tier 1	Yes	No	No	Yes	No	No	No	No	No	No
ENSG00000100433	KCNK10	14	88180103	88326907	Tier 1	Yes	No	No	No	No	No	No	No	No	No
ENSG00000100577	GSTZ1	14	77320996	77331597	Tier 1	No	No	Yes	Yes	Yes	No	No	No	No	No
ENSG00000100612	DHRS7	14	60144119	60169856	Tier 1	No	No	Yes	Yes	No	No	No	No	No	No
ENSG00000100644	HIF1A	14	61695513	61748259	Tier 1	Yes	No	No	Yes	No	No	No	No	No	No
ENSG00000100652	SLC10A1	14	69775416	69797241	Tier 1	Yes	No	Yes	No	No	No	No	No	No	No
ENSG00000100739	BDKRB1	14	96256210	96268967	Tier 1	Yes	Yes	No	No	No	No	No	No	No	No
ENSG00000100784	RPS6KA5	14	90847861	91060641	Tier 1	Yes	No	No	Yes	No	No	No	No	No	No
ENSG00000100804	PSMB5	14	23016543	23035230	Tier 1	Yes	Yes	No	Yes	No	No	No	No	No	No
ENSG00000100823	APEX1	14	20455191	20457772	Tier 1	Yes	No	No	Yes	Yes	No	No	No	No	No
ENSG00000100867	DHRS2	14	23630115	23645639	Tier 1	No	No	Yes	No	No	No	No	No	No	No
ENSG00000100983	GSS	20	34928432	34956027	Tier 1	No	No	Yes	Yes	No	No	No	No	No	No
ENSG00000100985	MMP9	20	46008908	46016561	Tier 1	Yes	Yes	No	Yes	No	Yes	No	No	No	No
ENSG00000100997	ABHD12	20	25294742	25390835	Tier 1	Yes	No	No	Yes	No	No	No	No	No	No
ENSG00000101017	CD40	20	46118271	46129863	Tier 1	No	Yes	No	Yes	No	No	No	No	No	No
ENSG00000101076	HNF4A	20	44355699	44432845	Tier 1	Yes	No	Yes	No	No	No	No	No	No	No
ENSG00000101109	STK4	20	44966494	45080021	Tier 1	Yes	No	No	Yes	No	No	No	No	No	No
ENSG00000101162	TUBB1	20	59019429	59026654	Tier 1	Yes	Yes	No	Yes	No	No	No	No	No	No
ENSG00000101180	HRH3	20	62214960	62220278	Tier 1	Yes	Yes	No	No	No	No	No	No	No	No
ENSG00000101187	SLCO4A1	20	62642503	62685785	Tier 1	No	No	Yes	Yes	No	No	No	No	No	No
ENSG00000101188	NTSR1	20	62708836	62762771	Tier 1	Yes	Yes	No	Yes	No	No	No	No	No	No
ENSG00000101204	CHRNA4	20	63343223	63378401	Tier 1	Yes	No	No	No	No	No	No	No	No	No
ENSG00000101213	PTK6	20	63528001	63537376	Tier 1	Yes	No	No	Yes	No	No	No	No	No	No
ENSG00000101266	CSNK2A1	20	472498	543835	Tier 1	Yes	No	No	Yes	No	No	No	No	No	No
ENSG00000101306	MYLK2	20	31819308	31834689	Tier 1	Yes	No	No	No	No	No	No	No	No	No
ENSG00000101336	HCK	20	32052197	32101856	Tier 1	Yes	No	No	Yes	No	No	No	No	No	No
ENSG00000101349	PAK7	20	9537370	9839076	Tier 1	Yes	No	No	No	No	No	No	No	No	No
ENSG00000101680	LAMA1	18	6941742	7117797	Tier 1	No	Yes	No	No	No	No	No	No	No	No
ENSG00000101782	RIOK3	18	23453287	23486603	Tier 1	Yes	No	No	Yes	No	No	No	No	No	No
ENSG00000102468	HTR2A	13	46831546	46897076	Tier 1	Yes	Yes	No	No	No	No	No	No	No	No
ENSG00000102524	TNFSF13B	13	108251240	108308484	Tier 1	No	Yes	No	Yes	Yes	No	No	No	No	No
ENSG00000102539	MLNR	13	49220338	49222377	Tier 1	Yes	Yes	No	No	No	No	No	No	No	No
ENSG00000102572	STK24	13	98445185	98577940	Tier 1	Yes	No	No	Yes	No	No	No	No	No	No
ENSG00000102755	FLT1	13	28300346	28495145	Tier 1	Yes	Yes	No	Yes	No	No	No	No	No	No
ENSG00000102796	DHRS12	13	51767993	51804163	Tier 1	No	No	Yes	Yes	No	No	No	No	No	No
ENSG00000102854	MSLN	16	760734	768865	Tier 1	No	Yes	No	Yes	No	No	No	No	No	No
ENSG00000102882	MAPK3	16	30114105	30123506	Tier 1	Yes	No	No	Yes	Yes	No	No	No	No	No
ENSG00000102967	DHODH	16	72008588	72027664	Tier 1	Yes	No	No	Yes	No	No	No	No	No	No
ENSG00000102996	MMP15	16	58025754	58046901	Tier 1	Yes	No	No	Yes	No	No	No	No	No	No
ENSG00000103222	ABCC1	16	15949138	16143257	Tier 1	Yes	Yes	Yes	Yes	No	No	No	No	No	No
ENSG00000103257	SLC7A5	16	87830023	87869507	Tier 1	No	No	Yes	Yes	No	No	No	No	No	No
ENSG00000103546	SLC6A2	16	55655988	55707645	Tier 1	Yes	No	No	No	No	No	No	No	No	No
ENSG00000103642	LACTB	15	63121833	63142061	Tier 1	Yes	No	No	Yes	No	No	No	No	No	No
ENSG00000103653	CSK	15	74782080	74803197	Tier 1	Yes	No	No	Yes	Yes	No	No	No	No	No
ENSG00000103855	CD276	15	73683966	73714514	Tier 1	No	Yes	No	No	No	No	No	No	No	No
ENSG00000104205	SGK3	8	66712734	66862022	Tier 1	Yes	No	No	No	No	No	No	No	No	No
ENSG00000104267	CA2	8	85463968	85481493	Tier 1	Yes	No	No	Yes	No	No	No	No	No	No
ENSG00000104312	RIPK2	8	89757806	89791064	Tier 1	Yes	No	No	Yes	Yes	No	No	No	No	No
ENSG00000104321	TRPA1	8	72019917	72075584	Tier 1	Yes	No	No	No	No	No	No	No	No	No
ENSG00000104365	IKBKB	8	42271302	42332460	Tier 1	Yes	No	No	Yes	No	No	No	No	No	No
ENSG00000104368	PLAT	8	42174718	42207709	Tier 1	Yes	Yes	No	Yes	Yes	No	Yes	No	No	No
ENSG00000104375	STK3	8	98371228	98942827	Tier 1	Yes	No	No	Yes	No	No	No	No	No	No
ENSG00000104549	SQLE	8	124998497	125022283	Tier 1	Yes	No	No	Yes	No	No	No	No	No	No
ENSG00000104687	GSR	8	30678066	30727846	Tier 1	Yes	No	Yes	Yes	Yes	No	No	No	No	No
ENSG00000104689	TNFRSF10A	8	23190452	23225102	Tier 1	No	Yes	No	Yes	No	No	No	No	No	No
ENSG00000104774	MAN2B1	19	12646511	12666742	Tier 1	Yes	Yes	No	Yes	No	No	No	No	No	No
ENSG00000104783	KCNN4	19	43766533	43780976	Tier 1	Yes	No	No	Yes	No	No	No	No	No	No
ENSG00000104814	MAP4K1	19	38587641	38618882	Tier 1	Yes	No	No	Yes	No	No	No	No	No	No
ENSG00000104833	TUBB4A	19	6494319	6502848	Tier 1	Yes	Yes	No	Yes	No	No	No	No	No	No
ENSG00000104894	CD37	19	49335171	49343335	Tier 1	No	Yes	No	Yes	No	No	No	No	No	No
ENSG00000104921	FCER2	19	7688758	7702146	Tier 1	Yes	Yes	No	Yes	Yes	No	No	No	No	No
ENSG00000104936	DMPK	19	45769709	45782552	Tier 1	Yes	No	No	Yes	No	No	No	No	No	No
ENSG00000105146	AURKC	19	57231009	57235548	Tier 1	Yes	No	No	Yes	No	No	No	No	No	No
ENSG00000105173	CCNE1	19	29811991	29824312	Tier 1	Yes	No	No	Yes	No	No	No	No	No	No
ENSG00000105204	DYRK1B	19	39825350	39834201	Tier 1	Yes	No	No	Yes	No	No	No	No	No	No
ENSG00000105221	AKT2	19	40230317	40285536	Tier 1	Yes	No	No	Yes	No	No	No	No	No	No
ENSG00000105287	PRKD2	19	46674275	46717127	Tier 1	Yes	No	No	Yes	No	No	No	No	No	No
ENSG00000105329	TGFB1	19	41301587	41353922	Tier 1	Yes	Yes	No	No	No	No	Yes	No	No	No
ENSG00000105383	CD33	19	51225064	51243860	Tier 1	No	Yes	No	Yes	Yes	Yes	No	No	No	No
ENSG00000105388	CEACAM5	19	41708585	41730433	Tier 1	No	Yes	No	No	No	No	No	No	No	No
ENSG00000105397	TYK2	19	10350533	10380608	Tier 1	Yes	No	No	Yes	No	No	No	No	No	No
ENSG00000105398	SULT2A1	19	47870467	47886315	Tier 1	No	No	Yes	No	No	No	Yes	No	No	No
ENSG00000105409	ATP1A3	19	41966582	41997497	Tier 1	Yes	No	No	No	No	No	No	No	No	No
ENSG00000105464	GRIN2D	19	48393668	48444931	Tier 1	Yes	No	No	Yes	No	No	No	No	No	No
ENSG00000105613	MAST1	19	12833951	12874952	Tier 1	Yes	No	No	No	No	No	No	No	No	No
ENSG00000105639	JAK3	19	17824780	17848071	Tier 1	Yes	No	No	Yes	No	No	No	No	No	No
ENSG00000105650	PDE4C	19	18207965	18248200	Tier 1	Yes	No	No	No	No	No	No	No	No	No
ENSG00000105675	ATP4A	19	35550031	35563658	Tier 1	Yes	No	No	No	No	No	No	No	No	No
ENSG00000105695	MAG	19	35292125	35313807	Tier 1	No	Yes	No	Yes	No	No	No	No	No	No
ENSG00000105697	HAMP	19	35280716	35285143	Tier 1	No	Yes	No	No	No	No	No	No	No	No
ENSG00000105723	GSK3A	19	42226225	42242625	Tier 1	Yes	No	No	No	Yes	No	No	No	No	No
ENSG00000105737	GRIK5	19	41998321	42070206	Tier 1	Yes	No	No	No	No	No	No	No	No	No
ENSG00000105810	CDK6	7	92604921	92836573	Tier 1	Yes	No	No	Yes	No	No	No	No	No	No
ENSG00000105851	PIK3CG	7	106865278	106908980	Tier 1	Yes	No	No	Yes	No	No	No	No	No	No
ENSG00000105852	PON3	7	95359872	95396375	Tier 1	No	Yes	Yes	No	No	No	No	No	No	No
ENSG00000105854	PON2	7	95404862	95435329	Tier 1	No	Yes	Yes	Yes	No	No	No	No	No	No
ENSG00000105976	MET	7	116672196	116798377	Tier 1	Yes	Yes	No	No	Yes	No	No	No	No	No
ENSG00000106123	EPHB6	7	142855061	142871094	Tier 1	Yes	Yes	No	Yes	No	No	Yes	No	No	No
ENSG00000106128	GHRHR	7	30938669	30993254	Tier 1	Yes	Yes	No	No	No	No	No	No	No	No
ENSG00000106211	HSPB1	7	76302673	76304295	Tier 1	Yes	No	No	Yes	Yes	No	No	No	No	Yes
ENSG00000106258	CYP3A5	7	99648194	99679998	Tier 1	Yes	No	Yes	No	No	No	No	No	No	No
ENSG00000106348	IMPDH1	7	128392277	128410252	Tier 1	Yes	No	No	Yes	No	No	No	No	No	No
ENSG00000106546	AHR	7	16916359	17346152	Tier 1	Yes	No	Yes	Yes	No	No	No	No	No	No
ENSG00000106688	SLC1A1	9	4490468	4587469	Tier 1	Yes	No	No	No	No	No	No	No	No	No
ENSG00000106799	TGFBR1	9	99104038	99154192	Tier 1	Yes	Yes	No	Yes	No	No	No	No	No	No
ENSG00000106804	C5	9	120932987	121075195	Tier 1	No	Yes	No	Yes	Yes	No	Yes	No	No	No
ENSG00000106991	ENG	9	127815013	127854658	Tier 1	No	Yes	No	Yes	Yes	No	No	No	No	No
ENSG00000107140	TESK1	9	35605262	35610041	Tier 1	Yes	No	No	Yes	No	No	No	No	No	No
ENSG00000107159	CA9	9	35673928	35681159	Tier 1	Yes	Yes	No	No	No	No	No	No	No	No
ENSG00000107165	TYRP1	9	12685439	12710285	Tier 1	Yes	Yes	No	No	No	No	No	No	No	No
ENSG00000107643	MAPK8	10	48306639	48439360	Tier 1	Yes	No	No	Yes	No	No	No	No	No	No
ENSG00000107854	TNKS2	10	91798426	91865475	Tier 1	Yes	No	No	Yes	No	No	No	No	No	No
ENSG00000107984	DKK1	10	52314281	52318042	Tier 1	Yes	Yes	No	No	Yes	Yes	No	No	No	No
ENSG00000108242	CYP2C18	10	94683729	94736190	Tier 1	Yes	No	Yes	No	No	No	No	No	No	No
ENSG00000108405	P2RX1	17	3896592	3916476	Tier 1	Yes	No	No	Yes	No	No	No	No	No	No
ENSG00000108443	RPS6KB1	17	59893046	59950574	Tier 1	Yes	No	No	Yes	No	No	No	No	No	No
ENSG00000108556	CHRNE	17	4897771	4934438	Tier 1	Yes	Yes	No	Yes	No	No	No	No	No	No
ENSG00000108576	SLC6A4	17	30194319	30236002	Tier 1	Yes	No	No	No	No	No	No	No	No	No
ENSG00000108602	ALDH3A1	17	19737984	19748943	Tier 1	Yes	No	Yes	No	No	No	No	No	No	No
ENSG00000108691	CCL2	17	34255274	34257208	Tier 1	No	Yes	No	Yes	No	No	No	No	No	No
ENSG00000108786	HSD17B1	17	42552922	42555214	Tier 1	Yes	No	No	Yes	No	No	No	No	No	No
ENSG00000108840	HDAC5	17	44076746	44123702	Tier 1	Yes	No	No	No	No	No	No	No	No	No
ENSG00000108846	ABCC3	17	50634777	50692253	Tier 1	Yes	Yes	Yes	Yes	No	No	No	No	No	No
ENSG00000108984	MAP2K6	17	69414697	69553865	Tier 1	Yes	No	No	No	No	No	No	No	No	No
ENSG00000109016	DHRS7B	17	21123364	21193265	Tier 1	No	No	Yes	Yes	No	No	No	No	No	No
ENSG00000109099	PMP22	17	15229773	15272292	Tier 1	Yes	No	No	Yes	No	No	No	No	No	No
ENSG00000109158	GABRA4	4	46918900	46993581	Tier 1	Yes	Yes	No	No	No	No	No	No	No	No
ENSG00000109163	GNRHR	4	67737118	67754388	Tier 1	Yes	Yes	No	No	No	No	No	No	No	No
ENSG00000109181	UGT2B10	4	68815994	68832023	Tier 1	No	Yes	Yes	No	No	No	No	No	No	No
ENSG00000109193	SULT1E1	4	69841212	69860145	Tier 1	No	No	Yes	No	No	No	No	No	No	No
ENSG00000109320	NFKB1	4	102501330	102617302	Tier 1	Yes	No	No	Yes	No	No	No	No	No	No
ENSG00000109339	MAPK10	4	85990007	86594625	Tier 1	Yes	No	No	No	No	No	No	No	No	No
ENSG00000109471	IL2	4	122451470	122456725	Tier 1	No	Yes	No	No	No	No	No	No	No	No
ENSG00000109610	SOD3	4	24789912	24800842	Tier 1	No	Yes	Yes	No	Yes	No	Yes	No	No	No
ENSG00000110063	DCPS	11	126304060	126350005	Tier 1	Yes	No	No	Yes	No	No	No	No	No	No
ENSG00000110092	CCND1	11	69641156	69654474	Tier 1	Yes	No	No	Yes	No	No	No	No	No	No
ENSG00000110148	CCKBR	11	6259806	6272127	Tier 1	Yes	Yes	No	No	No	No	No	No	No	No
ENSG00000110195	FOLR1	11	72189558	72196323	Tier 1	No	Yes	No	No	No	No	No	No	No	No
ENSG00000110330	BIRC2	11	102347211	102378670	Tier 1	Yes	No	No	Yes	No	No	No	No	No	No
ENSG00000110422	HIPK3	11	33256672	33357023	Tier 1	Yes	No	No	No	No	No	No	No	No	No
ENSG00000110448	CD5	11	61102489	61127852	Tier 1	No	Yes	No	Yes	No	No	No	No	No	No
ENSG00000110628	SLC22A18	11	2899721	2925246	Tier 1	No	No	Yes	Yes	No	No	No	No	No	No
ENSG00000110680	CALCA	11	14966622	14972354	Tier 1	Yes	Yes	No	No	No	No	No	No	No	No
ENSG00000110799	VWF	12	5948877	6124770	Tier 1	No	Yes	No	Yes	No	No	No	No	No	No
ENSG00000110931	CAMKK2	12	121237675	121298308	Tier 1	Yes	No	No	Yes	No	No	No	No	No	No
ENSG00000110944	IL23A	12	56334174	56340410	Tier 1	No	Yes	No	Yes	No	No	No	No	No	No
ENSG00000111012	CYP27B1	12	57762334	57768986	Tier 1	Yes	No	Yes	No	No	No	No	No	No	No
ENSG00000111057	KRT18	12	52948871	52952906	Tier 1	No	Yes	No	Yes	No	No	No	No	No	No
ENSG00000111142	METAP2	12	95473520	95515839	Tier 1	Yes	No	No	Yes	No	No	No	No	No	No
ENSG00000111144	LTA4H	12	96000753	96043520	Tier 1	Yes	No	No	Yes	Yes	No	No	No	No	No
ENSG00000111275	ALDH2	12	111766887	111817532	Tier 1	Yes	No	Yes	Yes	No	No	No	No	No	No
ENSG00000111319	SCNN1A	12	6346843	6377730	Tier 1	Yes	Yes	No	Yes	No	No	No	No	No	No
ENSG00000111321	LTBR	12	6375045	6391571	Tier 1	No	Yes	No	Yes	No	No	No	No	No	No
ENSG00000111424	VDR	12	47841537	47943048	Tier 1	Yes	No	No	Yes	No	No	No	No	No	No
ENSG00000111537	IFNG	12	68154768	68159740	Tier 1	No	Yes	No	Yes	No	No	No	No	No	No
ENSG00000111700	SLCO1B3	12	20810702	20916911	Tier 1	No	No	Yes	No	No	No	No	No	No	No
ENSG00000111816	FRK	6	115931149	116060891	Tier 1	Yes	No	No	No	No	No	No	No	No	No
ENSG00000111837	MAK	6	10762723	10838553	Tier 1	Yes	No	No	Yes	No	No	No	No	No	No
ENSG00000112033	PPARD	6	35342558	35428191	Tier 1	Yes	No	Yes	Yes	No	No	No	No	No	No
ENSG00000112038	OPRM1	6	154010496	154246867	Tier 1	Yes	No	No	No	No	No	No	No	No	No
ENSG00000112062	MAPK14	6	36027782	36111236	Tier 1	Yes	No	No	Yes	No	No	No	No	No	No
ENSG00000112115	IL17A	6	52186375	52190638	Tier 1	No	Yes	No	No	No	No	No	No	No	No
ENSG00000112116	IL17F	6	52236681	52245689	Tier 1	No	Yes	No	No	No	No	No	No	No	No
ENSG00000112144	ICK	6	53001279	53061824	Tier 1	Yes	No	No	Yes	No	No	No	No	No	No
ENSG00000112164	GLP1R	6	39048781	39091303	Tier 1	Yes	Yes	No	Yes	No	No	No	No	No	No
ENSG00000112294	ALDH5A1	6	24494867	24537207	Tier 1	Yes	No	Yes	Yes	No	No	No	No	No	No
ENSG00000112312	GMNN	6	24774931	24786099	Tier 1	Yes	No	No	Yes	No	No	No	No	No	No
ENSG00000112499	SLC22A2	6	160171061	160277638	Tier 1	Yes	No	Yes	No	No	No	No	No	No	No
ENSG00000112541	PDE10A	6	165327287	165988117	Tier 1	Yes	No	No	No	No	No	No	No	No	No
ENSG00000112576	CCND3	6	41934934	42050357	Tier 1	Yes	No	No	Yes	No	No	No	No	No	No
ENSG00000112715	VEGFA	6	43770184	43786487	Tier 1	No	Yes	No	Yes	Yes	Yes	No	No	No	No
ENSG00000112739	PRPF4B	6	4021267	4064983	Tier 1	Yes	No	No	Yes	No	No	No	No	No	No
ENSG00000112742	TTK	6	80003887	80042527	Tier 1	Yes	No	No	Yes	No	No	No	No	No	No
ENSG00000112759	SLC29A1	6	44219553	44234142	Tier 1	Yes	No	Yes	Yes	No	No	No	No	No	No
ENSG00000112769	LAMA4	6	112107931	112254939	Tier 1	No	Yes	No	No	No	No	No	No	No	No
ENSG00000112964	GHR	5	42423439	42721878	Tier 1	No	Yes	No	No	No	No	No	No	No	No
ENSG00000113070	HBEGF	5	140332843	140346603	Tier 1	No	Yes	No	Yes	Yes	No	No	No	No	No
ENSG00000113161	HMGCR	5	75336329	75364001	Tier 1	Yes	No	No	Yes	No	No	No	No	No	No
ENSG00000113231	PDE8B	5	77210449	77428256	Tier 1	Yes	No	No	Yes	No	No	No	No	No	No
ENSG00000113240	CLK4	5	178602664	178630615	Tier 1	Yes	No	No	Yes	No	No	No	No	No	No
ENSG00000113263	ITK	5	157142933	157255185	Tier 1	Yes	No	No	Yes	No	No	No	No	No	No
ENSG00000113302	IL12B	5	159314780	159330863	Tier 1	No	Yes	No	No	No	Yes	No	No	No	No
ENSG00000113327	GABRG2	5	162000057	162162977	Tier 1	Yes	Yes	No	No	No	No	No	No	No	No
ENSG00000113448	PDE4D	5	58969038	60522120	Tier 1	Yes	No	No	Yes	No	No	No	No	No	No
ENSG00000113494	PRLR	5	35048756	35230487	Tier 1	No	Yes	No	Yes	No	No	No	No	No	No
ENSG00000113520	IL4	5	132673986	132682678	Tier 1	No	Yes	No	Yes	No	No	No	No	No	No
ENSG00000113525	IL5	5	132541445	132556838	Tier 1	No	Yes	No	No	No	No	No	No	No	No
ENSG00000113578	FGF1	5	142592178	142698070	Tier 1	Yes	Yes	No	No	No	No	No	No	No	No
ENSG00000113580	NR3C1	5	143277931	143435512	Tier 1	Yes	No	No	Yes	No	No	No	No	No	No
ENSG00000113712	CSNK1A1	5	149492982	149551471	Tier 1	Yes	No	No	Yes	No	No	No	No	No	No
ENSG00000113721	PDGFRB	5	150113839	150155872	Tier 1	Yes	Yes	No	No	No	No	No	No	No	No
ENSG00000113749	HRH2	5	175658030	175710756	Tier 1	Yes	No	No	No	No	No	No	No	No	No
ENSG00000114013	CD86	3	122055362	122121139	Tier 1	No	Yes	No	Yes	No	No	No	No	No	No
ENSG00000114124	GRK7	3	141763408	141819352	Tier 1	Yes	No	No	No	No	No	No	No	No	No
ENSG00000114200	BCHE	3	165772904	165837462	Tier 1	Yes	Yes	No	No	Yes	No	No	No	No	No
ENSG00000114770	ABCC5	3	183919934	184017939	Tier 1	Yes	No	Yes	Yes	No	No	No	No	No	No
ENSG00000114859	CLCN2	3	184346185	184361650	Tier 1	Yes	No	No	Yes	No	No	No	No	No	No
ENSG00000115008	IL1A	2	112773925	112784493	Tier 1	No	Yes	No	No	No	No	No	No	No	No
ENSG00000115085	ZAP70	2	97713576	97739862	Tier 1	Yes	No	No	Yes	No	No	No	No	No	No
ENSG00000115159	GPD2	2	156435290	156613735	Tier 1	Yes	No	No	Yes	No	No	No	No	No	No
ENSG00000115170	ACVR1	2	157736251	157876330	Tier 1	Yes	Yes	No	Yes	No	No	No	No	No	No
ENSG00000115221	ITGB6	2	160099667	160200313	Tier 1	Yes	Yes	No	No	No	No	No	No	No	No
ENSG00000115232	ITGA4	2	181457202	181538940	Tier 1	Yes	Yes	No	Yes	No	No	No	No	No	No
ENSG00000115310	RTN4	2	54972187	55112621	Tier 1	No	Yes	No	Yes	No	No	No	No	No	No
ENSG00000115353	TACR1	2	75046463	75199520	Tier 1	Yes	Yes	No	No	No	No	No	No	No	No
ENSG00000115414	FN1	2	215360440	215436073	Tier 1	No	Yes	No	Yes	No	No	No	Yes	No	No
ENSG00000115486	GGCX	2	85544720	85561532	Tier 1	Yes	No	No	Yes	No	No	No	No	No	No
ENSG00000115526	CHST10	2	100391860	100417668	Tier 1	No	No	Yes	Yes	No	No	No	No	No	No
ENSG00000115590	IL1R2	2	101991960	102028544	Tier 1	No	Yes	No	Yes	Yes	Yes	No	No	No	No
ENSG00000115594	IL1R1	2	102064544	102179874	Tier 1	No	Yes	No	Yes	Yes	No	Yes	No	No	No
ENSG00000115657	ABCB6	2	219209772	219218994	Tier 1	No	No	Yes	No	No	No	No	No	No	No
ENSG00000115661	STK16	2	219245455	219250337	Tier 1	Yes	No	No	No	No	No	No	No	No	No
ENSG00000115694	STK25	2	241492670	241509730	Tier 1	Yes	No	No	Yes	No	No	No	No	No	No
ENSG00000115705	TPO	2	1374066	1543711	Tier 1	Yes	No	No	Yes	No	No	No	No	No	No
ENSG00000115758	ODC1	2	10439968	10448327	Tier 1	Yes	No	No	Yes	No	No	No	No	No	No
ENSG00000115825	PRKD3	2	37250502	37324833	Tier 1	Yes	No	No	Yes	No	No	No	No	No	No
ENSG00000115884	SDC1	2	20200797	20225433	Tier 1	No	Yes	No	No	No	No	No	No	No	No
ENSG00000115977	AAK1	2	69457997	69674349	Tier 1	Yes	No	No	No	No	No	No	No	No	No
ENSG00000116032	GRIN3B	19	1000419	1009732	Tier 1	Yes	No	No	Yes	No	No	No	No	No	No
ENSG00000116106	EPHA4	2	221418027	221574202	Tier 1	Yes	No	No	Yes	Yes	No	No	No	No	No
ENSG00000116141	MARK1	1	220528136	220664461	Tier 1	Yes	No	No	No	No	No	No	No	No	No
ENSG00000116157	GPX7	1	52602371	52609051	Tier 1	No	No	Yes	Yes	No	Yes	No	No	No	No
ENSG00000116329	OPRD1	1	28812170	28871267	Tier 1	Yes	No	No	No	No	No	No	No	No	No
ENSG00000116478	HDAC1	1	32292083	32333635	Tier 1	Yes	No	No	Yes	No	No	No	No	No	No
ENSG00000116711	PLA2G4A	1	186828949	186988981	Tier 1	Yes	No	No	Yes	No	No	No	No	No	No
ENSG00000116783	TNNI3K	1	74235387	74544428	Tier 1	Yes	No	No	No	No	No	No	No	No	No
ENSG00000116824	CD2	1	116754430	116769229	Tier 1	No	Yes	No	Yes	No	No	No	No	No	No
ENSG00000117013	KCNQ4	1	40783787	40840452	Tier 1	Yes	Yes	No	Yes	No	No	No	No	No	No
ENSG00000117020	AKT3	1	243488233	243851079	Tier 1	Yes	No	No	Yes	No	No	No	No	No	No
ENSG00000117215	PLA2G2D	1	20111939	20119566	Tier 1	Yes	Yes	No	No	No	No	No	No	No	No
ENSG00000117362	APH1A	1	150265399	150269580	Tier 1	Yes	No	No	Yes	No	No	No	No	No	No
ENSG00000117400	MPL	1	43337818	43354466	Tier 1	Yes	Yes	No	Yes	No	No	No	No	No	No
ENSG00000117448	AKR1A1	1	45550543	45570049	Tier 1	Yes	No	No	Yes	Yes	Yes	No	No	No	No
ENSG00000117480	FAAH	1	46394317	46413848	Tier 1	Yes	No	No	Yes	No	No	No	No	No	No
ENSG00000117507	FMO6P	1	171137740	171161568	Tier 1	No	No	Yes	No	No	No	No	No	No	No
ENSG00000117525	F3	1	94529173	94541759	Tier 1	Yes	Yes	No	No	No	No	No	No	No	No
ENSG00000117586	TNFSF4	1	173183731	173207331	Tier 1	No	Yes	No	Yes	No	No	No	No	No	No
ENSG00000117594	HSD11B1	1	209686178	209734949	Tier 1	Yes	No	Yes	No	No	No	No	No	No	No
ENSG00000117601	SERPINC1	1	173903800	173917327	Tier 1	Yes	Yes	No	Yes	No	No	No	No	No	No
ENSG00000117650	NEK2	1	211658657	211675630	Tier 1	Yes	No	No	No	No	No	No	No	No	No
ENSG00000117676	RPS6KA1	1	26529761	26575030	Tier 1	Yes	No	No	Yes	No	No	No	No	No	No
ENSG00000117971	CHRNB4	15	78624111	78727754	Tier 1	Yes	No	No	No	No	No	No	No	No	No
ENSG00000117984	CTSD	11	1752752	1764573	Tier 1	Yes	Yes	No	Yes	No	No	No	No	No	Yes
ENSG00000118046	STK11	19	1177558	1228431	Tier 1	Yes	No	No	Yes	No	No	No	No	No	No
ENSG00000118058	KMT2A	11	118436456	118526832	Tier 1	Yes	No	No	No	No	No	No	No	No	No
ENSG00000118113	MMP8	11	102711796	102727050	Tier 1	Yes	Yes	No	No	No	No	No	No	Yes	No
ENSG00000118271	TTR	18	31557009	31598833	Tier 1	Yes	Yes	No	No	No	No	No	No	No	No
ENSG00000118298	CA14	1	150257251	150265078	Tier 1	Yes	No	No	Yes	No	No	No	No	No	No
ENSG00000118432	CNR1	6	88139864	88166347	Tier 1	Yes	No	No	Yes	No	No	No	No	No	No
ENSG00000118514	ALDH8A1	6	134917393	134950115	Tier 1	Yes	No	Yes	Yes	No	No	No	No	No	No
ENSG00000118523	CTGF	6	131948176	131951372	Tier 1	No	Yes	No	Yes	No	No	Yes	No	No	No
ENSG00000118777	ABCG2	4	88090150	88231628	Tier 1	Yes	Yes	Yes	Yes	No	No	No	No	No	No
ENSG00000118785	SPP1	4	87975667	87983532	Tier 1	No	Yes	No	Yes	Yes	No	No	No	No	No
ENSG00000118971	CCND2	12	4269771	4305353	Tier 1	Yes	No	No	Yes	No	No	No	No	No	No
ENSG00000119004	CYP20A1	2	203238977	203306026	Tier 1	Yes	No	Yes	No	No	No	No	No	No	No
ENSG00000119535	CSF3R	1	36466043	36483278	Tier 1	No	Yes	No	Yes	No	No	No	No	No	No
ENSG00000119630	PGF	14	74941834	74955626	Tier 1	No	Yes	No	Yes	No	No	No	No	No	No
ENSG00000119699	TGFB3	14	75958097	75983011	Tier 1	No	Yes	No	Yes	No	No	No	No	No	No
ENSG00000119711	ALDH6A1	14	74056847	74084492	Tier 1	Yes	No	Yes	Yes	No	No	No	No	No	No
ENSG00000119715	ESRRB	14	76310712	76501837	Tier 1	Yes	No	No	No	No	No	No	No	No	No
ENSG00000119772	DNMT3A	2	25227855	25342590	Tier 1	Yes	No	No	Yes	No	No	No	No	No	No
ENSG00000119782	FKBP1B	2	24049701	24063681	Tier 1	Yes	No	No	Yes	Yes	No	No	No	No	No
ENSG00000119888	EPCAM	2	47345158	47387601	Tier 1	No	Yes	No	No	No	No	No	No	No	No
ENSG00000120088	CRHR1	17	45784277	45835828	Tier 1	Yes	Yes	No	No	No	No	No	No	No	No
ENSG00000120156	TEK	9	27109141	27230174	Tier 1	Yes	Yes	No	Yes	Yes	Yes	No	No	No	No
ENSG00000120217	CD274	9	5450503	5470566	Tier 1	No	Yes	No	Yes	No	No	Yes	No	No	No
ENSG00000120235	IFNA6	9	21350253	21350956	Tier 1	No	Yes	No	No	No	No	No	No	No	No
ENSG00000120242	IFNA8	9	21409117	21410185	Tier 1	No	Yes	No	No	No	No	No	No	No	No
ENSG00000120251	GRIA2	4	157204182	157387146	Tier 1	Yes	Yes	No	No	No	No	No	No	No	No
ENSG00000120659	TNFSF11	13	42562736	42608013	Tier 1	No	Yes	No	No	No	No	No	No	No	No
ENSG00000120889	TNFRSF10B	8	23020133	23069031	Tier 1	No	Yes	No	Yes	No	No	Yes	No	No	No
ENSG00000120899	PTK2B	8	27311482	27459391	Tier 1	Yes	No	No	Yes	No	No	No	No	No	No
ENSG00000120903	CHRNA2	8	27459756	27479883	Tier 1	Yes	Yes	No	Yes	No	No	No	No	No	No
ENSG00000120907	ADRA1A	8	26748150	26867278	Tier 1	Yes	Yes	No	No	No	No	No	No	No	No
ENSG00000120915	EPHX2	8	27490781	27545564	Tier 1	Yes	No	Yes	Yes	No	No	No	No	No	No
ENSG00000120949	TNFRSF8	1	12063303	12144207	Tier 1	No	Yes	No	Yes	No	No	No	No	No	No
ENSG00000121270	ABCC11	16	48165773	48247568	Tier 1	Yes	No	Yes	No	No	No	No	No	No	No
ENSG00000121351	IAPP	12	21354959	21379980	Tier 1	No	Yes	Yes	No	No	No	No	No	No	No
ENSG00000121361	KCNJ8	12	21764955	21775600	Tier 1	Yes	Yes	No	No	No	No	No	No	No	No
ENSG00000121594	CD80	3	119524293	119559614	Tier 1	No	Yes	No	No	No	No	No	No	No	No
ENSG00000121691	CAT	11	34438934	34472060	Tier 1	No	No	Yes	Yes	No	No	No	No	No	No
ENSG00000121764	HCRTR1	1	31617686	31632518	Tier 1	Yes	Yes	No	No	No	No	No	No	No	No
ENSG00000121807	CCR2	3	46353864	46360940	Tier 1	Yes	Yes	No	Yes	No	No	No	No	No	No
ENSG00000121853	GHSR	3	172443291	172448456	Tier 1	Yes	Yes	No	No	No	No	No	No	No	No
ENSG00000121879	PIK3CA	3	179148114	179240093	Tier 1	Yes	No	No	Yes	No	No	No	No	No	No
ENSG00000121933	ADORA3	1	111483348	111563962	Tier 1	Yes	Yes	No	Yes	No	No	No	No	No	No
ENSG00000121966	CXCR4	2	136114349	136119177	Tier 1	Yes	Yes	No	No	No	No	No	No	No	No
ENSG00000122025	FLT3	13	28003274	28100592	Tier 1	Yes	Yes	No	Yes	No	No	No	No	No	No
ENSG00000122194	PLG	6	160702194	160754097	Tier 1	Yes	Yes	No	No	Yes	No	No	Yes	No	No
ENSG00000122420	PTGFR	1	78303884	78540701	Tier 1	Yes	Yes	No	Yes	No	No	No	No	No	No
ENSG00000122641	INHBA	7	41667168	41705834	Tier 1	No	Yes	No	No	Yes	No	No	No	No	No
ENSG00000122863	CHST3	10	71964395	72013558	Tier 1	No	No	Yes	No	No	No	No	No	No	No
ENSG00000122966	CIT	12	119685791	119877320	Tier 1	Yes	No	No	No	No	No	No	No	No	No
ENSG00000123143	PKN1	19	14433053	14471867	Tier 1	Yes	No	No	Yes	No	No	No	No	No	No
ENSG00000123179	EBPL	13	49660674	49691486	Tier 1	Yes	No	No	Yes	No	No	No	No	No	No
ENSG00000123191	ATP7B	13	51930436	52012125	Tier 1	No	No	Yes	Yes	No	No	No	No	No	No
ENSG00000123201	GUCY1B2	13	50994511	51080862	Tier 1	Yes	No	No	Yes	No	No	No	No	No	No
ENSG00000123374	CDK2	12	55966781	55972789	Tier 1	Yes	No	No	Yes	No	No	No	No	No	No
ENSG00000123505	AMD1	6	110874770	110898879	Tier 1	Yes	No	No	Yes	No	No	No	No	No	No
ENSG00000124089	MC3R	20	56248732	56249815	Tier 1	Yes	Yes	No	No	No	No	No	No	No	No
ENSG00000124302	CHST8	19	33621953	33773509	Tier 1	No	No	Yes	Yes	No	No	No	No	No	No
ENSG00000124574	ABCC10	6	43427366	43450427	Tier 1	Yes	No	Yes	Yes	No	No	No	No	No	No
ENSG00000124588	NQO2	6	2987987	3019755	Tier 1	Yes	No	No	Yes	No	No	No	No	No	No
ENSG00000124610	HIST1H1A	6	26017032	26017787	Tier 1	No	Yes	No	No	No	No	No	No	No	No
ENSG00000124784	RIOK1	6	7389793	7418037	Tier 1	Yes	No	No	Yes	No	No	No	No	No	No
ENSG00000124882	EREG	4	74365145	74388749	Tier 1	No	Yes	No	Yes	No	No	No	No	No	No
ENSG00000125255	SLC10A2	13	103043998	103066417	Tier 1	Yes	No	Yes	No	No	No	No	No	No	No
ENSG00000125257	ABCC4	13	95019835	95301475	Tier 1	Yes	No	Yes	Yes	No	No	No	No	No	No
ENSG00000125384	PTGER2	14	52314305	52328598	Tier 1	Yes	No	No	Yes	No	No	No	No	No	No
ENSG00000125388	GRK4	4	2963571	3040760	Tier 1	Yes	No	No	Yes	No	No	No	No	No	No
ENSG00000125498	KIR2DL1	19	54769793	54784322	Tier 1	No	Yes	No	Yes	No	No	No	No	No	No
ENSG00000125508	SRMS	20	63538489	63547749	Tier 1	Yes	No	No	No	No	No	No	No	No	No
ENSG00000125510	OPRL1	20	64080082	64100643	Tier 1	Yes	Yes	No	Yes	No	No	No	No	No	No
ENSG00000125538	IL1B	2	112829751	112836816	Tier 1	No	Yes	No	Yes	No	No	No	No	No	No
ENSG00000125551	PLGLB2	2	87748087	87759476	Tier 1	No	Yes	Yes	Yes	No	No	No	No	No	No
ENSG00000125726	CD70	19	6583183	6604103	Tier 1	No	Yes	No	Yes	No	No	No	No	No	No
ENSG00000125735	TNFSF14	19	6661253	6670588	Tier 1	No	Yes	No	Yes	No	No	No	No	No	No
ENSG00000125834	STK35	20	2101827	2177038	Tier 1	Yes	No	No	Yes	No	No	No	No	No	No
ENSG00000125910	S1PR4	19	3172346	3180332	Tier 1	Yes	Yes	No	Yes	No	No	No	No	No	No
ENSG00000126067	PSMB2	1	35599541	35641526	Tier 1	Yes	No	No	No	No	No	No	No	No	No
ENSG00000126218	F10	13	113122799	113149529	Tier 1	Yes	Yes	No	Yes	No	Yes	No	No	No	No
ENSG00000126266	FFAR1	19	35347902	35353864	Tier 1	Yes	No	No	No	No	No	No	No	No	No
ENSG00000126351	THRA	17	40058290	40093867	Tier 1	Yes	No	No	Yes	No	No	No	No	No	No
ENSG00000126583	PRKCG	19	53879190	53907652	Tier 1	Yes	No	No	No	No	No	No	No	No	No
ENSG00000126934	MAP2K2	19	4090321	4124122	Tier 1	Yes	No	No	Yes	No	No	No	No	No	No
ENSG00000127318	IL22	12	68248242	68253604	Tier 1	No	Yes	No	No	No	No	No	No	No	No
ENSG00000127334	DYRK2	12	67648338	67665406	Tier 1	Yes	No	No	Yes	No	No	No	No	No	No
ENSG00000127554	GFER	16	1984193	1987749	Tier 1	Yes	Yes	No	No	No	No	No	No	No	No
ENSG00000127948	POR	7	75899200	75986855	Tier 1	No	No	Yes	Yes	Yes	No	No	No	No	No
ENSG00000128039	SRD5A3	4	55346213	55373100	Tier 1	Yes	No	No	Yes	No	No	No	No	No	No
ENSG00000128052	KDR	4	55078481	55125595	Tier 1	Yes	Yes	No	No	Yes	Yes	No	No	No	No
ENSG00000128059	PPAT	4	56393362	56435615	Tier 1	Yes	No	No	Yes	No	No	No	No	No	No
ENSG00000128271	ADORA2A	22	24417879	24442357	Tier 1	Yes	Yes	No	Yes	No	No	No	No	No	No
ENSG00000128602	SMO	7	129188633	129213545	Tier 1	Yes	No	No	Yes	No	No	No	No	No	No
ENSG00000128655	PDE11A	2	177623244	178108339	Tier 1	Yes	No	No	No	No	No	No	No	No	No
ENSG00000128829	EIF2AK4	15	39934115	40035591	Tier 1	Yes	No	No	Yes	No	No	No	No	No	No
ENSG00000128917	DLL4	15	40929340	40939073	Tier 1	No	Yes	No	No	Yes	No	No	No	No	No
ENSG00000128918	ALDH1A2	15	57953424	58497866	Tier 1	Yes	No	Yes	Yes	No	No	No	No	No	No
ENSG00000129214	SHBG	17	7613946	7633382	Tier 1	Yes	Yes	No	No	Yes	No	No	No	No	No
ENSG00000129315	CCNT1	12	48688458	48716998	Tier 1	Yes	No	No	Yes	No	No	No	No	No	No
ENSG00000129484	PARP2	14	20343615	20357904	Tier 1	Yes	No	No	Yes	No	No	No	No	No	No
ENSG00000129521	EGLN3	14	33924227	34462774	Tier 1	Yes	No	No	Yes	No	No	No	No	No	No
ENSG00000130304	SLC27A1	19	17468769	17506168	Tier 1	Yes	No	Yes	Yes	No	No	No	No	No	No
ENSG00000130413	STK33	11	8391868	8594289	Tier 1	Yes	No	No	Yes	No	No	No	No	No	No
ENSG00000130540	SULT4A1	22	43824509	43862513	Tier 1	No	No	Yes	No	No	No	No	No	No	No
ENSG00000130649	CYP2E1	10	133520406	133561220	Tier 1	Yes	No	Yes	Yes	No	No	No	No	No	No
ENSG00000130669	PAK4	19	39125770	39182816	Tier 1	Yes	No	No	Yes	Yes	No	No	No	No	No
ENSG00000130702	LAMA5	20	62307955	62367312	Tier 1	No	Yes	No	Yes	No	No	No	No	No	No
ENSG00000130758	MAP3K10	19	40191426	40215575	Tier 1	Yes	No	No	Yes	No	No	No	No	No	No
ENSG00000130816	DNMT1	19	10133342	10231286	Tier 1	Yes	No	No	Yes	No	No	No	No	No	No
ENSG00000131023	LATS1	6	149658153	149718105	Tier 1	Yes	No	No	No	No	No	No	No	No	No
ENSG00000131389	SLC6A6	3	14402576	14489349	Tier 1	Yes	No	Yes	Yes	No	No	No	No	No	No
ENSG00000131471	AOC3	17	42851184	42858130	Tier 1	Yes	Yes	No	No	No	No	No	No	No	No
ENSG00000131686	CA6	1	8945867	8975092	Tier 1	Yes	Yes	No	Yes	Yes	Yes	No	No	No	No
ENSG00000131747	TOP2A	17	40388525	40417896	Tier 1	Yes	No	No	No	No	No	No	No	No	No
ENSG00000131759	RARA	17	40309180	40357643	Tier 1	Yes	No	No	Yes	No	No	No	No	No	No
ENSG00000131781	FMO5	1	147175351	147243050	Tier 1	No	No	Yes	Yes	No	No	No	No	No	No
ENSG00000132155	RAF1	3	12582101	12664201	Tier 1	Yes	No	No	Yes	No	No	No	No	No	No
ENSG00000132170	PPARG	3	12287368	12434356	Tier 1	Yes	No	Yes	Yes	No	No	No	No	No	No
ENSG00000132329	RAMP1	2	237858893	237912106	Tier 1	Yes	Yes	No	Yes	No	No	No	No	No	No
ENSG00000132356	PRKAA1	5	40759389	40798374	Tier 1	Yes	No	No	Yes	No	No	No	No	No	No
ENSG00000132437	DDC	7	50458436	50565405	Tier 1	Yes	No	No	No	No	No	No	No	No	No
ENSG00000132639	SNAP25	20	10172395	10308258	Tier 1	No	Yes	No	No	No	No	No	No	No	No
ENSG00000132671	SSTR4	20	23035312	23039237	Tier 1	Yes	Yes	No	No	No	No	No	No	No	No
ENSG00000132681	ATP1A4	1	160151586	160186980	Tier 1	Yes	No	No	Yes	No	No	No	No	No	No
ENSG00000132746	ALDH3B2	11	67662155	67681224	Tier 1	No	No	Yes	No	No	No	No	No	No	No
ENSG00000132964	CDK8	13	26254104	26420982	Tier 1	Yes	No	No	Yes	No	No	No	No	No	No
ENSG00000132965	ALOX5AP	13	30713478	30764426	Tier 1	Yes	No	No	Yes	No	No	No	No	No	No
ENSG00000133019	CHRM3	1	239386565	239915452	Tier 1	Yes	Yes	No	No	No	No	No	No	No	No
ENSG00000133059	DSTYK	1	205142505	205211702	Tier 1	Yes	No	No	Yes	No	No	No	No	No	No
ENSG00000133083	DCLK1	13	35768652	36131382	Tier 1	Yes	No	No	No	Yes	No	No	No	No	No
ENSG00000133101	CCNA1	13	36431520	36442870	Tier 1	Yes	No	No	Yes	No	No	No	No	No	No
ENSG00000133216	EPHB2	1	22710839	22921500	Tier 1	Yes	No	No	Yes	Yes	Yes	No	No	No	No
ENSG00000133433	GSTT2B	22	23957414	23961195	Tier 1	No	No	Yes	No	No	No	No	No	No	No
ENSG00000133731	IMPA1	8	81656914	81686331	Tier 1	Yes	No	No	Yes	Yes	No	No	No	No	No
ENSG00000133742	CA1	8	85327608	85379014	Tier 1	Yes	No	No	No	Yes	No	Yes	No	No	No
ENSG00000134057	CCNB1	5	69167135	69178245	Tier 1	Yes	No	No	Yes	No	No	No	No	No	No
ENSG00000134058	CDK7	5	69234795	69277430	Tier 1	Yes	No	No	Yes	No	No	No	No	No	No
ENSG00000134184	GSTM1	1	109687814	109709039	Tier 1	No	No	Yes	Yes	Yes	No	No	No	No	No
ENSG00000134201	GSTM5	1	109711780	109775428	Tier 1	No	No	Yes	Yes	No	No	No	No	No	No
ENSG00000134202	GSTM3	1	109733932	109741038	Tier 1	No	No	Yes	Yes	No	No	Yes	No	No	No
ENSG00000134259	NGF	1	115285904	115338770	Tier 1	Yes	Yes	No	No	No	No	No	No	No	No
ENSG00000134318	ROCK2	2	11179759	11348330	Tier 1	Yes	No	No	Yes	No	No	No	No	No	No
ENSG00000134352	IL6ST	5	55935095	55995022	Tier 1	No	Yes	No	Yes	Yes	Yes	No	No	No	No
ENSG00000134460	IL2RA	10	6010689	6062370	Tier 1	No	Yes	No	Yes	Yes	No	No	No	No	No
ENSG00000134489	HRH4	18	24460637	24479961	Tier 1	Yes	Yes	No	Yes	No	No	No	No	No	No
ENSG00000134538	SLCO1B1	12	21131194	21239796	Tier 1	Yes	No	Yes	No	No	No	No	No	No	No
ENSG00000134640	MTNR1B	11	92969651	92985066	Tier 1	Yes	No	No	No	No	No	No	No	No	No
ENSG00000134716	CYP2J2	1	59893308	59926773	Tier 1	Yes	No	Yes	Yes	No	No	No	No	No	No
ENSG00000134780	DAGLA	11	61680391	61747001	Tier 1	Yes	No	No	No	No	No	No	No	No	No
ENSG00000134853	PDGFRA	4	54229280	54298245	Tier 1	Yes	Yes	No	No	Yes	No	No	No	No	No
ENSG00000135047	CTSL	9	87724051	87731469	Tier 1	Yes	No	No	No	No	No	No	No	No	No
ENSG00000135090	TAOK3	12	118149801	118372907	Tier 1	Yes	No	No	No	No	No	No	No	No	No
ENSG00000135226	UGT2B28	4	69280475	69295050	Tier 1	No	No	Yes	Yes	No	No	No	No	No	No
ENSG00000135250	SRPK2	7	105110704	105399308	Tier 1	Yes	No	No	No	No	No	No	No	No	No
ENSG00000135312	HTR1B	6	77460924	77463491	Tier 1	Yes	Yes	No	No	No	No	No	No	No	No
ENSG00000135318	NT5E	6	85449584	85495791	Tier 1	Yes	Yes	No	Yes	No	No	No	No	No	No
ENSG00000135333	EPHA7	6	93240020	93419687	Tier 1	Yes	No	No	No	No	No	No	No	No	No
ENSG00000135341	MAP3K7	6	90513573	90587086	Tier 1	Yes	No	No	Yes	No	No	No	No	No	No
ENSG00000135446	CDK4	12	57747727	57756013	Tier 1	Yes	No	No	Yes	No	No	No	No	No	No
ENSG00000135503	ACVR1B	12	51951699	51997078	Tier 1	Yes	No	No	Yes	No	No	No	No	No	No
ENSG00000135605	TEC	4	48135783	48269838	Tier 1	Yes	No	No	Yes	No	No	No	No	No	No
ENSG00000135679	MDM2	12	68808177	68845544	Tier 1	Yes	No	No	Yes	No	No	No	No	No	No
ENSG00000135702	CHST5	16	75528530	75536108	Tier 1	No	No	Yes	No	No	No	No	No	No	No
ENSG00000135766	EGLN1	1	231363751	231422287	Tier 1	Yes	No	No	Yes	No	No	No	No	No	No
ENSG00000135821	GLUL	1	182378098	182392206	Tier 1	Yes	No	No	Yes	Yes	No	No	No	No	No
ENSG00000135862	LAMC1	1	183023420	183145592	Tier 1	No	Yes	No	Yes	No	No	No	No	No	No
ENSG00000135902	CHRND	2	232525993	232536667	Tier 1	Yes	Yes	No	No	No	No	No	No	No	No
ENSG00000135914	HTR2B	2	231108230	231125042	Tier 1	Yes	Yes	No	No	No	No	No	No	No	No
ENSG00000135929	CYP27A1	2	218781749	218815293	Tier 1	Yes	No	Yes	Yes	No	No	No	No	No	No
ENSG00000136160	EDNRB	13	77895481	77975529	Tier 1	Yes	Yes	No	No	No	No	No	No	No	No
ENSG00000136213	CHST12	7	2403588	2448484	Tier 1	No	No	Yes	Yes	Yes	No	No	No	No	No
ENSG00000136235	GPNMB	7	23235967	23275108	Tier 1	No	Yes	No	Yes	Yes	Yes	No	No	No	No
ENSG00000136244	IL6	7	22725884	22732002	Tier 1	No	Yes	No	Yes	No	No	No	No	No	No
ENSG00000136531	SCN2A	2	165194993	165392310	Tier 1	Yes	No	No	No	No	No	No	No	No	No
ENSG00000136546	SCN7A	2	166403573	166611482	Tier 1	Yes	No	No	No	No	No	No	No	No	No
ENSG00000136573	BLK	8	11486894	11564599	Tier 1	Yes	No	No	Yes	No	No	No	No	No	No
ENSG00000136634	IL10	1	206767602	206774541	Tier 1	No	Yes	No	Yes	No	No	No	No	No	No
ENSG00000136807	CDK9	9	127785679	127790792	Tier 1	Yes	No	No	Yes	No	No	No	No	No	No
ENSG00000136875	PRPF4	9	113275642	113294009	Tier 1	Yes	No	No	Yes	No	No	No	No	No	No
ENSG00000136928	GABBR2	9	98288109	98708935	Tier 1	Yes	No	No	No	No	No	No	No	No	No
ENSG00000136943	CTSV	9	97029677	97156556	Tier 1	Yes	No	No	No	Yes	No	No	No	No	No
ENSG00000137070	IL11RA	9	34652162	34661902	Tier 1	No	Yes	No	Yes	Yes	Yes	No	No	No	No
ENSG00000137124	ALDH1B1	9	38392702	38398661	Tier 1	Yes	No	Yes	Yes	No	No	No	No	No	No
ENSG00000137193	PIM1	6	37170152	37175428	Tier 1	Yes	No	No	Yes	No	No	No	No	No	No
ENSG00000137204	SLC22A7	6	43295694	43305538	Tier 1	Yes	No	Yes	No	No	No	No	No	No	No
ENSG00000137252	HCRTR2	6	55106460	55282617	Tier 1	Yes	Yes	No	No	No	No	No	No	No	No
ENSG00000137267	TUBB2A	6	3153497	3157544	Tier 1	Yes	Yes	No	Yes	No	No	No	No	No	No
ENSG00000137275	RIPK1	6	3063824	3115187	Tier 1	Yes	No	No	Yes	No	No	No	No	No	No
ENSG00000137285	TUBB2B	6	3223324	3231730	Tier 1	Yes	Yes	No	Yes	No	No	No	No	No	No
ENSG00000137364	TPMT	6	18128311	18155077	Tier 1	Yes	No	Yes	Yes	No	No	No	No	No	No
ENSG00000137491	SLCO2B1	11	75100563	75206549	Tier 1	Yes	No	Yes	No	No	No	No	No	No	No
ENSG00000137509	PRCP	11	82822936	82970584	Tier 1	Yes	No	No	Yes	Yes	Yes	No	No	No	No
ENSG00000137571	SLCO5A1	8	69667046	69834978	Tier 1	No	No	Yes	Yes	No	No	No	No	No	No
ENSG00000137573	SULF1	8	69466624	69660915	Tier 1	No	Yes	Yes	No	No	No	No	No	No	No
ENSG00000137673	MMP7	11	102520508	102530750	Tier 1	Yes	Yes	No	No	Yes	No	No	Yes	No	No
ENSG00000137745	MMP13	11	102942995	102955732	Tier 1	Yes	Yes	No	No	No	No	No	No	No	No
ENSG00000137752	CASP1	11	105025397	105035250	Tier 1	Yes	No	No	Yes	No	No	No	No	No	No
ENSG00000137764	MAP2K5	15	67542703	67807117	Tier 1	Yes	No	No	Yes	No	No	No	No	No	No
ENSG00000137843	PAK6	15	40217428	40277487	Tier 1	Yes	No	No	Yes	No	No	No	No	No	No
ENSG00000137845	ADAM10	15	58588809	58749791	Tier 1	Yes	Yes	No	Yes	No	No	No	No	No	No
ENSG00000137860	SLC28A2	15	45252234	45277846	Tier 1	No	No	Yes	No	No	No	No	No	No	No
ENSG00000137869	CYP19A1	15	51208057	51338601	Tier 1	Yes	No	Yes	No	No	No	No	No	No	No
ENSG00000137975	CLCA2	1	86424171	86456553	Tier 1	Yes	Yes	No	No	No	No	No	No	No	No
ENSG00000138039	LHCGR	2	48686774	48755730	Tier 1	Yes	Yes	No	No	No	No	No	No	No	No
ENSG00000138061	CYP1B1	2	38066973	38109902	Tier 1	Yes	No	Yes	Yes	No	No	No	No	No	No
ENSG00000138074	SLC5A6	2	27199587	27212958	Tier 1	No	No	Yes	Yes	No	No	No	No	No	No
ENSG00000138109	CYP2C9	10	94938658	94990091	Tier 1	Yes	No	Yes	No	No	No	No	No	No	No
ENSG00000138115	CYP2C8	10	95036772	95069497	Tier 1	Yes	No	Yes	Yes	No	No	No	No	No	No
ENSG00000138160	KIF11	10	92574105	92655395	Tier 1	Yes	No	No	Yes	No	No	No	No	No	No
ENSG00000138356	AOX1	2	200586014	200677064	Tier 1	Yes	No	Yes	No	No	No	No	No	No	No
ENSG00000138379	MSTN	2	190055700	190062729	Tier 1	No	Yes	No	No	No	No	No	No	No	No
ENSG00000138435	CHRNA1	2	174747592	174787935	Tier 1	Yes	Yes	No	No	No	No	No	No	No	No
ENSG00000138448	ITGAV	2	186590010	186680901	Tier 1	Yes	Yes	No	Yes	No	No	No	No	No	No
ENSG00000138449	SLC40A1	2	189560590	189583758	Tier 1	No	Yes	No	Yes	No	No	No	No	No	No
ENSG00000138613	APH1B	15	63276018	63309126	Tier 1	Yes	No	No	Yes	No	No	No	No	No	No
ENSG00000138669	PRKG2	4	81087370	81215222	Tier 1	Yes	No	No	Yes	No	No	No	No	No	No
ENSG00000138685	FGF2	4	122826682	122898236	Tier 1	Yes	Yes	No	Yes	Yes	No	No	Yes	No	No
ENSG00000138696	BMPR1B	4	94757955	95158448	Tier 1	Yes	Yes	No	No	No	No	No	No	No	No
ENSG00000138735	PDE5A	4	119494397	119628804	Tier 1	Yes	No	No	Yes	No	No	No	Yes	No	No
ENSG00000138756	BMP2K	4	78776342	78916365	Tier 1	Yes	No	No	Yes	No	No	No	No	No	No
ENSG00000138769	CDKL2	4	75576496	75630716	Tier 1	Yes	No	No	No	No	No	No	No	No	No
ENSG00000138780	GSTCD	4	105708778	105847725	Tier 1	No	No	Yes	Yes	No	No	No	No	No	No
ENSG00000138814	PPP3CA	4	101023409	101348278	Tier 1	Yes	No	No	Yes	No	No	No	No	No	No
ENSG00000138823	MTTP	4	99564081	99623997	Tier 1	Yes	No	No	No	No	No	No	No	No	No
ENSG00000139155	SLCO1C1	12	20695332	20753386	Tier 1	No	No	Yes	No	No	No	No	No	No	No
ENSG00000139567	ACVRL1	12	51906908	51923361	Tier 1	Yes	Yes	No	Yes	Yes	No	No	No	No	No
ENSG00000139610	CELA1	12	51328442	51346679	Tier 1	Yes	Yes	No	Yes	No	No	No	No	No	No
ENSG00000139625	MAP3K12	12	53479669	53500063	Tier 1	Yes	No	No	Yes	No	No	No	No	No	No
ENSG00000139626	ITGB7	12	53191323	53207282	Tier 1	Yes	Yes	No	Yes	No	No	No	No	No	No
ENSG00000139874	SSTR1	14	38207904	38213067	Tier 1	Yes	Yes	No	No	No	No	No	No	No	No
ENSG00000140009	ESR2	14	64084232	64338112	Tier 1	Yes	No	No	Yes	No	No	No	No	No	No
ENSG00000140443	IGF1R	15	98648539	98964530	Tier 1	Yes	Yes	No	Yes	No	No	No	No	No	No
ENSG00000140459	CYP11A1	15	74337759	74367646	Tier 1	Yes	No	Yes	Yes	No	No	No	No	No	No
ENSG00000140465	CYP1A1	15	74719542	74725536	Tier 1	Yes	No	Yes	No	No	No	No	No	No	No
ENSG00000140474	ULK3	15	74836118	74843346	Tier 1	Yes	No	No	Yes	No	No	No	No	No	No
ENSG00000140505	CYP1A2	15	74748845	74756607	Tier 1	Yes	No	Yes	No	No	No	No	No	No	No
ENSG00000140538	NTRK3	15	87859751	88256791	Tier 1	Yes	Yes	No	No	Yes	No	Yes	No	No	No
ENSG00000140675	SLC5A2	16	31483002	31490860	Tier 1	Yes	No	No	Yes	No	No	No	No	No	No
ENSG00000140795	MYLK3	16	46702282	46790407	Tier 1	Yes	No	No	No	No	No	No	No	No	No
ENSG00000140798	ABCC12	16	48080882	48156018	Tier 1	Yes	No	Yes	No	No	No	No	No	No	No
ENSG00000140835	CHST4	16	71525233	71538748	Tier 1	No	No	Yes	No	Yes	No	No	No	No	No
ENSG00000140992	PDPK1	16	2537979	2603188	Tier 1	Yes	No	No	No	No	No	No	No	No	No
ENSG00000141458	NPC1	18	23506184	23586506	Tier 1	Yes	No	No	Yes	No	No	No	No	No	No
ENSG00000141503	MINK1	17	4833340	4898061	Tier 1	Yes	No	No	Yes	No	No	No	No	No	No
ENSG00000141510	TP53	17	7661779	7687538	Tier 1	Yes	No	No	Yes	No	No	No	No	No	No
ENSG00000141551	CSNK1D	17	82239023	82273700	Tier 1	Yes	No	No	Yes	No	No	No	No	No	No
ENSG00000141736	ERBB2	17	39687914	39730426	Tier 1	Yes	Yes	No	Yes	No	No	No	No	No	No
ENSG00000141744	PNMT	17	39667981	39670475	Tier 1	Yes	No	Yes	Yes	No	No	No	No	No	No
ENSG00000142002	DPP9	19	4674341	4724673	Tier 1	Yes	No	No	Yes	No	No	No	No	No	No
ENSG00000142166	IFNAR1	21	33324387	33359864	Tier 1	No	Yes	No	Yes	No	No	No	No	No	No
ENSG00000142168	SOD1	21	31659666	31668931	Tier 1	No	Yes	Yes	Yes	No	No	No	No	No	No
ENSG00000142178	SIK1	21	43414483	43427131	Tier 1	Yes	No	No	Yes	No	No	No	No	No	No
ENSG00000142192	APP	21	25880535	26171128	Tier 1	Yes	Yes	No	Yes	No	No	No	No	No	No
ENSG00000142208	AKT1	14	104769349	104795751	Tier 1	Yes	No	No	Yes	No	No	No	No	No	No
ENSG00000142319	SLC6A3	5	1392794	1445440	Tier 1	Yes	No	No	No	No	No	No	No	No	No
ENSG00000142494	SLC47A1	17	19495385	19579034	Tier 1	Yes	No	Yes	Yes	No	No	No	No	No	No
ENSG00000142583	SLC2A5	1	9035106	9088478	Tier 1	No	No	Yes	Yes	No	No	No	No	No	No
ENSG00000142627	EPHA2	1	16124337	16156069	Tier 1	Yes	No	No	No	No	No	No	No	No	No
ENSG00000142731	PLK4	4	127880893	127899224	Tier 1	Yes	No	No	No	No	No	No	No	No	No
ENSG00000142973	CYP4B1	1	46757838	46819413	Tier 1	Yes	No	Yes	Yes	No	No	No	No	No	No
ENSG00000143149	ALDH9A1	1	165662216	165698562	Tier 1	Yes	No	Yes	Yes	No	No	No	No	No	No
ENSG00000143167	GPA33	1	167052836	167166479	Tier 1	No	Yes	No	Yes	No	No	No	No	No	No
ENSG00000143171	RXRG	1	165400922	165445355	Tier 1	Yes	No	No	No	No	No	No	No	No	No
ENSG00000143198	MGST3	1	165631213	165661796	Tier 1	No	No	Yes	Yes	No	No	No	No	No	No
ENSG00000143217	PVRL4	1	161070998	161089558	Tier 1	No	Yes	No	No	No	No	No	No	No	No
ENSG00000143257	NR1I3	1	161229666	161238244	Tier 1	Yes	No	Yes	Yes	No	No	No	No	No	No
ENSG00000143322	ABL2	1	179099330	179229684	Tier 1	Yes	No	No	Yes	No	No	No	No	No	No
ENSG00000143365	RORC	1	151806071	151831845	Tier 1	Yes	No	No	Yes	No	No	No	No	No	No
ENSG00000143387	CTSK	1	150794880	150809577	Tier 1	Yes	No	No	Yes	No	No	No	No	No	No
ENSG00000143398	PIP5K1A	1	151197949	151249536	Tier 1	Yes	No	No	Yes	No	No	No	No	No	No
ENSG00000143437	ARNT	1	150809713	150876708	Tier 1	No	No	Yes	Yes	No	No	No	No	No	No
ENSG00000143498	TAF1A	1	222557902	222589933	Tier 1	Yes	No	No	Yes	No	No	No	No	No	No
ENSG00000143799	PARP1	1	226360210	226408154	Tier 1	Yes	No	No	Yes	No	No	No	No	No	No
ENSG00000143801	PSEN2	1	226870184	226927726	Tier 1	Yes	No	No	Yes	No	No	No	No	No	No
ENSG00000143819	EPHX1	1	225810124	225845563	Tier 1	No	No	Yes	Yes	No	No	No	No	No	No
ENSG00000143839	REN	1	204154819	204190324	Tier 1	Yes	Yes	No	No	Yes	No	No	No	No	No
ENSG00000143851	PTPN7	1	202147013	202161588	Tier 1	Yes	No	No	Yes	No	No	No	No	No	No
ENSG00000144230	GPR17	2	127645864	127652639	Tier 1	Yes	Yes	No	Yes	No	No	No	No	No	No
ENSG00000144285	SCN1A	2	165984641	166149214	Tier 1	Yes	No	No	No	No	No	No	No	No	No
ENSG00000144481	TRPM8	2	233917373	234019522	Tier 1	Yes	No	No	No	No	No	No	No	No	No
ENSG00000144671	SLC22A14	3	38282294	38318575	Tier 1	Yes	No	Yes	Yes	No	No	No	No	No	No
ENSG00000144852	NR1I2	3	119780484	119818487	Tier 1	Yes	No	Yes	Yes	No	No	No	No	No	No
ENSG00000144891	AGTR1	3	148697784	148743008	Tier 1	Yes	Yes	No	No	No	No	No	No	No	No
ENSG00000145242	EPHA5	4	65319563	65670495	Tier 1	Yes	Yes	No	No	No	No	No	No	No	No
ENSG00000145321	GC	4	71741696	71804041	Tier 1	Yes	Yes	No	No	Yes	No	No	No	No	No
ENSG00000145349	CAMK2D	4	113418054	113761927	Tier 1	Yes	No	No	Yes	Yes	No	No	No	No	No
ENSG00000145386	CCNA2	4	121816444	121823883	Tier 1	Yes	No	No	Yes	No	No	No	No	No	No
ENSG00000145545	SRD5A1	5	6633427	6674386	Tier 1	Yes	No	No	Yes	No	No	No	No	No	No
ENSG00000145777	TSLP	5	111070062	111078026	Tier 1	No	Yes	No	No	No	No	No	No	No	No
ENSG00000145839	IL9	5	135892246	135895841	Tier 1	No	Yes	No	No	Yes	No	No	No	No	No
ENSG00000145863	GABRA6	5	161547063	161702593	Tier 1	Yes	Yes	No	No	No	No	No	No	No	No
ENSG00000145864	GABRB2	5	161288429	161549044	Tier 1	Yes	Yes	No	No	No	No	No	No	No	No
ENSG00000145888	GLRA1	5	151822513	151924851	Tier 1	Yes	Yes	No	No	No	No	No	No	No	No
ENSG00000145949	MYLK4	6	2663629	2770330	Tier 1	Yes	No	No	Yes	No	No	No	No	No	No
ENSG00000146070	PLA2G7	6	46704201	46735693	Tier 1	Yes	Yes	No	Yes	Yes	No	No	No	No	No
ENSG00000146233	CYP39A1	6	46549580	46652830	Tier 1	No	No	Yes	No	No	No	No	No	No	No
ENSG00000146242	TPBG	6	82363206	82367420	Tier 1	Yes	Yes	No	Yes	No	No	No	No	No	No
ENSG00000146399	TAAR1	6	132643312	132659182	Tier 1	Yes	Yes	No	No	No	No	No	No	No	No
ENSG00000146477	SLC22A3	6	160348378	160452577	Tier 1	Yes	No	Yes	Yes	No	No	No	No	No	No
ENSG00000146648	EGFR	7	55019017	55211628	Tier 1	Yes	Yes	No	No	Yes	No	No	No	No	No
ENSG00000146872	TLK2	17	62458658	62615481	Tier 1	Yes	No	No	No	No	No	No	No	No	No
ENSG00000146904	EPHA1	7	143390289	143408856	Tier 1	Yes	No	No	Yes	No	No	No	No	No	No
ENSG00000147576	ADHFE1	8	66432492	66468907	Tier 1	No	No	Yes	Yes	No	No	No	No	No	No
ENSG00000147873	IFNA5	9	21304326	21305313	Tier 1	No	Yes	No	No	No	No	No	No	No	No
ENSG00000147955	SIGMAR1	9	34634722	34637844	Tier 1	Yes	No	No	Yes	No	No	No	No	No	No
ENSG00000148053	NTRK2	9	84668375	85095751	Tier 1	Yes	Yes	No	No	No	No	No	No	No	No
ENSG00000148154	UGCG	9	111896814	111935369	Tier 1	Yes	No	No	Yes	No	No	No	No	No	No
ENSG00000148344	PTGES	9	129738331	129753042	Tier 1	Yes	No	No	Yes	No	No	No	No	No	No
ENSG00000148400	NOTCH1	9	136494433	136546048	Tier 1	Yes	Yes	No	Yes	Yes	No	No	No	No	No
ENSG00000148408	CACNA1B	9	137877782	138124624	Tier 1	Yes	Yes	No	No	No	No	No	No	No	No
ENSG00000148660	CAMK2G	10	73812501	73874591	Tier 1	Yes	No	No	Yes	No	No	No	No	No	No
ENSG00000148680	HTR7	10	90740823	90858039	Tier 1	Yes	Yes	No	No	No	No	No	No	No	No
ENSG00000148795	CYP17A1	10	102830531	102837472	Tier 1	Yes	No	Yes	Yes	No	No	No	No	No	No
ENSG00000148834	GSTO1	10	104235356	104267459	Tier 1	No	No	Yes	Yes	Yes	Yes	No	No	No	No
ENSG00000148848	ADAM12	10	126012381	126388477	Tier 1	Yes	Yes	No	Yes	No	No	No	No	No	No
ENSG00000149269	PAK1	11	77322017	77474635	Tier 1	Yes	No	No	Yes	No	No	No	No	No	No
ENSG00000149294	NCAM1	11	112961247	113278436	Tier 1	No	Yes	No	Yes	Yes	No	No	No	Yes	No
ENSG00000149295	DRD2	11	113409605	113475691	Tier 1	Yes	Yes	No	No	No	No	No	No	No	No
ENSG00000149305	HTR3B	11	113904796	113949079	Tier 1	Yes	No	No	Yes	No	No	No	No	No	No
ENSG00000149403	GRIK4	11	120511746	120988906	Tier 1	Yes	No	No	Yes	No	No	No	No	No	No
ENSG00000149452	SLC22A8	11	62989154	63015841	Tier 1	Yes	No	Yes	No	No	No	No	No	No	No
ENSG00000149554	CHEK1	11	125625163	125676255	Tier 1	Yes	No	No	Yes	No	No	No	No	No	No
ENSG00000149742	SLC22A9	11	63369785	63410294	Tier 1	Yes	No	Yes	No	No	No	No	No	No	No
ENSG00000149968	MMP3	11	102835801	102843609	Tier 1	Yes	Yes	No	No	No	No	No	No	No	No
ENSG00000150093	ITGB1	10	32887273	33005792	Tier 1	Yes	Yes	No	Yes	No	No	No	No	No	No
ENSG00000150337	FCGR1A	1	149782671	149791675	Tier 1	No	Yes	No	Yes	No	No	No	No	No	No
ENSG00000150457	LATS2	13	20973036	21061586	Tier 1	Yes	No	No	Yes	No	No	No	No	No	No
ENSG00000150540	HNMT	2	137964020	138016364	Tier 1	Yes	No	Yes	Yes	No	No	No	No	No	No
ENSG00000150593	PDCD4	10	110871795	110900006	Tier 1	Yes	No	No	Yes	No	No	No	No	No	No
ENSG00000150594	ADRA2A	10	111077029	111080907	Tier 1	Yes	Yes	No	Yes	No	No	No	No	No	No
ENSG00000150782	IL18	11	112143253	112164096	Tier 1	No	Yes	No	Yes	No	No	No	No	No	Yes
ENSG00000151067	CACNA1C	12	1970772	2697950	Tier 1	Yes	No	No	Yes	No	No	No	No	No	No
ENSG00000151090	THRB	3	24117153	24495756	Tier 1	Yes	No	No	Yes	No	No	No	No	No	No
ENSG00000151224	MAT1A	10	80271820	80289658	Tier 1	No	No	Yes	No	No	No	No	No	No	No
ENSG00000151247	EIF4E	4	98879276	98929133	Tier 1	Yes	No	No	Yes	No	No	No	No	No	No
ENSG00000151422	FER	5	108747841	109196841	Tier 1	Yes	No	No	Yes	Yes	No	No	No	No	No
ENSG00000151577	DRD3	3	114127580	114199407	Tier 1	Yes	Yes	No	No	No	No	No	No	No	No
ENSG00000151617	EDNRA	4	147480917	147544954	Tier 1	Yes	Yes	No	No	No	No	No	No	No	No
ENSG00000151623	NR3C2	4	148078762	148444698	Tier 1	Yes	No	No	No	No	No	No	No	No	No
ENSG00000151665	PIGF	2	46580937	46617055	Tier 1	No	Yes	No	Yes	No	No	No	No	No	No
ENSG00000151694	ADAM17	2	9488486	9556732	Tier 1	Yes	Yes	No	Yes	No	No	No	No	No	No
ENSG00000151834	GABRA2	4	46243548	46475230	Tier 1	Yes	Yes	No	No	No	No	No	No	No	No
ENSG00000152270	PDE3B	11	14643804	14872044	Tier 1	Yes	No	Yes	Yes	No	No	No	No	No	No
ENSG00000152578	GRIA4	11	105609535	105982090	Tier 1	Yes	Yes	No	No	No	No	No	No	No	No
ENSG00000152601	MBNL1	3	152243828	152465780	Tier 1	Yes	No	No	Yes	No	No	No	No	No	No
ENSG00000152822	GRM1	6	146027646	146437601	Tier 1	Yes	No	No	No	No	No	No	No	No	No
ENSG00000153208	MERTK	2	111898607	112029561	Tier 1	Yes	Yes	No	Yes	No	No	No	No	No	No
ENSG00000153253	SCN3A	2	165087526	165204050	Tier 1	Yes	No	No	Yes	No	No	No	No	No	No
ENSG00000153923	CLCA3P	1	86634276	86654745	Tier 1	Yes	No	No	No	No	No	No	No	No	No
ENSG00000153956	CACNA2D1	7	81946444	82443956	Tier 1	Yes	No	No	No	No	No	No	No	No	No
ENSG00000154080	CHST9	18	26906481	27185308	Tier 1	No	Yes	Yes	No	Yes	Yes	No	No	No	No
ENSG00000154188	ANGPT1	8	107249482	107498055	Tier 1	No	Yes	No	Yes	Yes	No	No	No	No	No
ENSG00000154229	PRKCA	17	66302613	66810743	Tier 1	Yes	No	No	Yes	No	No	No	No	No	No
ENSG00000154310	TNIK	3	171058414	171460408	Tier 1	Yes	No	No	Yes	No	No	No	No	No	No
ENSG00000154928	EPHB1	3	134795260	135260467	Tier 1	Yes	Yes	No	Yes	No	No	No	No	No	No
ENSG00000155111	CDK19	6	110609978	110815958	Tier 1	Yes	No	No	Yes	No	No	No	No	No	No
ENSG00000155380	SLC16A1	1	112911847	112957593	Tier 1	Yes	No	Yes	Yes	No	No	No	No	No	No
ENSG00000155465	SLC7A7	14	22773222	22829820	Tier 1	No	No	Yes	Yes	No	No	No	No	No	No
ENSG00000155511	GRIA1	5	153489615	153813869	Tier 1	Yes	Yes	No	No	No	No	No	No	No	No
ENSG00000156006	NAT2	8	18391282	18401218	Tier 1	No	No	Yes	No	No	No	No	No	No	No
ENSG00000156096	UGT2B4	4	69480165	69526014	Tier 1	No	Yes	Yes	No	No	No	No	No	No	No
ENSG00000156103	MMP16	8	88032011	88328025	Tier 1	Yes	Yes	No	No	No	No	No	No	No	No
ENSG00000156222	SLC28A1	15	84884654	84945798	Tier 1	No	No	Yes	No	No	No	No	No	No	No
ENSG00000156427	FGF18	5	171419647	171457626	Tier 1	Yes	Yes	No	No	No	No	No	No	No	No
ENSG00000156711	MAPK13	6	36127809	36144524	Tier 1	Yes	No	No	Yes	Yes	Yes	No	No	No	No
ENSG00000156738	MS4A1	11	60455846	60470752	Tier 1	No	Yes	No	Yes	No	No	No	No	No	No
ENSG00000156873	PHKG2	16	30748293	30761176	Tier 1	Yes	No	No	Yes	No	No	No	No	No	No
ENSG00000157005	SST	3	187668912	187670394	Tier 1	No	Yes	No	No	No	No	No	No	No	No
ENSG00000157017	GHRL	3	10285666	10292947	Tier 1	Yes	Yes	No	Yes	No	No	No	No	No	No
ENSG00000157103	SLC6A1	3	10992186	11039247	Tier 1	Yes	No	No	No	No	No	No	No	No	No
ENSG00000157219	HTR5A	7	155070324	155087392	Tier 1	Yes	Yes	No	No	No	No	No	No	No	No
ENSG00000157227	MMP14	14	22836560	22849041	Tier 1	Yes	No	No	Yes	No	No	No	No	No	No
ENSG00000157326	DHRS4	14	23953734	23969279	Tier 1	No	No	Yes	Yes	No	No	No	No	No	No
ENSG00000157379	DHRS1	14	24290598	24299780	Tier 1	No	No	Yes	Yes	No	No	No	No	No	No
ENSG00000157388	CACNA1D	3	53328963	53813733	Tier 1	Yes	No	No	Yes	No	No	No	No	No	No
ENSG00000157404	KIT	4	54657267	54740783	Tier 1	Yes	Yes	No	No	No	No	No	No	No	No
ENSG00000157456	CCNB2	15	59105126	59125045	Tier 1	Yes	No	No	No	No	No	No	No	No	No
ENSG00000157540	DYRK1A	21	37365573	37526358	Tier 1	Yes	No	No	Yes	No	No	No	No	No	No
ENSG00000157764	BRAF	7	140719327	140924929	Tier 1	Yes	No	No	Yes	No	No	No	No	No	No
ENSG00000157765	SLC34A2	4	25648011	25678748	Tier 1	No	Yes	No	No	No	No	No	No	No	No
ENSG00000158104	HPD	12	121839527	121863596	Tier 1	Yes	No	No	Yes	No	No	No	No	No	No
ENSG00000158125	XDH	2	31334321	31414742	Tier 1	Yes	Yes	Yes	No	No	No	No	No	No	No
ENSG00000158296	SLC13A3	20	46557823	46684467	Tier 1	No	No	Yes	No	No	No	No	No	No	No
ENSG00000158748	HTR6	1	19664875	19680966	Tier 1	Yes	Yes	No	Yes	No	No	No	No	No	No
ENSG00000158825	CDA	1	20589086	20618903	Tier 1	Yes	Yes	Yes	Yes	No	No	No	No	No	No
ENSG00000159110	IFNAR2	21	33205282	33265675	Tier 1	No	Yes	No	Yes	No	No	No	No	No	No
ENSG00000159128	IFNGR2	21	33403413	33479348	Tier 1	No	Yes	No	Yes	No	No	No	No	No	No
ENSG00000159131	GART	21	33503931	33543491	Tier 1	Yes	No	No	Yes	No	No	No	No	No	No
ENSG00000159164	SV2A	1	149903318	149917844	Tier 1	Yes	No	No	Yes	No	No	No	No	No	No
ENSG00000159228	CBR1	21	36069941	36073166	Tier 1	Yes	No	Yes	Yes	Yes	Yes	No	No	No	No
ENSG00000159231	CBR3	21	36135079	36146562	Tier 1	No	No	Yes	Yes	Yes	Yes	No	No	No	No
ENSG00000159423	ALDH4A1	1	18871430	18902724	Tier 1	Yes	No	Yes	Yes	No	No	No	No	No	No
ENSG00000159640	ACE	17	63477061	63498380	Tier 1	Yes	Yes	No	Yes	Yes	No	Yes	No	No	No
ENSG00000159958	TNFRSF13C	22	41922032	41926806	Tier 1	No	Yes	No	Yes	No	No	No	No	No	No
ENSG00000160013	PTGIR	19	46620468	46625089	Tier 1	Yes	No	No	Yes	No	No	No	No	No	No
ENSG00000160179	ABCG1	21	42199689	42297244	Tier 1	No	Yes	Yes	Yes	No	No	No	No	No	No
ENSG00000160223	ICOSLG	21	44215382	44241446	Tier 1	No	Yes	No	Yes	No	No	No	No	No	No
ENSG00000160255	ITGB2	21	44885953	44931989	Tier 1	Yes	Yes	No	Yes	No	No	No	No	No	No
ENSG00000160396	HIPK4	19	40379271	40390181	Tier 1	Yes	No	No	No	No	No	No	No	No	No
ENSG00000160469	BRSK1	19	55282072	55312562	Tier 1	Yes	No	No	Yes	No	No	No	No	No	No
ENSG00000160551	TAOK1	17	29390363	29551903	Tier 1	Yes	No	No	No	No	No	No	No	No	No
ENSG00000160584	SIK3	11	116843402	117098437	Tier 1	Yes	No	No	Yes	No	No	No	No	No	No
ENSG00000160683	CXCR5	11	118883892	118897787	Tier 1	Yes	Yes	No	Yes	No	No	No	No	No	No
ENSG00000160712	IL6R	1	154405193	154469450	Tier 1	No	Yes	No	Yes	Yes	No	No	No	No	No
ENSG00000160716	CHRNB2	1	154567778	154580013	Tier 1	Yes	Yes	No	Yes	No	No	No	No	No	No
ENSG00000160752	FDPS	1	155308748	155320666	Tier 1	Yes	No	No	Yes	No	No	No	No	No	No
ENSG00000160789	LMNA	1	156082573	156140081	Tier 1	Yes	No	No	Yes	No	No	No	No	No	No
ENSG00000160791	CCR5	3	46370946	46376206	Tier 1	Yes	Yes	No	Yes	No	No	No	No	No	No
ENSG00000160801	PTH1R	3	46877721	46903799	Tier 1	Yes	Yes	No	No	No	No	No	No	No	No
ENSG00000160867	FGFR4	5	177086905	177098144	Tier 1	Yes	Yes	No	Yes	No	No	No	No	No	No
ENSG00000160868	CYP3A4	7	99756960	99784248	Tier 1	Yes	No	Yes	No	No	No	No	No	No	No
ENSG00000160870	CYP3A7	7	99705036	99735196	Tier 1	Yes	No	Yes	No	No	No	No	No	No	No
ENSG00000160882	CYP11B1	8	142872356	142879846	Tier 1	Yes	No	Yes	No	No	No	No	No	No	No
ENSG00000160951	PTGER1	19	14472466	14475354	Tier 1	Yes	No	No	No	No	No	No	No	No	No
ENSG00000161509	GRIN2C	17	74842023	74861504	Tier 1	Yes	No	No	No	No	No	No	No	No	No
ENSG00000161638	ITGA5	12	54395261	54419266	Tier 1	Yes	Yes	No	Yes	No	No	No	No	No	No
ENSG00000161905	ALOX15	17	4630919	4642294	Tier 1	Yes	No	No	Yes	No	No	No	No	No	No
ENSG00000162009	SSTR5	16	1072747	1081454	Tier 1	Yes	Yes	No	No	No	No	No	No	No	No
ENSG00000162302	RPS6KA4	11	64359148	64372215	Tier 1	Yes	No	No	Yes	No	No	No	No	No	No
ENSG00000162409	PRKAA2	1	56645314	56715335	Tier 1	Yes	No	No	No	No	No	No	No	No	No
ENSG00000162434	JAK1	1	64833223	65067754	Tier 1	Yes	No	No	Yes	No	No	No	No	No	No
ENSG00000162496	DHRS3	1	12567910	12618210	Tier 1	No	No	Yes	Yes	No	No	No	No	No	No
ENSG00000162733	DDR2	1	162631373	162787405	Tier 1	Yes	Yes	No	No	No	No	No	No	No	No
ENSG00000162736	NCSTN	1	160343294	160358952	Tier 1	Yes	No	No	Yes	No	No	No	No	No	No
ENSG00000163131	CTSS	1	150730079	150765957	Tier 1	Yes	No	No	Yes	Yes	Yes	No	No	No	No
ENSG00000163235	TGFA	2	70447284	70554193	Tier 1	No	Yes	No	Yes	No	No	No	No	No	No
ENSG00000163285	GABRG1	4	46035769	46124054	Tier 1	Yes	Yes	No	No	No	No	No	No	No	No
ENSG00000163288	GABRB1	4	46993723	47426447	Tier 1	Yes	Yes	No	No	No	No	No	No	No	No
ENSG00000163349	HIPK1	1	113929324	113977869	Tier 1	Yes	No	No	Yes	No	No	No	No	No	No
ENSG00000163393	SLC22A15	1	115976513	116070054	Tier 1	Yes	No	Yes	Yes	No	No	No	No	No	No
ENSG00000163394	CCKAR	4	26481396	26490484	Tier 1	Yes	Yes	No	No	No	No	No	No	No	No
ENSG00000163399	ATP1A1	1	116372668	116410261	Tier 1	Yes	No	No	No	No	No	No	No	No	No
ENSG00000163406	SLC15A2	3	121894401	121944188	Tier 1	Yes	No	Yes	Yes	No	No	No	No	No	No
ENSG00000163464	CXCR1	2	218162841	218166962	Tier 1	Yes	Yes	No	Yes	No	No	No	No	No	No
ENSG00000163485	ADORA1	1	203090654	203167405	Tier 1	Yes	No	No	Yes	No	No	No	No	No	No
ENSG00000163513	TGFBR2	3	30606601	30694142	Tier 1	Yes	Yes	No	Yes	No	No	No	No	No	No
ENSG00000163517	HDAC11	3	13479724	13506424	Tier 1	Yes	No	No	Yes	No	No	No	No	No	No
ENSG00000163545	NUAK2	1	205302063	205321745	Tier 1	Yes	No	No	Yes	No	No	No	No	No	No
ENSG00000163558	PRKCI	3	170222424	170305977	Tier 1	Yes	No	No	No	No	No	No	No	No	No
ENSG00000163586	FABP1	2	88122982	88128062	Tier 1	Yes	No	No	No	Yes	Yes	No	No	No	No
ENSG00000163599	CTLA4	2	203853888	203873965	Tier 1	No	Yes	No	Yes	No	No	No	No	No	No
ENSG00000163600	ICOS	2	203936763	203961577	Tier 1	No	Yes	No	Yes	No	No	No	No	No	No
ENSG00000163673	DCLK3	3	36712421	36764553	Tier 1	Yes	No	No	No	No	No	No	No	No	No
ENSG00000163823	CCR1	3	46201711	46208313	Tier 1	Yes	Yes	No	Yes	No	No	No	No	No	No
ENSG00000163873	GRIK3	1	36795527	37034515	Tier 1	Yes	No	No	Yes	No	No	No	No	No	No
ENSG00000163932	PRKCD	3	53156009	53192717	Tier 1	Yes	No	No	Yes	No	No	No	No	No	No
ENSG00000164024	METAP1	4	98995659	99062809	Tier 1	Yes	No	Yes	Yes	No	No	No	No	No	No
ENSG00000164078	MST1R	3	49887002	49903873	Tier 1	Yes	Yes	No	No	No	No	No	No	No	No
ENSG00000164082	GRM2	3	51707068	51718613	Tier 1	Yes	No	No	Yes	No	No	No	No	No	No
ENSG00000164129	NPY5R	4	163343892	163351934	Tier 1	Yes	Yes	No	No	No	No	No	No	No	No
ENSG00000164136	IL15	4	141636583	141733987	Tier 1	No	Yes	No	Yes	No	No	No	No	No	No
ENSG00000164171	ITGA2	5	52989340	53094779	Tier 1	Yes	Yes	No	Yes	Yes	No	No	No	No	No
ENSG00000164270	HTR4	5	148446042	148677235	Tier 1	Yes	Yes	No	No	No	No	No	No	No	No
ENSG00000164344	KLKB1	4	186226438	186258471	Tier 1	Yes	Yes	No	Yes	No	No	No	No	No	No
ENSG00000164400	CSF2	5	132073789	132076170	Tier 1	No	Yes	No	No	No	No	No	No	No	No
ENSG00000164418	GRIK2	6	100962701	102081622	Tier 1	Yes	No	No	No	No	No	No	No	No	No
ENSG00000164535	DAGLB	7	6409126	6484190	Tier 1	Yes	No	No	Yes	No	No	No	No	No	No
ENSG00000164543	STK17A	7	43582758	43650713	Tier 1	Yes	No	No	Yes	No	No	No	No	No	No
ENSG00000164647	STEAP1	7	90154456	90164829	Tier 1	No	Yes	No	No	No	No	No	No	No	No
ENSG00000164690	SHH	7	155799980	155812463	Tier 1	Yes	Yes	No	No	Yes	No	No	No	No	No
ENSG00000164733	CTSB	8	11842524	11869533	Tier 1	Yes	No	No	Yes	Yes	Yes	No	No	No	No
ENSG00000164742	ADCY1	7	45574140	45723116	Tier 1	Yes	No	No	No	No	No	No	No	No	No
ENSG00000164776	PHKG1	7	56080283	56092996	Tier 1	Yes	No	No	Yes	No	No	No	No	No	No
ENSG00000164850	GPER1	7	1082208	1093815	Tier 1	Yes	Yes	No	No	No	No	No	No	No	No
ENSG00000164867	NOS3	7	150991017	151014588	Tier 1	Yes	No	Yes	Yes	No	No	No	No	No	No
ENSG00000164879	CA3	8	85373436	85449040	Tier 1	Yes	No	No	No	No	Yes	No	No	No	No
ENSG00000164885	CDK5	7	151053815	151057897	Tier 1	Yes	No	No	No	No	No	No	No	No	No
ENSG00000164904	ALDH7A1	5	126531200	126595362	Tier 1	Yes	No	Yes	Yes	No	No	No	No	No	No
ENSG00000165025	SYK	9	90801787	90898549	Tier 1	Yes	No	No	Yes	Yes	No	No	No	No	No
ENSG00000165029	ABCA1	9	104781006	104928155	Tier 1	Yes	Yes	Yes	Yes	No	No	No	No	No	No
ENSG00000165092	ALDH1A1	9	72900671	73080442	Tier 1	Yes	No	Yes	Yes	No	No	No	No	No	No
ENSG00000165304	MELK	9	36572862	36677683	Tier 1	Yes	No	No	No	No	No	No	No	No	No
ENSG00000165409	TSHR	14	80954989	81146306	Tier 1	Yes	Yes	No	No	No	No	No	No	No	No
ENSG00000165646	SLC18A2	10	117241093	117279430	Tier 1	Yes	No	No	Yes	No	No	No	No	No	No
ENSG00000165731	RET	10	43077064	43130351	Tier 1	Yes	No	No	Yes	No	Yes	No	No	No	No
ENSG00000165841	CYP2C19	10	94762681	94855547	Tier 1	Yes	No	Yes	No	No	No	No	No	No	No
ENSG00000166148	AVPR1A	12	63142759	63151201	Tier 1	Yes	Yes	No	No	No	No	No	No	No	No
ENSG00000166206	GABRB3	15	26543552	26939539	Tier 1	Yes	Yes	No	No	No	No	No	No	No	No
ENSG00000166501	PRKCB	16	23835983	24220611	Tier 1	Yes	No	No	Yes	No	No	No	No	No	No
ENSG00000166603	MC4R	18	60371062	60372775	Tier 1	Yes	Yes	No	No	No	No	No	No	No	No
ENSG00000166736	HTR3A	11	113975075	113990313	Tier 1	Yes	No	No	Yes	No	No	No	No	No	No
ENSG00000166741	NNMT	11	114257787	114313536	Tier 1	Yes	No	Yes	No	No	No	No	No	No	No
ENSG00000166794	PPIB	15	64155740	64163134	Tier 1	Yes	Yes	No	Yes	No	No	No	No	No	No
ENSG00000166851	PLK1	16	23677656	23690367	Tier 1	Yes	No	No	Yes	No	No	No	No	No	No
ENSG00000167165	UGT1A6	2	233691607	233773300	Tier 1	No	No	Yes	No	Yes	No	No	No	No	No
ENSG00000167244	IGF2	11	2129112	2158391	Tier 1	No	Yes	No	Yes	No	No	No	No	No	No
ENSG00000167325	RRM1	11	4094707	4138932	Tier 1	Yes	No	No	Yes	No	No	No	No	No	No
ENSG00000167346	MMP26	11	4704784	4992431	Tier 1	Yes	Yes	No	No	No	No	No	No	No	No
ENSG00000167397	VKORC1	16	31090842	31095980	Tier 1	Yes	No	No	Yes	No	No	No	No	No	No
ENSG00000167434	CA4	17	60149942	60170899	Tier 1	Yes	Yes	No	Yes	No	No	No	No	No	No
ENSG00000167468	GPX4	19	1103982	1106791	Tier 1	No	No	Yes	Yes	No	No	No	No	No	No
ENSG00000167536	DHRS13	17	28897781	28903079	Tier 1	No	No	Yes	Yes	No	No	No	No	No	No
ENSG00000167600	CYP2S1	19	41193210	41207539	Tier 1	Yes	No	Yes	Yes	No	No	No	No	No	No
ENSG00000167601	AXL	19	41219223	41261766	Tier 1	Yes	Yes	No	Yes	No	No	No	No	No	No
ENSG00000167653	PSCA	8	142670308	142682725	Tier 1	No	Yes	No	No	No	No	No	No	No	No
ENSG00000167657	DAPK3	19	3958453	3971123	Tier 1	Yes	No	No	Yes	No	No	No	No	No	No
ENSG00000167658	EEF2	19	3976056	3985463	Tier 1	No	Yes	No	Yes	No	No	No	No	No	No
ENSG00000167723	TRPV3	17	3510502	3557812	Tier 1	Yes	No	No	Yes	No	No	No	No	No	No
ENSG00000167900	TK1	17	78174091	78187233	Tier 1	Yes	No	No	Yes	No	No	No	No	No	No
ENSG00000167910	CYP7A1	8	58490178	58500163	Tier 1	No	No	Yes	No	No	No	No	No	No	No
ENSG00000167941	SOST	17	43753738	43758791	Tier 1	No	Yes	No	No	No	No	No	No	No	No
ENSG00000168065	SLC22A11	11	64555690	64572875	Tier 1	Yes	Yes	Yes	No	No	No	No	No	No	No
ENSG00000168067	MAP4K2	11	64784918	64803241	Tier 1	Yes	No	No	Yes	No	No	No	No	No	No
ENSG00000168229	PTGDR	14	52267698	52276724	Tier 1	Yes	No	No	Yes	No	No	No	No	No	No
ENSG00000168298	HIST1H1E	6	26156329	26157115	Tier 1	No	Yes	No	Yes	No	No	No	No	No	No
ENSG00000168356	SCN11A	3	38845764	39052157	Tier 1	Yes	No	No	No	No	No	No	No	No	No
ENSG00000168398	BDKRB2	14	96204679	96244166	Tier 1	Yes	Yes	No	No	No	No	No	No	No	No
ENSG00000168412	MTNR1A	4	186526792	186555567	Tier 1	Yes	No	No	No	No	No	No	No	No	No
ENSG00000168522	FNTA	8	43034194	43085788	Tier 1	Yes	No	No	Yes	No	No	No	No	No	No
ENSG00000168539	CHRM1	11	62908679	62921807	Tier 1	Yes	No	No	No	No	No	No	No	No	No
ENSG00000168610	STAT3	17	42313324	42388540	Tier 1	Yes	Yes	No	Yes	No	No	No	No	No	No
ENSG00000168615	ADAM9	8	38996754	39105445	Tier 1	Yes	Yes	No	Yes	No	No	No	No	No	No
ENSG00000168748	CA7	16	66844414	66854153	Tier 1	Yes	No	No	No	No	No	No	No	No	No
ENSG00000168765	GSTM4	1	109656099	109665496	Tier 1	No	No	Yes	Yes	Yes	No	No	No	No	No
ENSG00000168830	HTR1E	6	86937528	87016679	Tier 1	Yes	Yes	No	No	No	No	No	No	No	No
ENSG00000168959	GRM5	11	88504576	89065982	Tier 1	Yes	No	No	No	No	No	No	No	No	No
ENSG00000169032	MAP2K1	15	66386837	66491656	Tier 1	Yes	No	No	Yes	Yes	No	No	No	No	No
ENSG00000169174	PCSK9	1	55039447	55064852	Tier 1	No	Yes	No	No	Yes	No	Yes	No	No	No
ENSG00000169194	IL13	5	132656263	132661110	Tier 1	No	Yes	No	No	No	No	No	No	No	No
ENSG00000169245	CXCL10	4	76021118	76023497	Tier 1	No	Yes	No	Yes	Yes	No	No	No	No	No
ENSG00000169252	ADRB2	5	148826611	148828623	Tier 1	Yes	Yes	No	Yes	No	No	No	No	No	No
ENSG00000169313	P2RY12	3	151336843	151384753	Tier 1	Yes	No	No	Yes	No	No	No	No	No	No
ENSG00000169398	PTK2	8	140657900	141002216	Tier 1	Yes	No	No	Yes	No	No	No	No	No	No
ENSG00000169403	PTAFR	1	28147166	28193936	Tier 1	Yes	Yes	No	Yes	No	No	No	No	No	No
ENSG00000169418	NPR1	1	153678688	153693992	Tier 1	Yes	Yes	No	No	No	No	No	No	No	No
ENSG00000169427	KCNK9	8	139600838	139704109	Tier 1	Yes	No	No	No	No	No	No	No	No	No
ENSG00000169429	IL8	4	73740519	73743716	Tier 1	Yes	Yes	No	Yes	No	No	No	No	No	No
ENSG00000169432	SCN9A	2	166195185	166376001	Tier 1	Yes	No	No	Yes	No	No	No	No	No	No
ENSG00000169442	CD52	1	26317958	26320523	Tier 1	No	Yes	No	Yes	No	No	No	No	No	No
ENSG00000169676	DRD5	4	9781634	9784009	Tier 1	Yes	No	No	No	No	No	No	No	No	No
ENSG00000169710	FASN	17	82078338	82098294	Tier 1	Yes	No	No	Yes	No	No	No	No	No	No
ENSG00000169783	LINGO1	15	77613027	77820900	Tier 1	No	Yes	No	No	Yes	No	No	No	No	No
ENSG00000169836	TACR3	4	103586031	103719985	Tier 1	Yes	Yes	No	No	No	No	No	No	No	No
ENSG00000169967	MAP3K2	2	127298668	127388465	Tier 1	Yes	No	No	Yes	No	No	No	No	No	No
ENSG00000170145	SIK2	11	111602449	111730855	Tier 1	Yes	No	No	Yes	No	No	No	No	No	No
ENSG00000170175	CHRNB1	17	7445061	7457710	Tier 1	Yes	Yes	No	Yes	No	No	No	No	No	No
ENSG00000170209	ANKK1	11	113387779	113400416	Tier 1	Yes	No	No	Yes	No	No	No	No	No	No
ENSG00000170214	ADRA1B	5	159865080	159973012	Tier 1	Yes	Yes	No	No	No	No	No	No	No	No
ENSG00000170312	CDK1	10	60778331	60794852	Tier 1	Yes	No	No	No	No	No	No	No	No	No
ENSG00000170421	KRT8	12	52897187	52949954	Tier 1	No	Yes	No	No	No	No	No	No	No	No
ENSG00000170425	ADORA2B	17	15945130	15975746	Tier 1	Yes	Yes	No	Yes	No	No	No	No	No	No
ENSG00000170430	MGMT	10	129467190	129770983	Tier 1	Yes	No	No	Yes	No	No	No	No	No	No
ENSG00000170458	CD14	5	140631728	140633700	Tier 1	No	Yes	No	Yes	Yes	No	No	No	Yes	No
ENSG00000170558	CDH2	18	27932879	28177946	Tier 1	No	Yes	No	Yes	No	No	No	No	No	No
ENSG00000170820	FSHR	2	48962157	49154527	Tier 1	Yes	Yes	No	No	No	No	No	No	No	No
ENSG00000170899	GSTA4	6	52977948	52995304	Tier 1	No	No	Yes	Yes	No	No	No	No	No	No
ENSG00000170956	CEACAM3	19	41796587	41811554	Tier 1	No	Yes	No	Yes	No	No	No	No	No	No
ENSG00000170989	S1PR1	1	101236865	101243713	Tier 1	Yes	Yes	No	Yes	No	No	No	No	No	No
ENSG00000171094	ALK	2	29192774	29921586	Tier 1	Yes	Yes	No	No	No	No	No	No	No	No
ENSG00000171105	INSR	19	7112255	7294414	Tier 1	Yes	Yes	No	Yes	Yes	No	No	No	No	No
ENSG00000171132	PRKCE	2	45651345	46187990	Tier 1	Yes	No	No	Yes	No	No	No	No	No	No
ENSG00000171189	GRIK1	21	29536933	29940033	Tier 1	Yes	No	No	Yes	No	No	No	No	No	No
ENSG00000171234	UGT2B7	4	69051363	69112987	Tier 1	Yes	Yes	Yes	No	No	No	No	No	No	No
ENSG00000171298	GAA	17	80101556	80119881	Tier 1	Yes	No	No	Yes	Yes	No	Yes	No	No	No
ENSG00000171303	KCNK3	2	26692722	26733420	Tier 1	Yes	No	No	No	No	No	No	No	No	No
ENSG00000171310	CHST11	12	104455295	104762014	Tier 1	No	No	Yes	Yes	Yes	No	No	No	No	No
ENSG00000171345	KRT19	17	41523617	41528308	Tier 1	No	Yes	No	No	No	No	No	No	No	No
ENSG00000171408	PDE7B	6	135851701	136195574	Tier 1	Yes	No	No	Yes	No	No	No	No	No	No
ENSG00000171428	NAT1	8	18170477	18223689	Tier 1	Yes	No	Yes	Yes	No	No	No	No	No	No
ENSG00000171497	PPID	4	158709127	158723396	Tier 1	Yes	Yes	No	Yes	Yes	No	No	Yes	No	No
ENSG00000171522	PTGER4	5	40679915	40693735	Tier 1	Yes	No	No	Yes	No	No	No	No	No	No
ENSG00000171552	BCL2L1	20	31664452	31723989	Tier 1	Yes	No	No	Yes	No	No	No	No	No	No
ENSG00000171557	FGG	4	154604134	154612967	Tier 1	No	Yes	No	No	Yes	No	No	No	No	No
ENSG00000171560	FGA	4	154583126	154590742	Tier 1	No	Yes	No	No	No	No	No	No	No	No
ENSG00000171564	FGB	4	154563011	154572807	Tier 1	No	Yes	No	No	No	No	No	No	No	No
ENSG00000171608	PIK3CD	1	9629889	9729114	Tier 1	Yes	No	No	Yes	No	No	No	No	No	No
ENSG00000171720	HDAC3	5	141620876	141636849	Tier 1	Yes	No	No	Yes	No	No	No	No	No	No
ENSG00000171759	PAH	12	102836889	102958410	Tier 1	Yes	No	No	No	No	No	No	No	No	No
ENSG00000171791	BCL2	18	63123346	63320128	Tier 1	Yes	No	No	Yes	No	No	No	No	No	No
ENSG00000171848	RRM2	2	10120698	10211725	Tier 1	Yes	No	No	No	No	No	No	No	No	No
ENSG00000171873	ADRA1D	20	4220630	4249287	Tier 1	Yes	Yes	No	No	No	No	No	No	No	No
ENSG00000171903	CYP4F11	19	15912367	15934867	Tier 1	Yes	No	Yes	No	No	No	No	No	No	No
ENSG00000172037	LAMB2	3	49121114	49133118	Tier 1	No	Yes	No	Yes	No	No	No	No	No	No
ENSG00000172062	SMN1	5	70925030	70953942	Tier 1	Yes	No	No	No	No	No	No	No	No	No
ENSG00000172156	CCL11	17	34285742	34288334	Tier 1	No	Yes	No	No	No	No	No	No	No	No
ENSG00000172270	BSG	19	571277	583494	Tier 1	No	Yes	No	Yes	No	No	No	No	No	No
ENSG00000172572	PDE3A	12	20368537	20688583	Tier 1	Yes	No	Yes	No	No	No	No	No	No	No
ENSG00000172817	CYP7B1	8	64587763	64798737	Tier 1	No	No	Yes	No	No	No	No	No	No	No
ENSG00000172819	RARG	12	53210567	53232980	Tier 1	Yes	No	No	Yes	No	No	No	No	No	No
ENSG00000172831	CES2	16	66934444	66945096	Tier 1	Yes	Yes	Yes	Yes	No	No	No	No	No	No
ENSG00000172889	EGFL7	9	136658856	136672678	Tier 1	No	Yes	No	No	No	No	No	No	No	No
ENSG00000172893	DHCR7	11	71428193	71452868	Tier 1	Yes	No	No	Yes	No	No	No	No	No	No
ENSG00000172940	SLC22A13	3	38265812	38278757	Tier 1	Yes	No	Yes	No	No	No	No	No	No	No
ENSG00000172955	ADH6	4	99202638	99219537	Tier 1	Yes	No	Yes	No	Yes	No	No	No	No	No
ENSG00000173020	ADRBK1	11	67266473	67286556	Tier 1	Yes	No	No	No	No	No	No	No	No	No
ENSG00000173153	ESRRA	11	64305497	64316743	Tier 1	Yes	No	No	Yes	No	No	No	No	No	No
ENSG00000173175	ADCY5	3	123282296	123449090	Tier 1	Yes	No	No	No	No	No	No	No	No	No
ENSG00000173327	MAP3K11	11	65597756	65615382	Tier 1	Yes	No	No	Yes	No	No	No	No	No	No
ENSG00000173511	VEGFB	11	64234584	64239264	Tier 1	No	Yes	No	Yes	No	No	No	No	No	No
ENSG00000173585	CCR9	3	45884425	45903174	Tier 1	Yes	Yes	No	Yes	No	No	No	No	No	No
ENSG00000173597	SULT1B1	4	69721167	69787961	Tier 1	No	No	Yes	Yes	No	No	No	No	No	No
ENSG00000173610	UGT2A1	4	69588417	69653249	Tier 1	No	No	Yes	No	No	No	No	No	No	No
ENSG00000173638	SLC19A1	21	45493572	45573365	Tier 1	No	Yes	Yes	Yes	No	No	No	No	No	No
ENSG00000173930	SLCO4C1	5	102233986	102296284	Tier 1	Yes	No	Yes	Yes	No	No	No	No	No	No
ENSG00000174156	GSTA3	6	52896639	52909698	Tier 1	No	No	Yes	No	No	No	No	No	No	No
ENSG00000174175	SELP	1	169588849	169630193	Tier 1	Yes	Yes	No	Yes	Yes	Yes	No	No	No	No
ENSG00000174292	TNK1	17	7380534	7389774	Tier 1	Yes	No	No	Yes	No	No	No	No	No	No
ENSG00000174417	TRHR	8	109086585	109121565	Tier 1	Yes	Yes	No	No	No	No	No	No	No	No
ENSG00000174607	UGT8	4	114598770	114678225	Tier 1	No	No	Yes	Yes	No	No	No	No	No	No
ENSG00000174640	SLCO2A1	3	133932701	134052184	Tier 1	Yes	No	Yes	No	No	No	No	No	No	No
ENSG00000174669	SLC29A2	11	66362521	66372214	Tier 1	Yes	No	Yes	Yes	No	No	No	No	No	No
ENSG00000174672	BRSK2	11	1389899	1462689	Tier 1	Yes	No	No	Yes	No	No	No	No	No	No
ENSG00000174775	HRAS	11	532242	537321	Tier 1	Yes	No	No	Yes	No	No	No	No	No	No
ENSG00000174807	CD248	11	66314494	66317044	Tier 1	No	Yes	No	No	Yes	No	No	No	No	No
ENSG00000174990	CA5A	16	87881546	87936580	Tier 1	Yes	No	No	No	No	No	No	No	No	No
ENSG00000175003	SLC22A1	6	160121815	160158718	Tier 1	Yes	No	Yes	Yes	No	No	No	No	No	No
ENSG00000175040	CHST2	3	143119771	143124014	Tier 1	No	No	Yes	Yes	No	No	No	No	No	No
ENSG00000175206	NPPA	1	11845709	11848345	Tier 1	Yes	Yes	No	Yes	No	No	No	No	No	No
ENSG00000175264	CHST1	11	45647689	45665622	Tier 1	No	No	Yes	No	Yes	No	No	No	No	No
ENSG00000175305	CCNE2	8	94879770	94896678	Tier 1	Yes	No	No	Yes	No	No	No	No	No	No
ENSG00000175344	CHRNA7	15	31923438	32173018	Tier 1	Yes	Yes	No	No	No	No	No	No	No	No
ENSG00000175535	PNLIP	10	116545931	116567855	Tier 1	Yes	Yes	No	No	No	No	No	No	No	No
ENSG00000175591	P2RY2	11	73218281	73242427	Tier 1	Yes	Yes	No	Yes	No	No	No	No	No	No
ENSG00000175756	AURKAIP1	1	1373730	1375207	Tier 1	Yes	No	No	No	No	No	No	No	No	No
ENSG00000176014	TUBB6	18	12307669	12344320	Tier 1	Yes	Yes	No	Yes	No	No	No	No	No	No
ENSG00000176105	YES1	18	721588	812546	Tier 1	Yes	No	No	Yes	No	No	No	No	No	No
ENSG00000176136	MC5R	18	13824149	13827323	Tier 1	Yes	Yes	No	No	No	No	No	No	No	No
ENSG00000176153	GPX2	14	64939152	64942746	Tier 1	No	No	Yes	Yes	No	No	No	No	No	No
ENSG00000176387	HSD11B2	16	67430652	67437553	Tier 1	Yes	No	No	No	No	No	No	No	No	No
ENSG00000176444	CLK2	1	155262868	155278491	Tier 1	Yes	No	No	No	No	No	No	No	No	No
ENSG00000176463	SLCO3A1	15	91853708	92172435	Tier 1	No	No	Yes	Yes	No	No	No	No	No	No
ENSG00000176601	MAP3K19	2	134964485	135047468	Tier 1	Yes	No	No	No	No	No	No	No	No	No
ENSG00000176749	CDK5R1	17	32486993	32491253	Tier 1	Yes	No	No	Yes	No	No	No	No	No	No
ENSG00000176884	GRIN1	9	137138346	137168756	Tier 1	Yes	No	No	No	No	No	No	No	No	No
ENSG00000176890	TYMS	18	657653	673578	Tier 1	Yes	No	No	Yes	No	No	No	No	No	No
ENSG00000177084	POLE	12	132623753	132687376	Tier 1	Yes	No	No	Yes	No	No	No	No	No	No
ENSG00000177169	ULK1	12	131894622	131923150	Tier 1	Yes	No	No	Yes	No	No	No	No	No	No
ENSG00000177455	CD19	16	28931965	28939342	Tier 1	No	Yes	No	No	No	No	No	No	No	No
ENSG00000177628	GBA	1	155234452	155244699	Tier 1	Yes	Yes	No	Yes	No	No	No	No	No	No
ENSG00000177663	IL17RA	22	17084954	17115693	Tier 1	No	Yes	No	Yes	No	No	No	Yes	No	No
ENSG00000178035	IMPDH2	3	49024325	49029447	Tier 1	Yes	No	No	Yes	No	No	No	No	No	No
ENSG00000178084	HTR3C	3	184053047	184060673	Tier 1	Yes	No	No	No	No	No	No	No	No	No
ENSG00000178394	HTR1A	5	63957874	63962507	Tier 1	Yes	Yes	No	No	No	No	No	No	No	No
ENSG00000178467	P4HTM	3	48989889	49007153	Tier 1	Yes	No	No	Yes	No	No	No	No	No	No
ENSG00000178562	CD28	2	203706475	203738912	Tier 1	No	Yes	No	Yes	No	No	No	No	No	No
ENSG00000178568	ERBB4	2	211375717	212538841	Tier 1	Yes	Yes	No	No	No	No	No	No	No	No
ENSG00000178607	ERN1	17	64039080	64130819	Tier 1	Yes	No	No	Yes	No	No	No	No	No	No
ENSG00000178623	GPR35	2	240605430	240633159	Tier 1	Yes	Yes	No	Yes	No	No	No	No	No	No
ENSG00000178950	GAK	4	849276	932373	Tier 1	Yes	No	No	Yes	No	No	No	No	No	No
ENSG00000178999	AURKB	17	8204733	8210600	Tier 1	Yes	No	No	Yes	No	No	No	No	No	No
ENSG00000179097	HTR1F	3	87792706	87993839	Tier 1	Yes	Yes	No	No	No	No	No	No	No	No
ENSG00000179142	CYP11B2	8	142910559	142917843	Tier 1	Yes	No	Yes	No	No	No	No	No	No	No
ENSG00000179546	HTR1D	1	23191895	23217502	Tier 1	Yes	Yes	No	No	No	No	No	No	No	No
ENSG00000179603	GRM8	7	126438598	127253093	Tier 1	Yes	No	No	No	No	No	No	No	No	No
ENSG00000179921	GPBAR1	2	218259496	218263861	Tier 1	Yes	No	No	Yes	No	No	No	No	No	No
ENSG00000180176	TH	11	2163929	2171815	Tier 1	Yes	No	No	No	No	No	No	No	No	No
ENSG00000180210	F2	11	46719196	46739506	Tier 1	Yes	Yes	No	No	Yes	No	No	No	No	No
ENSG00000180370	PAK2	3	196739857	196832647	Tier 1	Yes	No	No	Yes	No	No	No	No	No	No
ENSG00000180432	CYP8B1	3	42856005	42875898	Tier 1	No	No	Yes	No	No	No	No	No	No	No
ENSG00000180616	SSTR2	17	73165010	73176633	Tier 1	Yes	Yes	No	No	No	No	No	No	No	No
ENSG00000180638	SLC47A2	17	19678288	19718979	Tier 1	Yes	No	Yes	No	No	No	No	No	No	No
ENSG00000180720	CHRM4	11	46383789	46391776	Tier 1	Yes	Yes	No	No	No	No	No	No	No	No
ENSG00000180739	S1PR5	19	10512742	10517931	Tier 1	Yes	Yes	No	Yes	No	No	No	No	No	No
ENSG00000180767	CHST13	3	126524155	126543291	Tier 1	No	No	Yes	Yes	No	No	No	No	No	No
ENSG00000180871	CXCR2	2	218125289	218137251	Tier 1	Yes	Yes	No	Yes	No	No	No	No	No	No
ENSG00000180914	OXTR	3	8750381	8769628	Tier 1	Yes	Yes	No	Yes	No	No	No	No	No	No
ENSG00000181019	NQO1	16	69706996	69726668	Tier 1	Yes	No	No	Yes	Yes	Yes	No	No	No	No
ENSG00000181072	CHRM2	7	136868652	137020255	Tier 1	Yes	Yes	No	No	No	No	No	No	No	No
ENSG00000181085	MAPK15	8	143716340	143722458	Tier 1	Yes	No	No	No	No	No	No	No	No	No
ENSG00000181104	F2R	5	76716126	76735770	Tier 1	Yes	Yes	No	Yes	No	No	No	No	No	No
ENSG00000181143	MUC16	19	8848844	8981342	Tier 1	No	Yes	No	Yes	Yes	No	No	No	No	No
ENSG00000181408	UTS2R	17	82371765	82377458	Tier 1	Yes	Yes	No	No	No	No	No	No	No	No
ENSG00000181856	SLC2A4	17	7281718	7288257	Tier 1	No	Yes	Yes	Yes	No	No	No	No	No	No
ENSG00000182256	GABRG3	15	26971181	27541984	Tier 1	Yes	Yes	No	No	No	No	No	No	No	No
ENSG00000182333	LIPF	10	88664441	88678814	Tier 1	Yes	Yes	No	No	No	No	No	No	No	No
ENSG00000182541	LIMK2	22	31212239	31280080	Tier 1	Yes	No	No	Yes	No	No	No	No	No	No
ENSG00000182578	CSF1R	5	150053291	150113372	Tier 1	Yes	Yes	No	Yes	Yes	No	No	No	No	No
ENSG00000182580	EPHB3	3	184561785	184582408	Tier 1	Yes	No	No	Yes	No	No	No	No	No	No
ENSG00000182782	HCAR2	12	122701293	122703357	Tier 1	Yes	Yes	No	Yes	No	No	No	No	No	No
ENSG00000182793	GSTA5	6	52831655	52840843	Tier 1	No	No	Yes	No	No	No	No	No	No	No
ENSG00000182866	LCK	1	32251244	32286165	Tier 1	Yes	No	No	No	No	No	No	No	No	No
ENSG00000183044	ABAT	16	8674596	8784575	Tier 1	Yes	No	No	Yes	No	No	No	No	No	No
ENSG00000183049	CAMK1D	10	12349547	12835545	Tier 1	Yes	No	No	Yes	No	No	No	No	No	No
ENSG00000183134	PTGDR2	11	60850933	60855950	Tier 1	Yes	Yes	No	Yes	No	No	No	No	No	No
ENSG00000183196	CHST6	16	75472052	75495445	Tier 1	No	No	Yes	No	No	No	No	No	No	No
ENSG00000183317	EPHA10	1	37713880	37765133	Tier 1	Yes	Yes	No	Yes	Yes	No	No	No	No	No
ENSG00000183421	RIPK4	21	41739369	41767089	Tier 1	Yes	No	No	Yes	No	No	No	No	No	No
ENSG00000183454	GRIN2A	16	9753404	10182928	Tier 1	Yes	No	No	No	No	No	No	No	No	No
ENSG00000183735	TBK1	12	64452090	64502114	Tier 1	Yes	No	No	Yes	No	No	No	No	No	No
ENSG00000183765	CHEK2	22	28687743	28742422	Tier 1	Yes	No	No	Yes	No	No	No	No	No	No
ENSG00000183813	CCR4	3	32951644	32956349	Tier 1	Yes	Yes	No	Yes	No	No	No	No	No	No
ENSG00000183873	SCN5A	3	38548057	38649687	Tier 1	Yes	No	No	Yes	No	No	No	No	No	No
ENSG00000184156	KCNQ3	8	132120859	132481095	Tier 1	Yes	No	No	No	No	No	No	No	No	No
ENSG00000184160	ADRA2C	4	3766348	3768526	Tier 1	Yes	Yes	No	No	No	No	No	No	No	No
ENSG00000184254	ALDH1A3	15	100877714	100916626	Tier 1	Yes	No	Yes	No	No	No	No	No	No	No
ENSG00000184304	PRKD1	14	29576479	30191898	Tier 1	Yes	No	No	Yes	No	No	No	No	No	No
ENSG00000184357	HIST1H1B	6	27866792	27867588	Tier 1	No	Yes	No	No	No	No	No	No	No	No
ENSG00000184371	CSF1	1	109910242	109930992	Tier 1	No	Yes	No	Yes	No	No	No	No	No	Yes
ENSG00000184428	TOP1MT	8	143304384	143359979	Tier 1	Yes	No	No	Yes	No	No	No	No	No	No
ENSG00000184544	DHRS7C	17	9771434	9791592	Tier 1	No	No	Yes	No	No	No	No	No	No	No
ENSG00000184588	PDE4B	1	65792514	66374579	Tier 1	Yes	No	No	Yes	No	No	No	No	No	No
ENSG00000184845	DRD1	5	175440036	175444182	Tier 1	Yes	No	No	No	No	No	No	No	No	No
ENSG00000184937	WT1	11	32387775	32435564	Tier 1	No	Yes	No	No	No	No	No	No	No	No
ENSG00000184984	CHRM5	15	33968497	34067458	Tier 1	Yes	Yes	No	No	No	No	No	No	No	No
ENSG00000184999	SLC22A10	11	63268022	63311783	Tier 1	Yes	No	Yes	No	No	No	No	No	No	No
ENSG00000185015	CA13	8	85220587	85284073	Tier 1	Yes	No	No	Yes	No	No	No	No	No	No
ENSG00000185231	MC2R	18	13882044	13915707	Tier 1	Yes	Yes	No	No	No	No	No	No	No	No
ENSG00000185313	SCN10A	3	38696802	38816286	Tier 1	Yes	No	No	No	No	No	No	No	No	No
ENSG00000185386	MAPK11	22	50263713	50270767	Tier 1	Yes	No	No	Yes	No	No	No	No	No	No
ENSG00000185499	MUC1	1	155185824	155192916	Tier 1	No	Yes	No	Yes	No	No	No	No	No	No
ENSG00000185513	L3MBTL1	20	43489442	43550954	Tier 1	Yes	No	No	Yes	No	No	No	No	No	No
ENSG00000185559	DLK1	14	100725705	100738224	Tier 1	Yes	Yes	No	Yes	No	Yes	No	No	No	No
ENSG00000185664	PMEL	12	55954105	55973317	Tier 1	No	Yes	No	Yes	Yes	No	No	No	No	No
ENSG00000185686	PRAME	22	22547701	22559361	Tier 1	No	Yes	No	No	No	No	No	No	No	No
ENSG00000185760	KCNQ5	6	72621792	73198853	Tier 1	Yes	No	No	Yes	No	No	No	No	No	No
ENSG00000185974	GRK1	13	113667219	113737736	Tier 1	Yes	No	No	No	No	No	No	No	No	No
ENSG00000186009	ATP4B	13	113648804	113658198	Tier 1	Yes	No	No	No	No	No	No	No	No	No
ENSG00000186038	HTR3E	3	184097064	184106995	Tier 1	Yes	No	No	No	No	No	No	No	No	No
ENSG00000186090	HTR3D	3	184031544	184039369	Tier 1	Yes	No	No	No	No	No	No	No	No	No
ENSG00000186104	CYP2R1	11	14877440	14892231	Tier 1	Yes	No	Yes	Yes	No	No	No	No	No	No
ENSG00000186115	CYP4F2	19	15878023	15898077	Tier 1	Yes	No	Yes	Yes	No	No	No	No	No	No
ENSG00000186160	CYP4Z1	1	47067231	47118318	Tier 1	Yes	No	Yes	No	No	No	No	No	No	No
ENSG00000186204	CYP4F12	19	15673018	15697174	Tier 1	Yes	No	Yes	Yes	No	No	No	No	No	No
ENSG00000186297	GABRA5	15	26866911	26949208	Tier 1	Yes	No	No	No	No	No	No	No	No	No
ENSG00000186318	BACE1	11	117285232	117316259	Tier 1	Yes	Yes	No	Yes	No	No	No	No	No	No
ENSG00000186350	RXRA	9	134317098	134440585	Tier 1	Yes	No	Yes	Yes	No	No	No	No	No	No
ENSG00000186526	CYP4F8	19	15615218	15630639	Tier 1	No	No	Yes	No	No	No	No	No	No	No
ENSG00000186529	CYP4F3	19	15640897	15662825	Tier 1	Yes	No	Yes	Yes	No	No	No	No	No	No
ENSG00000186716	BCR	22	23179704	23318037	Tier 1	Yes	No	No	Yes	No	No	No	No	No	No
ENSG00000186795	KCNK18	10	117197489	117210299	Tier 1	Yes	No	No	No	No	No	No	No	No	No
ENSG00000186803	IFNA10	9	21206181	21207143	Tier 1	No	Yes	No	No	No	No	No	No	No	No
ENSG00000186827	TNFRSF4	1	1211326	1214153	Tier 1	No	Yes	No	Yes	No	No	No	No	No	No
ENSG00000186868	MAPT	17	45894527	46028334	Tier 1	Yes	No	No	Yes	No	No	No	No	No	No
ENSG00000186891	TNFRSF18	1	1203508	1206592	Tier 1	No	Yes	No	Yes	No	No	No	No	No	No
ENSG00000186951	PPARA	22	46150521	46243755	Tier 1	Yes	No	Yes	Yes	No	No	No	No	No	No
ENSG00000187010	RHD	1	25272393	25330445	Tier 1	No	Yes	No	Yes	No	No	No	No	No	No
ENSG00000187048	CYP4A11	1	46929177	46941484	Tier 1	Yes	No	Yes	No	No	No	No	No	No	No
ENSG00000187134	AKR1C1	10	4963253	4983283	Tier 1	Yes	No	No	Yes	No	Yes	No	No	No	No
ENSG00000187258	NPSR1	7	34658218	34878332	Tier 1	Yes	Yes	No	No	No	No	No	No	No	No
ENSG00000187266	EPOR	19	11377207	11384342	Tier 1	No	Yes	No	Yes	No	No	No	No	No	No
ENSG00000187486	KCNJ11	11	17365172	17389331	Tier 1	Yes	Yes	Yes	Yes	No	No	No	No	No	No
ENSG00000187553	CYP26C1	10	93060798	93069540	Tier 1	Yes	No	Yes	No	No	No	No	No	No	No
ENSG00000187630	DHRS4L2	14	23969874	24006408	Tier 1	No	No	Yes	Yes	No	No	No	No	No	No
ENSG00000187758	ADH1A	4	99276369	99291003	Tier 1	Yes	No	Yes	No	Yes	No	No	No	No	No
ENSG00000187837	HIST1H1C	6	26055740	26056470	Tier 1	No	Yes	No	Yes	No	No	No	No	No	No
ENSG00000188130	MAPK12	22	50245450	50261716	Tier 1	Yes	No	No	No	No	No	No	No	No	No
ENSG00000188229	TUBB4B	9	137241287	137243707	Tier 1	Yes	Yes	No	No	No	No	No	No	No	No
ENSG00000188257	PLA2G2A	1	19975431	19980416	Tier 1	Yes	Yes	No	No	Yes	Yes	No	No	No	No
ENSG00000188379	IFNA2	9	21384255	21385398	Tier 1	No	Yes	No	No	No	No	No	No	No	No
ENSG00000188389	PDCD1	2	241849884	241858894	Tier 1	No	Yes	No	Yes	No	No	No	No	No	No
ENSG00000188404	SELL	1	169690665	169711702	Tier 1	Yes	Yes	No	Yes	Yes	Yes	No	No	No	No
ENSG00000188641	DPYD	1	97077743	97995000	Tier 1	Yes	No	Yes	Yes	No	No	No	No	No	No
ENSG00000188778	ADRB3	8	37962990	37966599	Tier 1	Yes	Yes	No	No	No	No	No	No	No	No
ENSG00000188784	PLA2G2E	1	19920009	19923617	Tier 1	Yes	Yes	No	No	No	No	No	No	No	No
ENSG00000188822	CNR2	1	23870515	23913362	Tier 1	Yes	Yes	No	Yes	No	No	No	No	No	No
ENSG00000188906	LRRK2	12	40196744	40369285	Tier 1	Yes	No	No	Yes	No	No	No	No	No	No
ENSG00000189013	KIR2DL4	19	54803610	54814517	Tier 1	No	Yes	No	Yes	Yes	No	No	No	No	No
ENSG00000189060	H1F0	22	37805229	37807432	Tier 1	No	Yes	No	Yes	No	No	No	No	No	No
ENSG00000189091	SF3B3	16	70523791	70577670	Tier 1	Yes	No	No	Yes	No	No	No	No	No	No
ENSG00000196126	HLA-DRB1	6	32577902	32589848	Tier 1	No	Yes	No	Yes	No	No	No	No	No	No
ENSG00000196132	MYT1	20	64102394	64242253	Tier 1	Yes	No	No	No	No	No	No	No	No	No
ENSG00000196139	AKR1C3	10	5035354	5107686	Tier 1	Yes	No	No	Yes	No	No	No	No	No	No
ENSG00000196188	CTSE	1	206008535	206023909	Tier 1	Yes	Yes	No	Yes	No	No	No	No	No	No
ENSG00000196218	RYR1	19	38433691	38595273	Tier 1	Yes	No	No	Yes	No	No	No	No	No	No
ENSG00000196230	TUBB	6	30717435	30725538	Tier 1	Yes	Yes	No	Yes	No	No	No	No	No	No
ENSG00000196262	PPIA	7	44796680	44824564	Tier 1	Yes	Yes	No	Yes	Yes	No	No	No	No	No
ENSG00000196305	IARS	9	92210207	92293854	Tier 1	Yes	No	No	Yes	No	No	No	No	No	No
ENSG00000196344	ADH7	4	99412261	99435510	Tier 1	Yes	Yes	Yes	No	Yes	No	Yes	No	No	No
ENSG00000196352	CD55	1	207321519	207386804	Tier 1	No	Yes	No	Yes	Yes	Yes	No	No	No	No
ENSG00000196411	EPHB4	7	100802565	100827523	Tier 1	Yes	No	No	Yes	No	No	No	No	No	No
ENSG00000196498	NCOR2	12	124324415	124567612	Tier 1	Yes	No	No	Yes	No	No	No	No	No	No
ENSG00000196502	SULT1A1	16	28605196	28614279	Tier 1	No	No	Yes	Yes	No	No	No	No	No	No
ENSG00000196517	SLC6A9	1	43991500	44031467	Tier 1	Yes	No	No	Yes	No	No	No	No	No	No
ENSG00000196549	MME	3	155024124	155183704	Tier 1	Yes	Yes	No	Yes	No	No	No	No	No	No
ENSG00000196557	CACNA1H	16	1153106	1221771	Tier 1	Yes	No	No	Yes	No	No	No	No	No	No
ENSG00000196569	LAMA2	6	128883138	129516566	Tier 1	No	Yes	No	Yes	No	No	No	No	No	No
ENSG00000196591	HDAC2	6	113933028	114011308	Tier 1	Yes	No	No	No	Yes	No	No	No	No	No
ENSG00000196611	MMP1	11	102789401	102798160	Tier 1	Yes	Yes	No	Yes	No	No	No	No	No	Yes
ENSG00000196616	ADH1B	4	99304971	99352760	Tier 1	Yes	No	Yes	No	No	No	No	No	No	No
ENSG00000196620	UGT2B15	4	68646597	68670652	Tier 1	No	No	Yes	No	No	No	No	No	No	No
ENSG00000196639	HRH1	3	11137093	11263557	Tier 1	Yes	No	No	Yes	No	No	No	No	No	No
ENSG00000196689	TRPV1	17	3565444	3609411	Tier 1	Yes	No	No	Yes	No	No	No	No	No	No
ENSG00000196730	DAPK1	9	87497228	87708634	Tier 1	Yes	No	No	Yes	No	No	No	No	No	No
ENSG00000196811	CHRNG	2	232539692	232548115	Tier 1	Yes	No	No	No	No	No	No	No	No	No
ENSG00000196839	ADA	20	44584896	44652252	Tier 1	Yes	Yes	No	Yes	No	No	No	No	No	No
ENSG00000196876	SCN8A	12	51590266	51812864	Tier 1	Yes	No	No	Yes	No	No	No	No	No	No
ENSG00000196878	LAMB3	1	209614870	209652425	Tier 1	No	Yes	No	Yes	No	No	No	No	No	No
ENSG00000197122	SRC	20	37344685	37406050	Tier 1	Yes	No	No	Yes	No	No	No	No	No	No
ENSG00000197150	ABCB8	7	151028422	151047782	Tier 1	Yes	No	Yes	Yes	No	No	No	No	No	No
ENSG00000197165	SULT1A2	16	28591943	28597050	Tier 1	No	No	Yes	Yes	No	No	No	No	No	No
ENSG00000197208	SLC22A4	5	132294394	132344190	Tier 1	Yes	No	Yes	Yes	No	No	No	No	No	No
ENSG00000197299	BLM	15	90717346	90816166	Tier 1	Yes	No	No	Yes	No	No	No	No	No	No
ENSG00000197375	SLC22A5	5	132369710	132395613	Tier 1	Yes	No	Yes	Yes	No	No	No	No	No	No
ENSG00000197386	HTT	4	3041363	3243957	Tier 1	Yes	No	No	Yes	No	No	No	No	No	No
ENSG00000197408	CYP2B6	19	40991282	41018398	Tier 1	Yes	No	Yes	No	No	No	No	No	No	No
ENSG00000197442	MAP3K5	6	136557046	136793097	Tier 1	Yes	No	No	Yes	No	No	No	No	No	No
ENSG00000197446	CYP2F1	19	41114432	41128381	Tier 1	Yes	No	Yes	No	No	No	No	No	No	No
ENSG00000197448	GSTK1	7	143244093	143270854	Tier 1	Yes	Yes	Yes	Yes	No	No	No	No	No	No
ENSG00000197506	SLC28A3	9	84275457	84340758	Tier 1	No	No	Yes	Yes	No	No	No	No	No	No
ENSG00000197561	ELANE	19	851014	856247	Tier 1	Yes	Yes	No	Yes	Yes	No	No	No	No	No
ENSG00000197616	MYH6	14	23381982	23408273	Tier 1	No	Yes	No	No	No	No	No	No	No	No
ENSG00000197635	DPP4	2	161992245	162074394	Tier 1	Yes	Yes	No	Yes	No	No	No	No	No	No
ENSG00000197646	PDCD1LG2	9	5510531	5571282	Tier 1	No	Yes	No	Yes	Yes	Yes	No	No	No	No
ENSG00000197766	CFD	19	859453	867884	Tier 1	No	Yes	No	Yes	Yes	No	No	No	No	No
ENSG00000197838	CYP2A13	19	41088451	41096195	Tier 1	Yes	No	Yes	No	No	No	No	No	No	No
ENSG00000197888	UGT2B17	4	68537173	68576413	Tier 1	No	No	Yes	Yes	No	No	No	No	No	No
ENSG00000197891	SLC22A12	11	64590641	64602353	Tier 1	Yes	No	Yes	No	No	No	No	No	No	No
ENSG00000197894	ADH5	4	99070978	99088801	Tier 1	Yes	No	Yes	Yes	Yes	No	No	No	No	No
ENSG00000197901	SLC22A6	11	62936385	62984967	Tier 1	Yes	No	Yes	No	No	No	No	No	No	No
ENSG00000197919	IFNA1	9	21440439	21441316	Tier 1	No	Yes	No	No	No	No	No	No	No	No
ENSG00000198001	IRAK4	12	43758944	43798307	Tier 1	Yes	No	No	Yes	No	No	No	No	No	No
ENSG00000198049	AVPR1B	1	206106936	206117699	Tier 1	Yes	Yes	No	No	No	No	No	No	No	No
ENSG00000198074	AKR1B10	7	134527567	134541412	Tier 1	Yes	Yes	No	No	No	No	No	No	No	No
ENSG00000198077	CYP2A7	19	40875439	40882752	Tier 1	Yes	No	Yes	No	No	No	No	No	No	No
ENSG00000198099	ADH4	4	99123657	99157792	Tier 1	Yes	No	Yes	No	Yes	No	No	No	No	No
ENSG00000198121	LPAR1	9	110873263	111038470	Tier 1	Yes	Yes	No	Yes	No	No	No	No	No	No
ENSG00000198189	HSD17B11	4	87336515	87391188	Tier 1	No	No	Yes	Yes	No	No	No	No	No	No
ENSG00000198203	SULT1C2	2	108288639	108309915	Tier 1	No	No	Yes	No	No	No	No	No	No	No
ENSG00000198355	PIM3	22	49960768	49964072	Tier 1	Yes	No	No	Yes	No	No	No	No	No	No
ENSG00000198400	NTRK1	1	156815636	156881850	Tier 1	Yes	No	No	No	No	No	No	No	No	No
ENSG00000198431	TXNRD1	12	104215779	104350307	Tier 1	Yes	No	No	Yes	No	No	No	No	No	No
ENSG00000198502	HLA-DRB5	6	32517353	32530287	Tier 1	No	Yes	No	Yes	No	No	No	No	No	No
ENSG00000198598	MMP17	12	131828393	131851783	Tier 1	Yes	Yes	No	Yes	No	No	No	No	No	No
ENSG00000198691	ABCA4	1	93992834	94121148	Tier 1	Yes	Yes	Yes	No	No	No	No	No	No	No
ENSG00000198704	GPX6	6	28503296	28528215	Tier 1	No	Yes	Yes	No	No	No	No	No	No	No
ENSG00000198734	F5	1	169511951	169586588	Tier 1	No	Yes	No	Yes	Yes	No	No	No	No	No
ENSG00000198785	GRIN3A	9	101569352	101738647	Tier 1	Yes	No	No	Yes	No	No	No	No	No	No
ENSG00000198793	MTOR	1	11106535	11262556	Tier 1	Yes	No	No	Yes	No	No	No	No	No	No
ENSG00000198805	PNP	14	20461992	20477094	Tier 1	Yes	No	No	Yes	Yes	No	No	No	No	No
ENSG00000198822	GRM3	7	86643909	86864879	Tier 1	Yes	No	No	No	No	No	No	No	No	No
ENSG00000198838	RYR3	15	33310962	33866121	Tier 1	Yes	No	No	No	No	No	No	No	No	No
ENSG00000198848	CES1	16	55802851	55833337	Tier 1	Yes	Yes	Yes	Yes	Yes	No	No	No	No	No
ENSG00000198851	CD3E	11	118304730	118316175	Tier 1	No	Yes	No	Yes	No	No	No	No	No	No
ENSG00000198900	TOP1	20	41028822	41124487	Tier 1	Yes	No	No	No	No	No	No	No	No	No
ENSG00000198909	MAP3K3	17	63622415	63696305	Tier 1	Yes	No	No	Yes	No	No	No	No	No	No
ENSG00000203797	DDO	6	110391771	110415575	Tier 1	Yes	No	Yes	Yes	No	No	No	No	No	No
ENSG00000203859	HSD3B2	1	119414931	119423035	Tier 1	Yes	No	No	No	No	No	No	No	No	No
ENSG00000204231	RXRB	6	33193588	33200665	Tier 1	Yes	No	No	No	No	No	No	No	No	No
ENSG00000204264	PSMB8	6	32840717	32844679	Tier 1	Yes	No	No	Yes	No	No	No	No	No	No
ENSG00000204287	HLA-DRA	6	32439878	32445046	Tier 1	No	Yes	No	Yes	No	No	No	No	No	No
ENSG00000204385	SLC44A4	6	31863192	31879046	Tier 1	No	Yes	No	No	No	No	No	No	No	No
ENSG00000204427	ABHD16A	6	31686955	31703356	Tier 1	Yes	No	No	Yes	No	No	No	No	No	No
ENSG00000204580	DDR1	6	30876421	30900156	Tier 1	Yes	Yes	No	Yes	No	No	No	No	No	No
ENSG00000204681	GABBR1	6	29555629	29633976	Tier 1	Yes	Yes	No	Yes	No	No	No	No	No	No
ENSG00000204983	PRSS1	7	142749468	142753072	Tier 1	Yes	Yes	No	No	Yes	No	No	No	No	No
ENSG00000205155	PSENEN	19	35745600	35747519	Tier 1	Yes	No	No	Yes	No	No	No	No	No	No
ENSG00000205268	PDE7A	8	65714334	65842322	Tier 1	Yes	No	No	Yes	No	No	No	No	No	No
ENSG00000205359	SLCO6A1	5	102371774	102499016	Tier 1	No	No	Yes	No	No	No	No	No	No	No
ENSG00000205571	SMN2	5	70049638	70078522	Tier 1	Yes	No	No	Yes	No	No	No	No	No	No
ENSG00000206503	HLA-A	6	29941260	29949572	Tier 1	Yes	Yes	No	Yes	No	No	No	No	No	No
ENSG00000211445	GPX3	5	151020591	151028988	Tier 1	No	Yes	Yes	Yes	No	No	No	No	No	No
ENSG00000211452	DIO1	1	53891239	53911086	Tier 1	Yes	No	No	No	No	No	No	No	No	No
ENSG00000211699	TRGV3	7	38358512	38359162	Tier 1	No	Yes	No	Yes	No	No	No	No	No	No
ENSG00000211707	TRBV7-1	7	142332182	142332701	Tier 1	No	Yes	No	Yes	No	No	No	No	No	No
ENSG00000211810	TRAV29DV5	14	22163238	22163870	Tier 1	No	Yes	No	No	No	No	No	No	No	No
ENSG00000211891	IGHE	14	105597691	105601728	Tier 1	No	Yes	No	No	No	No	No	No	No	No
ENSG00000212122	TSSK1B	5	113432553	113434989	Tier 1	Yes	No	No	No	No	No	No	No	No	No
ENSG00000213341	CHUK	10	100188300	100229596	Tier 1	Yes	No	No	Yes	No	No	No	No	No	No
ENSG00000213366	GSTM2	1	109668022	109709551	Tier 1	No	No	Yes	Yes	No	No	No	No	No	No
ENSG00000213694	S1PR3	9	88990863	89005155	Tier 1	Yes	Yes	No	Yes	No	No	No	No	No	No
ENSG00000213759	UGT2B11	4	69199951	69214748	Tier 1	No	No	Yes	Yes	No	No	No	No	No	No
ENSG00000213903	LTB4R	14	24311450	24318036	Tier 1	Yes	Yes	No	Yes	No	No	No	No	No	No
ENSG00000213923	CSNK1E	22	38290691	38318084	Tier 1	Yes	No	No	Yes	No	No	No	No	No	No
ENSG00000214042	IFNA7	9	21201469	21202205	Tier 1	No	Yes	No	No	No	No	No	No	No	No
ENSG00000214102	WEE2	7	141708353	141731271	Tier 1	Yes	No	No	No	No	No	No	No	No	No
ENSG00000215182	MUC5AC	11	1157953	1201138	Tier 1	No	Yes	No	No	No	No	No	No	No	No
ENSG00000215644	GCGR	17	81804132	81814008	Tier 1	Yes	Yes	No	No	No	No	No	No	No	No
ENSG00000220205	VAMP2	17	8159149	8163546	Tier 1	No	Yes	No	Yes	No	No	No	No	No	No
ENSG00000226979	LTA	6	31572054	31574324	Tier 1	No	Yes	No	Yes	No	No	No	No	No	No
ENSG00000227507	LTB	6	31580525	31582522	Tier 1	No	Yes	No	Yes	No	No	No	No	No	No
ENSG00000228716	DHFR	5	80626226	80654983	Tier 1	Yes	No	No	Yes	No	No	No	No	No	No
ENSG00000232810	TNF	6	31575565	31578336	Tier 1	Yes	Yes	No	Yes	No	No	No	No	No	No
ENSG00000233276	GPX1	3	49357174	49358605	Tier 1	No	No	Yes	Yes	Yes	No	No	No	No	No
ENSG00000236637	IFNA4	9	21186618	21187587	Tier 1	No	Yes	No	No	No	No	No	No	No	No
ENSG00000239697	TNFSF12	17	7548508	7557890	Tier 1	No	Yes	No	Yes	Yes	No	No	No	No	No
ENSG00000239732	TLR9	3	52221080	52225645	Tier 1	Yes	Yes	No	Yes	No	No	No	No	No	No
ENSG00000241119	UGT1A9	2	233671898	233773300	Tier 1	No	No	Yes	No	No	No	No	No	No	No
ENSG00000241186	TDGF1	3	46574534	46582457	Tier 1	No	Yes	No	No	Yes	No	No	No	No	No
ENSG00000241635	UGT1A8	2	233760270	233773300	Tier 1	No	No	Yes	No	No	No	No	No	No	No
ENSG00000242366	UGT1A1	2	233617633	233773300	Tier 1	No	No	Yes	No	Yes	No	No	No	No	No
ENSG00000242515	UGT1A10	2	233636448	233773300	Tier 1	No	No	Yes	No	No	No	No	No	No	No
ENSG00000243480	AMY2A	1	103617427	103625780	Tier 1	Yes	Yes	No	No	Yes	No	No	No	No	No
ENSG00000243772	KIR2DL3	19	54738513	54753052	Tier 1	No	Yes	No	Yes	Yes	No	No	No	No	No
ENSG00000243955	GSTA1	6	52791371	52803860	Tier 1	Yes	No	Yes	No	No	Yes	No	No	No	No
ENSG00000244067	GSTA2	6	52750087	52763475	Tier 1	No	No	Yes	No	No	No	No	No	No	No
ENSG00000244122	UGT1A7	2	233681901	233773300	Tier 1	No	No	Yes	No	No	No	No	No	No	No
ENSG00000244474	UGT1A4	2	233718736	233773300	Tier 1	No	No	Yes	No	No	No	No	No	No	No
ENSG00000248144	ADH1C	4	99336497	99352746	Tier 1	Yes	No	Yes	No	No	No	No	No	No	No
ENSG00000254087	LYN	8	55879835	56014169	Tier 1	Yes	No	No	Yes	Yes	No	No	No	No	No
ENSG00000255974	CYP2A6	19	40843541	40850447	Tier 1	Yes	No	Yes	No	No	No	No	No	No	No
ENSG00000256713	PGA5	11	61241175	61251444	Tier 1	Yes	Yes	No	No	No	No	No	No	No	No
ENSG00000257335	MGAM	7	141907813	142106747	Tier 1	Yes	No	No	Yes	No	No	No	No	No	No
ENSG00000257365	FNTB	14	64986895	65062652	Tier 1	Yes	No	No	Yes	No	No	No	No	No	No
ENSG00000258429	PDF	16	69326913	69330588	Tier 1	Yes	No	No	Yes	No	No	No	No	No	No
ENSG00000258839	MC1R	16	89912119	89920973	Tier 1	Yes	Yes	No	Yes	No	No	No	No	No	No
ENSG00000258947	TUBB3	16	89921392	89938761	Tier 1	Yes	Yes	No	No	No	No	No	No	No	No
ENSG00000259207	ITGB3	17	47253827	47313743	Tier 1	Yes	Yes	No	Yes	No	No	No	No	No	No
ENSG00000261052	SULT1A3	16	30199228	30204310	Tier 1	No	No	Yes	No	Yes	No	No	No	No	No
ENSG00000267534	S1PR2	19	10221433	10231331	Tier 1	Yes	No	No	Yes	No	No	No	No	No	No
ENSG00000269858	EGLN2	19	40798996	40808434	Tier 1	Yes	No	No	Yes	No	No	No	No	No	No
ENSG00000273079	GRIN2B	12	13437942	13982002	Tier 1	Yes	No	No	No	No	No	No	No	No	No
ENSG00000001036	FUCA2	6	143494812	143511720	Tier 2	Yes	Yes	No	Yes	No	No	No	No	No	No
ENSG00000001084	GCLC	6	53497341	53616970	Tier 2	Yes	No	No	Yes	No	No	No	No	No	No
ENSG00000002330	BAD	11	64269830	64284704	Tier 2	Yes	No	No	Yes	No	No	No	No	No	No
ENSG00000002726	AOC1	7	150824627	150861504	Tier 2	Yes	Yes	No	No	Yes	No	Yes	No	No	No
ENSG00000004487	KDM1A	1	23019443	23083689	Tier 2	Yes	No	No	No	No	No	No	No	No	No
ENSG00000005339	CREBBP	16	3725054	3880713	Tier 2	Yes	No	No	No	No	No	No	No	No	No
ENSG00000006062	MAP3K14	17	45263119	45317029	Tier 2	Yes	No	No	No	No	No	No	No	No	No
ENSG00000006634	DBF4	7	87876216	87909553	Tier 2	Yes	No	No	No	No	No	No	No	No	No
ENSG00000006837	CDKL3	5	134286350	134371047	Tier 2	Yes	No	No	Yes	No	No	No	No	No	No
ENSG00000008118	CAMK1G	1	209583714	209613939	Tier 2	Yes	No	No	No	No	No	No	No	No	No
ENSG00000008128	CDK11A	1	1702379	1724357	Tier 2	Yes	No	No	Yes	No	No	No	No	No	No
ENSG00000008516	MMP25	16	3046062	3060726	Tier 2	Yes	Yes	No	Yes	No	No	No	No	No	No
ENSG00000010219	DYRK4	12	4562208	4615302	Tier 2	Yes	No	No	Yes	No	No	No	No	No	No
ENSG00000010379	SLC6A13	12	220621	262873	Tier 2	Yes	No	No	Yes	No	No	No	No	No	No
ENSG00000010438	PRSS3	9	33750679	33799231	Tier 2	Yes	Yes	No	Yes	No	No	No	No	No	No
ENSG00000011304	PTBP1	19	797075	812327	Tier 2	Yes	No	No	No	No	No	No	No	No	No
ENSG00000011405	PIK3C2A	11	17077730	17207986	Tier 2	Yes	No	No	Yes	No	No	No	No	No	No
ENSG00000011422	PLAUR	19	43646095	43670547	Tier 2	Yes	Yes	No	Yes	Yes	No	Yes	No	No	No
ENSG00000011485	PPP5C	19	46347087	46392981	Tier 2	Yes	No	No	Yes	No	No	No	No	No	No
ENSG00000012048	BRCA1	17	43044295	43170245	Tier 2	Yes	No	No	Yes	No	No	No	No	No	No
ENSG00000014216	CAPN1	11	65180566	65212006	Tier 2	Yes	No	No	Yes	No	No	No	No	No	No
ENSG00000014257	ACPP	3	132317369	132368302	Tier 2	Yes	Yes	No	Yes	No	No	No	No	No	No
ENSG00000025434	NR1H3	11	47248300	47269033	Tier 2	Yes	No	No	Yes	No	No	No	No	No	No
ENSG00000025708	TYMP	22	50525752	50530032	Tier 2	Yes	No	No	Yes	No	No	No	No	No	No
ENSG00000027644	INSRR	1	156840063	156859117	Tier 2	Yes	Yes	No	No	No	No	No	No	No	No
ENSG00000033178	UBA6	4	67612652	67701155	Tier 2	Yes	No	No	Yes	No	No	No	No	No	No
ENSG00000036565	SLC18A1	8	20144855	20183206	Tier 2	Yes	No	No	Yes	No	No	No	No	No	No
ENSG00000036672	USP2	11	119355215	119381711	Tier 2	Yes	No	No	No	No	No	No	No	No	No
ENSG00000041880	PARP3	3	51942345	51948867	Tier 2	Yes	No	No	Yes	No	No	No	No	No	No
ENSG00000044574	HSPA5	9	125234853	125241382	Tier 2	Yes	Yes	No	Yes	No	No	No	No	No	No
ENSG00000049247	UTS2	1	7843083	7853512	Tier 2	Yes	Yes	No	Yes	No	No	No	No	No	No
ENSG00000051180	RAD51	15	40694774	40732340	Tier 2	Yes	No	No	Yes	No	No	No	No	No	No
ENSG00000055332	EIF2AK2	2	37099210	37157522	Tier 2	Yes	No	No	Yes	No	No	No	No	No	No
ENSG00000055732	MCOLN3	1	85018082	85048500	Tier 2	Yes	No	No	Yes	No	No	No	No	No	No
ENSG00000056291	NPFFR2	4	72031902	72148305	Tier 2	Yes	Yes	No	No	No	No	No	No	No	No
ENSG00000057252	SOAT1	1	179293714	179358680	Tier 2	Yes	No	No	Yes	No	No	No	No	No	No
ENSG00000058091	CDK14	7	90466424	91210590	Tier 2	Yes	No	No	Yes	No	No	No	No	No	No
ENSG00000059758	CDK17	12	96278261	96400480	Tier 2	Yes	No	No	Yes	No	No	No	No	No	No
ENSG00000060982	BCAT1	12	24810024	24949101	Tier 2	Yes	No	No	Yes	No	No	No	No	No	No
ENSG00000064601	CTSA	20	45890144	45898949	Tier 2	Yes	Yes	No	Yes	No	No	No	No	No	No
ENSG00000064651	SLC12A2	5	128083766	128189677	Tier 2	Yes	No	No	Yes	No	No	No	No	No	No
ENSG00000064687	ABCA7	19	1039997	1065572	Tier 2	Yes	Yes	No	Yes	No	No	No	No	No	No
ENSG00000065427	KARS	16	75627474	75648643	Tier 2	Yes	Yes	No	Yes	No	No	No	No	No	No
ENSG00000065833	ME1	6	83210402	83431051	Tier 2	Yes	No	No	Yes	No	No	No	No	No	No
ENSG00000066044	ELAVL1	19	7958573	8005659	Tier 2	Yes	No	No	No	No	No	No	No	No	No
ENSG00000066135	KDM4A	1	43650149	43705518	Tier 2	Yes	No	No	Yes	No	No	No	No	No	No
ENSG00000068903	SIRT2	19	38878555	38899862	Tier 2	Yes	No	No	Yes	No	No	No	No	No	No
ENSG00000068976	PYGM	11	64746389	64759974	Tier 2	Yes	No	No	No	No	No	No	No	No	No
ENSG00000069956	MAPK6	15	51952106	52067375	Tier 2	Yes	No	No	Yes	No	No	No	No	No	No
ENSG00000070501	POLB	8	42338454	42371808	Tier 2	Yes	No	No	Yes	No	No	No	No	No	No
ENSG00000070610	GBA2	9	35736866	35749228	Tier 2	Yes	No	No	Yes	No	No	No	No	No	No
ENSG00000070759	TESK2	1	45343883	45491163	Tier 2	Yes	No	No	Yes	No	No	No	No	No	No
ENSG00000070770	CSNK2A2	16	58157907	58198106	Tier 2	Yes	No	No	Yes	No	No	No	No	No	No
ENSG00000070831	CDC42	1	22052627	22101360	Tier 2	Yes	No	No	Yes	No	No	No	No	No	No
ENSG00000071909	MYO3B	2	170178145	170655171	Tier 2	Yes	No	No	Yes	No	No	No	No	No	No
ENSG00000073060	SCARB1	12	124776856	124882668	Tier 2	Yes	No	No	Yes	No	No	No	No	No	No
ENSG00000074047	GLI2	2	120735623	120992653	Tier 2	Yes	No	No	No	No	No	No	No	No	No
ENSG00000074416	MGLL	3	127689062	128052190	Tier 2	Yes	No	No	Yes	No	No	No	No	No	No
ENSG00000074603	DPP8	15	65442463	65517704	Tier 2	Yes	No	No	Yes	No	No	No	No	No	No
ENSG00000075673	ATP12A	13	24680408	24712472	Tier 2	Yes	No	No	No	No	No	No	No	No	No
ENSG00000076555	ACACB	12	109116587	109268226	Tier 2	Yes	No	No	Yes	No	No	No	No	No	No
ENSG00000077616	NAALAD2	11	90131515	90192894	Tier 2	Yes	No	No	Yes	No	No	No	No	No	No
ENSG00000078142	PIK3C3	18	41955234	42087830	Tier 2	Yes	No	No	Yes	No	No	No	No	No	No
ENSG00000078549	ADCYAP1R1	7	31052308	31111474	Tier 2	Yes	Yes	No	No	No	No	No	No	No	No
ENSG00000079215	SLC1A3	5	36596588	36688334	Tier 2	Yes	No	No	Yes	No	No	No	No	No	No
ENSG00000079435	LIPE	19	42401514	42427388	Tier 2	Yes	No	No	Yes	No	No	No	No	No	No
ENSG00000080618	CPB2	13	46053186	46105033	Tier 2	Yes	Yes	No	No	Yes	No	No	Yes	No	No
ENSG00000080709	KCNN2	5	114055926	114496500	Tier 2	Yes	No	No	No	No	No	No	No	No	No
ENSG00000084072	PPIE	1	39692182	39763914	Tier 2	No	Yes	No	Yes	Yes	Yes	No	No	No	No
ENSG00000084774	CAD	2	27217369	27243943	Tier 2	Yes	No	No	Yes	No	No	No	No	No	No
ENSG00000085377	PREP	6	105273218	105454062	Tier 2	Yes	No	No	Yes	Yes	No	Yes	No	No	No
ENSG00000086061	DNAJA1	9	33025273	33039907	Tier 2	Yes	No	No	No	No	No	No	No	No	No
ENSG00000086232	EIF2AK1	7	6022247	6059175	Tier 2	Yes	No	No	Yes	No	No	No	No	No	No
ENSG00000086696	HSD17B2	16	82035004	82098534	Tier 2	Yes	No	No	No	No	No	No	No	No	No
ENSG00000086991	NOX4	11	89324353	89498187	Tier 2	Yes	No	No	No	No	No	No	No	No	No
ENSG00000087095	NLK	17	28041737	28196381	Tier 2	Yes	No	No	No	No	No	No	No	No	No
ENSG00000088305	DNMT3B	20	32762385	32809359	Tier 2	Yes	No	No	Yes	No	No	No	No	No	No
ENSG00000088926	F11	4	186266189	186289681	Tier 2	Yes	Yes	No	No	Yes	No	No	Yes	No	No
ENSG00000089022	MAPKAPK5	12	111842228	111902222	Tier 2	Yes	No	No	Yes	No	No	No	No	No	No
ENSG00000089041	P2RX7	12	121132819	121188032	Tier 2	Yes	No	No	Yes	No	No	No	No	No	No
ENSG00000089050	RBBP9	20	18486540	18497225	Tier 2	Yes	No	No	Yes	No	No	No	No	No	No
ENSG00000089685	BIRC5	17	78214186	78225636	Tier 2	Yes	No	No	Yes	No	No	No	No	No	No
ENSG00000091428	RAPGEF4	2	172735274	173052893	Tier 2	Yes	No	No	No	No	No	No	No	No	No
ENSG00000091704	CPA1	7	130380339	130388114	Tier 2	Yes	Yes	No	No	No	No	No	No	No	No
ENSG00000092295	TGM1	14	24249114	24264432	Tier 2	Yes	No	No	Yes	No	No	No	No	No	No
ENSG00000092531	SNAP23	15	42491233	42545356	Tier 2	No	Yes	No	Yes	No	No	No	No	No	No
ENSG00000095015	MAP3K1	5	56815549	56896152	Tier 2	Yes	No	No	Yes	No	No	No	No	No	No
ENSG00000095777	MYO3A	10	25934229	26212532	Tier 2	Yes	No	No	No	No	No	No	No	No	No
ENSG00000097046	CDC7	1	91500851	91525764	Tier 2	Yes	No	No	Yes	No	No	No	No	No	No
ENSG00000099194	SCD	10	100347233	100364826	Tier 2	Yes	No	No	Yes	No	No	No	No	No	No
ENSG00000099810	MTAP	9	21802636	21937651	Tier 2	Yes	No	No	Yes	No	No	No	No	No	No
ENSG00000100219	XBP1	22	28794555	28800597	Tier 2	Yes	No	No	Yes	No	No	No	No	No	No
ENSG00000100300	TSPO	22	43151547	43163242	Tier 2	Yes	No	No	Yes	No	No	No	No	No	No
ENSG00000100312	ACR	22	50738196	50745339	Tier 2	Yes	Yes	No	No	No	No	No	No	No	No
ENSG00000100324	TAB1	22	39399778	39437060	Tier 2	Yes	No	No	Yes	No	No	No	No	No	No
ENSG00000100393	EP300	22	41092592	41180077	Tier 2	Yes	No	No	Yes	No	No	No	No	No	No
ENSG00000100448	CTSG	14	24573518	24576250	Tier 2	Yes	Yes	No	Yes	No	No	No	No	No	No
ENSG00000100453	GZMB	14	24630954	24634267	Tier 2	Yes	Yes	No	Yes	No	No	No	No	No	No
ENSG00000100490	CDKL1	14	50326265	50416461	Tier 2	Yes	No	No	Yes	No	No	No	No	No	No
ENSG00000100504	PYGL	14	50857891	50944483	Tier 2	Yes	No	No	Yes	Yes	No	No	No	No	No
ENSG00000100906	NFKBIA	14	35401079	35404749	Tier 2	Yes	No	No	Yes	No	No	No	No	No	No
ENSG00000101049	SGK2	20	43558968	43588237	Tier 2	Yes	No	No	No	No	No	No	No	No	No
ENSG00000101160	CTSZ	20	58985686	59008238	Tier 2	Yes	Yes	No	Yes	Yes	No	No	No	No	No
ENSG00000101224	CDC25B	20	3786772	3806121	Tier 2	Yes	No	No	Yes	No	No	No	No	No	No
ENSG00000101323	HAO1	20	7882985	7940458	Tier 2	Yes	No	No	No	No	No	No	No	No	No
ENSG00000101444	AHCY	20	34280268	34311802	Tier 2	Yes	No	No	Yes	No	No	No	No	No	No
ENSG00000101670	LIPG	18	49560699	49599185	Tier 2	Yes	Yes	No	No	No	No	No	No	No	No
ENSG00000102554	KLF5	13	73054976	73077541	Tier 2	Yes	No	No	Yes	No	No	No	No	No	No
ENSG00000102699	PARP4	13	24420931	24512778	Tier 2	Yes	No	No	Yes	No	No	No	No	No	No
ENSG00000103150	MLYCD	16	83899115	83951445	Tier 2	Yes	No	No	Yes	No	No	No	No	No	No
ENSG00000103319	EEF2K	16	22206278	22288738	Tier 2	Yes	No	No	No	No	No	No	No	No	No
ENSG00000103811	CTSH	15	78921058	78949574	Tier 2	Yes	Yes	No	Yes	Yes	Yes	No	No	No	No
ENSG00000104332	SFRP1	8	41261962	41309473	Tier 2	Yes	Yes	No	Yes	Yes	No	No	No	No	No
ENSG00000104885	DOT1L	19	2163933	2232578	Tier 2	Yes	No	No	Yes	No	No	No	No	No	No
ENSG00000105143	SLC1A6	19	14950033	15022990	Tier 2	Yes	No	No	No	No	No	No	No	No	No
ENSG00000105426	PTPRS	19	5158495	5340812	Tier 2	Yes	No	No	Yes	No	No	No	No	No	No
ENSG00000105486	LIG1	19	48115445	48170603	Tier 2	Yes	No	No	Yes	No	No	No	No	No	No
ENSG00000105492	SIGLEC6	19	51517819	51531856	Tier 2	No	Yes	No	Yes	No	No	No	Yes	No	No
ENSG00000105501	SIGLEC5	19	51630101	51645545	Tier 2	No	Yes	No	Yes	Yes	No	No	No	No	No
ENSG00000105642	KCNN1	19	17951293	18000085	Tier 2	Yes	No	No	No	No	No	No	No	No	No
ENSG00000105835	NAMPT	7	106248298	106285966	Tier 2	Yes	No	No	Yes	No	No	No	No	No	No
ENSG00000106018	VIPR2	7	159028175	159144867	Tier 2	No	Yes	No	Yes	No	No	No	No	No	No
ENSG00000106100	NOD1	7	30424527	30478784	Tier 2	Yes	No	No	Yes	No	No	No	No	No	No
ENSG00000106144	CASP2	7	143288215	143307696	Tier 2	Yes	No	No	Yes	No	No	No	No	No	No
ENSG00000106366	SERPINE1	7	101127104	101139247	Tier 2	Yes	Yes	No	Yes	Yes	No	No	No	No	No
ENSG00000106633	GCK	7	44143213	44198170	Tier 2	Yes	No	No	No	No	No	No	No	No	No
ENSG00000106682	EIF4H	7	74174231	74197122	Tier 2	Yes	No	No	Yes	No	No	No	No	No	No
ENSG00000106683	LIMK1	7	74082933	74122525	Tier 2	Yes	No	No	Yes	No	No	No	No	No	No
ENSG00000107077	KDM4C	9	6720863	7175648	Tier 2	Yes	No	No	Yes	No	No	No	No	No	No
ENSG00000107593	PKD2L1	10	100288149	100330264	Tier 2	Yes	No	No	Yes	No	No	No	No	No	No
ENSG00000107779	BMPR1A	10	86756601	86932825	Tier 2	Yes	Yes	No	Yes	No	No	No	No	No	No
ENSG00000107798	LIPA	10	89213569	89414557	Tier 2	Yes	No	No	Yes	No	No	No	No	No	No
ENSG00000107968	MAP3K8	10	30434021	30461833	Tier 2	Yes	No	No	Yes	No	No	No	No	No	No
ENSG00000108179	PPIF	10	79347469	79355334	Tier 2	No	Yes	No	Yes	Yes	No	No	No	No	No
ENSG00000108379	WNT3	17	46762506	46833154	Tier 2	Yes	Yes	No	Yes	No	No	No	No	No	No
ENSG00000108479	GALK1	17	75751594	75765236	Tier 2	Yes	No	No	Yes	Yes	No	No	No	No	No
ENSG00000108788	MLX	17	42567072	42573239	Tier 2	Yes	No	No	Yes	No	No	No	No	No	No
ENSG00000108839	ALOX12	17	6996049	7010754	Tier 2	Yes	No	No	Yes	No	No	No	No	No	No
ENSG00000108861	DUSP3	17	43766125	43778977	Tier 2	Yes	No	No	Yes	No	No	No	No	No	No
ENSG00000109321	AREG	4	74445136	74455005	Tier 2	Yes	Yes	No	No	No	No	No	No	No	No
ENSG00000109323	MANBA	4	102630770	102760994	Tier 2	Yes	No	No	Yes	Yes	Yes	No	No	No	No
ENSG00000109576	AADAT	4	170060222	170091699	Tier 2	Yes	No	No	No	No	No	No	No	No	No
ENSG00000109861	CTSC	11	88265069	88359684	Tier 2	Yes	Yes	No	Yes	No	No	Yes	No	No	No
ENSG00000109991	P2RX3	11	57338352	57372396	Tier 2	Yes	No	No	No	No	No	No	No	No	No
ENSG00000110090	CPT1A	11	68754620	68844410	Tier 2	Yes	No	No	Yes	No	No	No	No	No	No
ENSG00000110436	SLC1A2	11	35251205	35420063	Tier 2	Yes	No	No	No	No	No	No	No	No	No
ENSG00000110881	ASIC1	12	50057548	50083611	Tier 2	Yes	Yes	No	Yes	No	No	No	No	No	No
ENSG00000110887	DAO	12	108858932	108901043	Tier 2	Yes	No	No	No	No	No	No	No	No	No
ENSG00000110911	SLC11A2	12	50979401	51028566	Tier 2	Yes	No	No	Yes	No	No	No	No	No	No
ENSG00000111199	TRPV4	12	109783087	109833406	Tier 2	Yes	No	No	Yes	No	No	No	No	No	No
ENSG00000111640	GAPDH	12	6534512	6538374	Tier 2	Yes	No	No	Yes	No	No	No	No	No	No
ENSG00000111716	LDHB	12	21635342	21757857	Tier 2	Yes	No	No	Yes	No	No	No	No	No	No
ENSG00000111725	PRKAB1	12	119667864	119681624	Tier 2	Yes	No	No	Yes	No	No	No	No	No	No
ENSG00000111886	GABRR2	6	89254464	89315299	Tier 2	Yes	Yes	No	Yes	No	No	No	No	No	No
ENSG00000112079	STK38	6	36493892	36547479	Tier 2	Yes	No	No	Yes	No	No	No	No	No	No
ENSG00000112245	PTP4A1	6	63521746	63583588	Tier 2	Yes	No	No	Yes	No	No	No	No	No	No
ENSG00000112486	CCR6	6	167111807	167139141	Tier 2	Yes	Yes	No	Yes	No	No	No	No	No	No
ENSG00000112701	SENP6	6	75601509	75718281	Tier 2	Yes	No	No	Yes	No	No	No	No	No	No
ENSG00000113262	GRM6	5	178977587	178996206	Tier 2	Yes	No	No	No	No	No	No	No	No	No
ENSG00000113407	TARS	5	33440696	33468091	Tier 2	Yes	No	No	Yes	Yes	No	No	No	No	No
ENSG00000113441	LNPEP	5	96935394	97037513	Tier 2	Yes	Yes	No	Yes	No	No	No	No	No	No
ENSG00000114166	KAT2B	3	20040446	20154404	Tier 2	Yes	No	No	Yes	No	No	No	No	No	No
ENSG00000114491	UMPS	3	124730433	124749273	Tier 2	Yes	No	No	Yes	No	No	No	No	No	No
ENSG00000114670	NEK11	3	131026850	131350465	Tier 2	Yes	No	No	Yes	No	No	No	No	No	No
ENSG00000114738	MAPKAPK3	3	50611520	50649291	Tier 2	Yes	No	No	Yes	No	No	No	No	No	No
ENSG00000114739	ACVR2B	3	38453890	38493142	Tier 2	Yes	No	No	Yes	No	No	No	No	No	No
ENSG00000114812	VIPR1	3	42489299	42537573	Tier 2	No	Yes	No	Yes	No	No	No	No	No	No
ENSG00000114854	TNNC1	3	52451100	52454041	Tier 2	Yes	No	No	Yes	No	No	No	No	No	No
ENSG00000114857	NKTR	3	42600655	42648735	Tier 2	No	Yes	No	Yes	No	No	No	No	No	No
ENSG00000114904	NEK4	3	52708444	52770946	Tier 2	Yes	No	No	No	No	No	No	No	No	No
ENSG00000114999	TTL	2	112482156	112541739	Tier 2	Yes	No	No	Yes	No	No	No	No	No	No
ENSG00000115233	PSMD14	2	161308425	161411717	Tier 2	Yes	No	No	No	No	No	No	No	No	No
ENSG00000115252	PDE1A	2	182139968	182523359	Tier 2	Yes	No	No	No	No	No	No	No	No	No
ENSG00000115415	STAT1	2	190908460	191020960	Tier 2	Yes	No	No	Yes	No	No	No	No	No	No
ENSG00000115457	IGFBP2	2	216632828	216664436	Tier 2	Yes	Yes	No	Yes	Yes	No	No	No	No	No
ENSG00000115461	IGFBP5	2	216672105	216695549	Tier 2	Yes	Yes	No	No	No	No	Yes	No	No	No
ENSG00000115665	SLC5A7	2	107986523	108013994	Tier 2	Yes	No	No	No	No	No	No	No	No	No
ENSG00000115687	PASK	2	241106099	241150264	Tier 2	Yes	No	No	Yes	No	No	No	No	No	No
ENSG00000115828	QPCT	2	37342827	37373322	Tier 2	Yes	Yes	No	Yes	Yes	No	Yes	No	No	No
ENSG00000115919	KYNU	2	142877657	143055833	Tier 2	Yes	No	No	Yes	Yes	No	No	No	No	No
ENSG00000116014	KISS1R	19	917287	921005	Tier 2	Yes	Yes	No	Yes	No	No	No	No	No	No
ENSG00000116016	EPAS1	2	46293667	46386697	Tier 2	Yes	No	No	Yes	No	No	No	No	No	No
ENSG00000116039	ATP6V1B1	2	70935900	70965431	Tier 2	Yes	No	No	No	No	No	No	No	No	No
ENSG00000116171	SCP2	1	52927276	53051698	Tier 2	Yes	No	No	Yes	No	No	No	No	No	No
ENSG00000116237	ICMT	1	6221193	6235972	Tier 2	Yes	No	No	Yes	No	No	No	No	No	No
ENSG00000116337	AMPD2	1	109616104	109632051	Tier 2	Yes	No	No	No	No	No	No	No	No	No
ENSG00000116649	SRM	1	11054584	11060020	Tier 2	Yes	No	No	Yes	No	No	No	No	No	No
ENSG00000116748	AMPD1	1	114673090	114695618	Tier 2	Yes	No	No	No	No	No	No	No	No	No
ENSG00000116882	HAO2	1	119368779	119394130	Tier 2	Yes	No	No	No	No	No	No	No	No	No
ENSG00000117009	KMO	1	241532134	241595642	Tier 2	Yes	No	No	Yes	No	No	No	No	No	No
ENSG00000117152	RGS4	1	163068775	163076802	Tier 2	Yes	No	No	No	No	No	No	No	No	No
ENSG00000117266	CDK18	1	205504596	205532793	Tier 2	Yes	No	No	Yes	No	No	No	No	No	No
ENSG00000117298	ECE1	1	21217247	21345572	Tier 2	Yes	Yes	No	Yes	No	No	No	No	No	No
ENSG00000117308	GALE	1	23795599	23800781	Tier 2	Yes	No	No	Yes	No	No	No	No	No	No
ENSG00000117394	SLC2A1	1	42925353	42958893	Tier 2	Yes	No	No	Yes	No	No	No	No	No	No
ENSG00000117834	SLC5A9	1	48222685	48248644	Tier 2	Yes	No	No	Yes	No	No	No	No	No	No
ENSG00000118194	TNNT2	1	201359008	201377764	Tier 2	Yes	No	No	No	No	No	No	No	No	No
ENSG00000118515	SGK1	6	134169248	134318112	Tier 2	Yes	No	No	Yes	No	No	No	No	No	No
ENSG00000118762	PKD2	4	88007635	88077777	Tier 2	Yes	No	No	Yes	No	No	No	No	No	No
ENSG00000118939	UCHL3	13	75549480	75606020	Tier 2	Yes	No	No	Yes	No	No	No	No	No	No
ENSG00000119121	TRPM6	9	74722495	74888094	Tier 2	Yes	No	No	Yes	No	No	No	No	No	No
ENSG00000119408	NEK6	9	124257606	124353307	Tier 2	Yes	No	No	Yes	No	No	No	No	No	No
ENSG00000119638	NEK9	14	75079353	75127344	Tier 2	Yes	No	No	Yes	No	No	No	No	No	No
ENSG00000119912	IDE	10	92451684	92574096	Tier 2	Yes	Yes	No	No	No	No	No	No	No	No
ENSG00000119915	ELOVL3	10	102226299	102229589	Tier 2	Yes	No	No	No	No	No	No	No	No	No
ENSG00000120054	CPN1	10	100042193	100081869	Tier 2	Yes	Yes	No	No	No	No	No	No	No	No
ENSG00000120868	APAF1	12	98645290	98735433	Tier 2	Yes	No	No	Yes	No	No	No	No	No	No
ENSG00000121774	KHDRBS1	1	32013868	32060850	Tier 2	Yes	No	No	No	No	No	No	No	No	No
ENSG00000121858	TNFSF10	3	172505508	172523475	Tier 2	Yes	Yes	No	Yes	No	No	No	No	No	No
ENSG00000121989	ACVR2A	2	147844517	147930826	Tier 2	Yes	No	No	Yes	No	No	No	No	No	No
ENSG00000122012	SV2C	5	76083383	76353939	Tier 2	Yes	No	No	No	No	No	No	No	No	No
ENSG00000122861	PLAU	10	73909177	73917496	Tier 2	Yes	Yes	No	Yes	No	Yes	No	No	No	No
ENSG00000122873	CISD1	10	58269162	58289586	Tier 2	Yes	No	No	Yes	No	No	No	No	No	No
ENSG00000123268	ATF1	12	50763710	50821162	Tier 2	Yes	No	No	Yes	No	No	No	No	No	No
ENSG00000123358	NR4A1	12	52022832	52059507	Tier 2	Yes	No	No	No	No	No	No	No	No	No
ENSG00000123360	PDE1B	12	54549601	54579239	Tier 2	Yes	No	No	Yes	No	No	No	No	No	No
ENSG00000123454	DBH	9	133636363	133659329	Tier 2	Yes	No	No	Yes	No	No	No	No	No	No
ENSG00000123700	KCNJ2	17	70168673	70180044	Tier 2	Yes	Yes	No	Yes	No	No	No	No	No	No
ENSG00000123815	ADCK4	19	40691514	40725784	Tier 2	Yes	No	No	Yes	No	No	No	No	No	No
ENSG00000123992	DNPEP	2	219372043	219400022	Tier 2	Yes	No	No	Yes	No	No	No	No	No	No
ENSG00000124140	SLC12A5	20	46021690	46060150	Tier 2	Yes	No	No	No	No	No	No	No	No	No
ENSG00000124151	NCOA3	20	47501887	47656877	Tier 2	Yes	No	No	Yes	No	No	No	No	No	No
ENSG00000124253	PCK1	20	57561080	57568121	Tier 2	Yes	No	No	No	No	No	No	No	No	No
ENSG00000124299	PEPD	19	33386950	33521823	Tier 2	Yes	No	No	Yes	No	No	No	No	No	No
ENSG00000124491	F13A1	6	6144084	6321013	Tier 2	Yes	Yes	No	Yes	No	No	No	No	No	No
ENSG00000124493	GRM4	6	34018643	34155622	Tier 2	Yes	No	No	No	No	No	No	No	No	No
ENSG00000124762	CDKN1A	6	36676460	36687337	Tier 2	Yes	No	No	Yes	No	No	No	No	No	No
ENSG00000124767	GLO1	6	38675925	38703145	Tier 2	Yes	No	No	Yes	Yes	No	Yes	No	No	No
ENSG00000125378	BMP4	14	53949736	53958761	Tier 2	Yes	Yes	No	Yes	No	No	No	No	No	No
ENSG00000125780	TGM3	20	2296001	2341079	Tier 2	Yes	No	No	Yes	No	No	No	No	No	No
ENSG00000126247	CAPNS1	19	36139953	36150353	Tier 2	Yes	No	No	Yes	No	No	No	No	No	No
ENSG00000126261	UBA2	19	34428352	34471251	Tier 2	Yes	No	No	Yes	No	No	No	No	No	No
ENSG00000126262	FFAR2	19	35443907	35451767	Tier 2	Yes	No	No	Yes	No	No	No	No	No	No
ENSG00000126368	NR1D1	17	40092793	40100589	Tier 2	Yes	No	No	Yes	No	No	No	No	No	No
ENSG00000126561	STAT5A	17	42287547	42311943	Tier 2	Yes	No	No	Yes	No	No	No	No	No	No
ENSG00000126602	TRAP1	16	3651639	3717553	Tier 2	Yes	No	No	Yes	No	No	No	No	No	No
ENSG00000127329	PTPRB	12	70515870	70637440	Tier 2	Yes	No	No	Yes	No	No	No	No	No	No
ENSG00000127445	PIN1	19	9835257	9849689	Tier 2	Yes	No	No	Yes	No	No	No	No	No	No
ENSG00000127472	PLA2G5	1	20028179	20091911	Tier 2	Yes	Yes	No	No	No	No	No	No	No	No
ENSG00000127564	PKMYT1	16	2968024	2980479	Tier 2	Yes	No	No	No	No	No	No	No	No	No
ENSG00000127947	PTPN12	7	77537295	77640069	Tier 2	Yes	No	No	Yes	No	No	No	No	No	No
ENSG00000128285	MCHR1	22	40679273	40682812	Tier 2	Yes	Yes	No	Yes	No	No	No	No	No	No
ENSG00000128310	GALR3	22	37823382	37825485	Tier 2	Yes	Yes	No	No	No	No	No	No	No	No
ENSG00000128383	APOBEC3A	22	38952741	38992778	Tier 2	Yes	No	No	Yes	No	No	No	No	No	No
ENSG00000128951	DUT	15	48331011	48343373	Tier 2	Yes	No	No	Yes	Yes	No	Yes	No	No	No
ENSG00000129167	TPH1	11	18017555	18046269	Tier 2	Yes	No	No	Yes	No	No	No	No	No	No
ENSG00000129219	PLD2	17	4807152	4823434	Tier 2	Yes	No	No	Yes	No	No	No	No	No	No
ENSG00000129450	SIGLEC9	19	51124906	51136651	Tier 2	No	Yes	No	Yes	No	Yes	No	No	No	No
ENSG00000129473	BCL2L2	14	23298790	23311751	Tier 2	Yes	No	No	Yes	No	No	No	No	No	No
ENSG00000129991	TNNI3	19	55151767	55157773	Tier 2	Yes	No	No	No	No	No	No	No	No	No
ENSG00000130037	KCNA5	12	5043879	5046788	Tier 2	Yes	No	No	No	No	No	No	No	No	No
ENSG00000130164	LDLR	19	11089462	11133820	Tier 2	Yes	Yes	No	Yes	No	No	No	No	No	No
ENSG00000130948	HSD17B3	9	96235306	96302176	Tier 2	Yes	No	No	Yes	No	No	No	No	No	No
ENSG00000131203	IDO1	8	39902275	39928790	Tier 2	Yes	No	No	Yes	No	Yes	No	No	No	No
ENSG00000131408	NR1H2	19	50329653	50383388	Tier 2	Yes	No	No	Yes	No	No	No	No	No	No
ENSG00000131473	ACLY	17	41866917	41930542	Tier 2	Yes	No	No	Yes	No	No	No	No	No	No
ENSG00000131480	AOC2	17	42844580	42850707	Tier 2	Yes	No	No	No	No	No	No	No	No	No
ENSG00000131482	G6PC	17	42900797	42914438	Tier 2	Yes	No	No	No	No	No	No	No	No	No
ENSG00000132164	SLC6A11	3	10816201	10940714	Tier 2	Yes	No	No	No	No	No	No	No	No	No
ENSG00000132196	HSD17B7	1	162790702	162812823	Tier 2	Yes	No	No	Yes	No	No	No	No	No	No
ENSG00000132670	PTPRA	20	2873420	3039076	Tier 2	Yes	No	No	No	No	No	No	No	No	No
ENSG00000132840	BHMT2	5	79069767	79090069	Tier 2	Yes	No	No	No	No	No	No	No	No	No
ENSG00000132906	CASP9	1	15490832	15526534	Tier 2	Yes	No	No	Yes	No	No	No	No	No	No
ENSG00000132915	PDE6A	5	149857953	149944793	Tier 2	Yes	No	No	No	No	No	No	No	No	No
ENSG00000133056	PIK3C2B	1	204422628	204494805	Tier 2	Yes	No	No	Yes	No	No	No	No	No	No
ENSG00000133275	CSNK1G2	19	1941172	1981338	Tier 2	Yes	No	No	Yes	No	No	No	No	No	No
ENSG00000133706	LARS	5	146110566	146182696	Tier 2	Yes	No	No	No	No	No	No	No	No	No
ENSG00000133805	AMPD3	11	10308313	10507579	Tier 2	Yes	No	No	Yes	No	No	No	No	No	No
ENSG00000134072	CAMK1	3	9757347	9769992	Tier 2	Yes	No	No	Yes	No	No	No	No	No	No
ENSG00000134216	CHIA	1	111290851	111320566	Tier 2	Yes	Yes	No	No	No	No	No	No	No	No
ENSG00000134242	PTPN22	1	113813811	113871753	Tier 2	Yes	No	No	Yes	No	No	No	No	No	No
ENSG00000134333	LDHA	11	18394560	18408425	Tier 2	Yes	No	No	Yes	No	No	No	No	No	No
ENSG00000134480	CCNH	5	87318416	87412930	Tier 2	Yes	No	No	Yes	Yes	Yes	No	No	No	No
ENSG00000134684	YARS	1	32775237	32818031	Tier 2	Yes	Yes	No	Yes	No	No	No	No	No	No
ENSG00000134817	APLNR	11	57233577	57237250	Tier 2	Yes	Yes	No	No	No	No	No	No	No	No
ENSG00000134899	ERCC5	13	102845831	102875995	Tier 2	Yes	No	No	Yes	No	No	No	No	No	No
ENSG00000135124	P2RX4	12	121210065	121234106	Tier 2	Yes	No	No	Yes	No	No	No	No	No	No
ENSG00000135486	HNRNPA1	12	54280193	54287088	Tier 2	Yes	No	No	Yes	No	No	No	No	No	No
ENSG00000135577	NMBR	6	142058330	142147122	Tier 2	Yes	Yes	No	No	No	No	No	No	No	No
ENSG00000135587	SMPD2	6	109440724	109443919	Tier 2	Yes	No	No	Yes	No	No	No	No	No	No
ENSG00000135678	CPM	12	68842197	68971570	Tier 2	Yes	Yes	No	Yes	Yes	Yes	No	No	No	No
ENSG00000135898	GPR55	2	230907318	230961066	Tier 2	Yes	No	No	Yes	No	No	No	No	No	No
ENSG00000136098	NEK3	13	52132639	52159861	Tier 2	Yes	No	No	Yes	No	No	No	No	No	No
ENSG00000136448	NMT1	17	44957992	45109016	Tier 2	Yes	No	No	Yes	No	No	No	No	No	No
ENSG00000136810	TXN	9	110243810	110256507	Tier 2	Yes	Yes	No	Yes	No	No	No	No	No	No
ENSG00000136869	TLR4	9	117704175	117724735	Tier 2	Yes	Yes	No	Yes	No	No	No	No	No	No
ENSG00000136877	FPGS	9	127794597	127814327	Tier 2	Yes	No	No	Yes	No	No	No	No	No	No
ENSG00000136931	NR5A1	9	124481236	124507420	Tier 2	Yes	No	No	No	No	No	No	No	No	No
ENSG00000136960	ENPP2	8	119557086	119673453	Tier 2	Yes	Yes	No	Yes	Yes	No	No	No	No	No
ENSG00000137055	PLAA	9	26903372	26947242	Tier 2	Yes	No	No	Yes	No	No	No	No	No	No
ENSG00000137168	PPIL1	6	36854827	36874803	Tier 2	No	Yes	No	Yes	Yes	Yes	No	No	No	No
ENSG00000137563	GGH	8	63014881	63039407	Tier 2	Yes	Yes	No	Yes	Yes	Yes	No	No	No	No
ENSG00000137601	NEK1	4	169369704	169612632	Tier 2	Yes	No	No	Yes	No	No	No	No	No	No
ENSG00000137674	MMP20	11	102576832	102625332	Tier 2	Yes	Yes	No	No	No	No	No	No	No	No
ENSG00000137675	MMP27	11	102691487	102705769	Tier 2	Yes	Yes	No	No	No	No	No	No	No	No
ENSG00000137875	BCL2L10	15	52109263	52112775	Tier 2	Yes	No	No	No	No	No	No	No	No	No
ENSG00000137948	BRDT	1	91949343	92014426	Tier 2	Yes	No	No	No	No	No	No	No	No	No
ENSG00000138030	KHK	2	27086772	27100762	Tier 2	Yes	No	No	Yes	No	No	No	No	No	No
ENSG00000138032	PPM1B	2	44167969	44244384	Tier 2	Yes	No	No	Yes	No	No	No	No	No	No
ENSG00000138207	RBP4	10	93591687	93601744	Tier 2	Yes	Yes	No	No	Yes	No	Yes	No	No	No
ENSG00000138363	ATIC	2	215311956	215349773	Tier 2	Yes	No	No	Yes	No	No	No	No	No	No
ENSG00000138395	CDK15	2	201790461	201895550	Tier 2	Yes	No	No	Yes	No	No	No	No	No	No
ENSG00000138398	PPIG	2	169584342	169641406	Tier 2	No	Yes	No	Yes	No	No	No	No	No	No
ENSG00000138468	SENP7	3	101324205	101513241	Tier 2	Yes	No	No	Yes	No	No	No	No	No	No
ENSG00000138622	HCN4	15	73319859	73368958	Tier 2	Yes	No	No	No	No	No	No	No	No	No
ENSG00000138744	NAAA	4	75913660	75941013	Tier 2	Yes	No	No	Yes	Yes	No	No	No	No	No
ENSG00000138792	ENPEP	4	110365733	110565285	Tier 2	Yes	Yes	No	No	Yes	No	No	No	No	No
ENSG00000138794	CASP6	4	109688622	109703583	Tier 2	Yes	No	No	Yes	No	No	No	No	No	No
ENSG00000139144	PIK3C2G	12	18242961	18648416	Tier 2	Yes	No	No	No	No	No	No	No	No	No
ENSG00000139190	VAMP1	12	6462237	6470677	Tier 2	No	Yes	No	Yes	No	No	No	No	No	No
ENSG00000139287	TPH2	12	71938845	72186618	Tier 2	Yes	No	No	No	No	No	No	No	No	No
ENSG00000139687	RB1	13	48303744	48599436	Tier 2	Yes	No	No	Yes	No	No	No	No	No	No
ENSG00000140263	SORD	15	45023147	45077185	Tier 2	Yes	Yes	No	Yes	Yes	No	No	No	No	No
ENSG00000140287	HDC	15	50241947	50265965	Tier 2	Yes	No	No	No	No	No	No	No	No	No
ENSG00000140379	BCL2A1	15	79960892	79971196	Tier 2	Yes	No	No	No	No	No	No	No	No	No
ENSG00000140943	MBTPS1	16	84053761	84116942	Tier 2	Yes	Yes	No	Yes	No	No	No	No	No	No
ENSG00000141401	IMPA2	18	11981025	12030877	Tier 2	Yes	No	No	Yes	No	No	No	No	No	No
ENSG00000141753	IGFBP4	17	40443450	40457725	Tier 2	Yes	Yes	No	Yes	No	No	No	No	No	No
ENSG00000141837	CACNA1A	19	13206442	13633025	Tier 2	Yes	No	No	Yes	No	No	No	No	No	No
ENSG00000141867	BRD4	19	15235519	15332545	Tier 2	Yes	No	No	No	No	No	No	No	No	No
ENSG00000142082	SIRT3	11	215030	236931	Tier 2	Yes	No	No	Yes	No	No	No	No	No	No
ENSG00000142149	HUNK	21	31873020	32044633	Tier 2	Yes	No	No	No	No	No	No	No	No	No
ENSG00000142230	SAE1	19	47113274	47210636	Tier 2	Yes	No	No	Yes	No	No	No	No	No	No
ENSG00000142453	CARM1	19	10871553	10923075	Tier 2	Yes	No	No	Yes	No	No	No	No	No	No
ENSG00000142515	KLK3	19	50854915	50860764	Tier 2	Yes	Yes	No	No	No	No	No	No	No	No
ENSG00000142619	PADI3	1	17249098	17284233	Tier 2	Yes	No	No	No	No	No	No	No	No	No
ENSG00000142623	PADI1	1	17205128	17246007	Tier 2	Yes	No	No	No	No	No	No	No	No	No
ENSG00000142657	PGD	1	10398592	10420511	Tier 2	Yes	No	No	Yes	Yes	No	No	No	No	No
ENSG00000142733	MAP3K6	1	27355184	27366961	Tier 2	Yes	No	No	Yes	No	No	No	No	No	No
ENSG00000142875	PRKACB	1	84078062	84238498	Tier 2	Yes	No	No	No	No	No	No	No	No	No
ENSG00000142920	ADC	1	33081104	33123492	Tier 2	Yes	No	No	Yes	No	No	No	No	No	No
ENSG00000142949	PTPRF	1	43525187	43623666	Tier 2	Yes	No	No	Yes	No	No	No	No	No	No
ENSG00000143224	PPOX	1	161166056	161178013	Tier 2	Yes	No	No	Yes	No	No	No	No	No	No
ENSG00000143384	MCL1	1	150560895	150579738	Tier 2	Yes	No	No	Yes	Yes	No	No	No	No	No
ENSG00000143393	PI4KB	1	151291797	151327715	Tier 2	Yes	No	No	No	No	No	No	No	No	No
ENSG00000143479	DYRK3	1	206635536	206684419	Tier 2	Yes	No	No	No	No	No	No	No	No	No
ENSG00000143603	KCNN3	1	154697455	154870281	Tier 2	Yes	No	No	No	No	No	No	No	No	No
ENSG00000143627	PKLR	1	155289293	155301438	Tier 2	Yes	No	No	No	No	No	No	No	No	No
ENSG00000143727	ACP1	2	264140	278283	Tier 2	Yes	No	No	Yes	Yes	No	No	Yes	No	No
ENSG00000143776	CDC42BPA	1	226989865	227318492	Tier 2	Yes	No	No	Yes	No	No	No	No	No	No
ENSG00000143933	CALM2	2	47160084	47176921	Tier 2	Yes	Yes	No	Yes	No	No	No	No	No	No
ENSG00000144407	PTH2R	2	208359714	208854503	Tier 2	No	Yes	No	Yes	No	No	No	No	No	No
ENSG00000144476	ACKR3	2	236567787	236582354	Tier 2	Yes	Yes	No	No	No	No	No	No	No	No
ENSG00000144579	CTDSP1	2	218398256	218405941	Tier 2	Yes	No	No	Yes	No	No	No	No	No	No
ENSG00000144959	NCEH1	3	172630249	172711218	Tier 2	Yes	No	No	Yes	No	No	No	No	No	No
ENSG00000145284	SCD5	4	82629539	82798796	Tier 2	Yes	No	No	Yes	No	No	No	No	No	No
ENSG00000145335	SNCA	4	89700345	89838315	Tier 2	Yes	Yes	No	Yes	No	Yes	No	No	No	No
ENSG00000145384	FABP2	4	119317250	119322138	Tier 2	Yes	No	No	No	No	No	No	No	No	No
ENSG00000145451	GLRA3	4	174636920	174829247	Tier 2	Yes	Yes	No	No	No	No	No	No	No	No
ENSG00000145632	PLK2	5	58453982	58460139	Tier 2	Yes	No	No	No	No	No	No	No	No	No
ENSG00000145675	PIK3R1	5	68215740	68301821	Tier 2	Yes	No	No	Yes	No	No	No	No	No	No
ENSG00000145692	BHMT	5	79111809	79132288	Tier 2	Yes	No	No	No	No	No	No	No	No	No
ENSG00000145730	PAM	5	102753981	103029730	Tier 2	Yes	Yes	No	Yes	Yes	Yes	No	No	No	No
ENSG00000145982	FARS2	6	5261044	5829192	Tier 2	Yes	No	No	Yes	No	No	No	No	No	No
ENSG00000146276	GABRR1	6	89177504	89231278	Tier 2	Yes	Yes	No	No	No	No	No	No	No	No
ENSG00000146674	IGFBP3	7	45912245	45921874	Tier 2	Yes	Yes	No	Yes	Yes	No	No	No	No	No
ENSG00000146678	IGFBP1	7	45888360	45893660	Tier 2	Yes	Yes	No	No	No	No	No	No	No	No
ENSG00000147432	CHRNB3	8	42697366	42737407	Tier 2	Yes	No	No	No	No	No	No	No	No	No
ENSG00000147434	CHRNA6	8	42752620	42796392	Tier 2	Yes	Yes	No	No	No	No	No	No	No	No
ENSG00000148734	NPFFR1	10	70247329	70284004	Tier 2	Yes	Yes	No	No	No	No	No	No	No	No
ENSG00000148832	PAOX	10	133379261	133391694	Tier 2	Yes	No	No	Yes	No	No	No	No	No	No
ENSG00000149311	ATM	11	108223044	108369102	Tier 2	Yes	No	No	Yes	No	No	No	No	No	No
ENSG00000149418	ST14	11	130159782	130210362	Tier 2	Yes	No	No	Yes	No	No	No	No	No	No
ENSG00000149451	ADAM33	20	3667965	3682246	Tier 2	Yes	No	No	No	No	No	No	No	No	No
ENSG00000149930	TAOK2	16	29973868	29992261	Tier 2	Yes	No	No	No	No	No	No	No	No	No
ENSG00000151292	CSNK1G3	5	123512177	123617049	Tier 2	Yes	No	No	Yes	No	No	No	No	No	No
ENSG00000151414	NEK7	1	198156994	198322420	Tier 2	Yes	No	No	Yes	Yes	No	No	No	No	No
ENSG00000151552	QDPR	4	17460261	17512206	Tier 2	Yes	No	No	Yes	Yes	Yes	No	No	No	No
ENSG00000151632	AKR1C2	10	4987775	5018031	Tier 2	Yes	No	No	Yes	No	No	No	No	No	No
ENSG00000151651	ADAM8	10	133262420	133276868	Tier 2	Yes	Yes	No	Yes	No	No	No	No	No	No
ENSG00000151704	KCNJ1	11	128836315	128867373	Tier 2	Yes	Yes	No	No	No	No	No	No	No	No
ENSG00000151790	TDO2	4	155854738	155920406	Tier 2	Yes	No	No	No	No	No	No	No	No	No
ENSG00000152034	MCHR2	6	99918519	99994247	Tier 2	Yes	Yes	No	No	No	No	No	No	No	No
ENSG00000152256	PDK1	2	172555373	172608669	Tier 2	Yes	No	No	Yes	No	No	No	No	No	No
ENSG00000152495	CAMK4	5	111223653	111494886	Tier 2	Yes	No	No	Yes	No	No	No	No	No	No
ENSG00000152689	RASGRP3	2	33436324	33564750	Tier 2	Yes	No	No	Yes	No	No	No	No	No	No
ENSG00000152904	GGPS1	1	235327350	235344532	Tier 2	Yes	No	No	Yes	No	No	No	No	No	No
ENSG00000152953	STK32B	4	5051480	5500994	Tier 2	Yes	No	No	Yes	No	No	No	No	No	No
ENSG00000153002	CPB1	3	148791102	148860187	Tier 2	Yes	Yes	No	No	Yes	Yes	No	No	No	No
ENSG00000153201	RANBP2	2	108719482	108785810	Tier 2	No	Yes	No	Yes	No	No	No	No	No	No
ENSG00000153234	NR4A2	2	156324437	156342348	Tier 2	Yes	No	No	Yes	No	No	No	No	No	No
ENSG00000153802	TMPRSS11D	4	67820876	67884002	Tier 2	Yes	Yes	No	No	No	No	No	No	No	No
ENSG00000154025	SLC5A10	17	18950345	19022595	Tier 2	Yes	No	No	Yes	No	No	No	No	No	No
ENSG00000154277	UCHL1	4	41256413	41268455	Tier 2	Yes	No	No	Yes	No	No	No	No	No	No
ENSG00000154678	PDE1C	7	31751179	32428131	Tier 2	Yes	No	No	No	No	No	No	No	No	No
ENSG00000154734	ADAMTS1	21	26835755	26845409	Tier 2	Yes	Yes	No	Yes	No	No	No	No	No	No
ENSG00000154736	ADAMTS5	21	26917922	26967088	Tier 2	Yes	Yes	No	Yes	Yes	No	No	No	No	No
ENSG00000155096	AZIN1	8	102826111	102893864	Tier 2	Yes	No	No	Yes	No	No	No	No	No	No
ENSG00000156110	ADK	10	74151202	74709963	Tier 2	Yes	No	No	Yes	Yes	No	No	No	No	No
ENSG00000156113	KCNMA1	10	76869601	77638369	Tier 2	Yes	No	No	Yes	No	No	No	No	No	No
ENSG00000156136	DCK	4	70992538	71030914	Tier 2	Yes	No	No	Yes	No	No	No	No	No	No
ENSG00000156510	HKDC1	10	69220332	69267552	Tier 2	Yes	No	No	Yes	No	No	No	No	No	No
ENSG00000157106	SMG1	16	18804860	18926408	Tier 2	Yes	No	No	Yes	No	No	No	No	No	No
ENSG00000157184	CPT2	1	53196792	53214197	Tier 2	Yes	No	No	Yes	No	No	No	No	No	No
ENSG00000157554	ERG	21	38380027	38661780	Tier 2	Yes	No	No	No	No	No	No	No	No	No
ENSG00000157778	PSMG3	7	1567332	1571005	Tier 2	Yes	No	No	No	No	No	No	No	No	No
ENSG00000158402	CDC25C	5	138285269	138338355	Tier 2	Yes	No	No	No	No	No	No	No	No	No
ENSG00000158786	PLA2G2F	1	20139323	20150381	Tier 2	Yes	Yes	No	No	No	No	No	No	No	No
ENSG00000158859	ADAMTS4	1	161184302	161199054	Tier 2	Yes	Yes	No	Yes	No	No	No	No	No	No
ENSG00000158865	SLC5A11	16	24845841	24911628	Tier 2	Yes	No	No	Yes	No	No	No	No	No	No
ENSG00000159267	HLCS	21	36748626	36990236	Tier 2	Yes	No	No	Yes	No	No	No	No	No	No
ENSG00000159403	C1R	12	7080214	7092540	Tier 2	Yes	Yes	No	No	Yes	No	No	No	No	No
ENSG00000159593	NAE1	16	66802875	66873256	Tier 2	Yes	No	No	No	No	No	No	No	No	No
ENSG00000159788	RGS12	4	3293021	3439913	Tier 2	Yes	No	No	Yes	No	No	No	No	No	No
ENSG00000160014	CALM3	19	46601074	46610782	Tier 2	Yes	Yes	No	Yes	No	No	No	No	No	No
ENSG00000160191	PDE9A	21	42653621	42775509	Tier 2	Yes	No	No	Yes	No	No	No	No	No	No
ENSG00000160285	LSS	21	46188141	46228824	Tier 2	Yes	No	No	Yes	No	No	No	No	No	No
ENSG00000160307	S100B	21	46598604	46605208	Tier 2	Yes	Yes	No	Yes	No	No	No	No	No	No
ENSG00000161960	EIF4A1	17	7572824	7579006	Tier 2	Yes	No	No	Yes	No	No	No	No	No	No
ENSG00000162383	SLC1A7	1	53087179	53142638	Tier 2	Yes	No	No	Yes	No	No	No	No	No	No
ENSG00000162438	CTRC	1	15438442	15449242	Tier 2	Yes	No	No	Yes	No	No	No	No	No	No
ENSG00000162551	ALPL	1	21509397	21578410	Tier 2	Yes	Yes	No	Yes	No	No	No	No	No	No
ENSG00000162692	VCAM1	1	100719742	100739045	Tier 2	Yes	Yes	No	Yes	Yes	No	No	No	No	No
ENSG00000162711	NLRP3	1	247416156	247449108	Tier 2	Yes	No	No	Yes	No	No	No	No	No	No
ENSG00000162728	KCNJ9	1	160081538	160090563	Tier 2	Yes	Yes	No	No	No	No	No	No	No	No
ENSG00000162881	OXER1	2	42762499	42764135	Tier 2	Yes	Yes	No	Yes	No	No	No	No	No	No
ENSG00000162889	MAPKAPK2	1	206684905	206734281	Tier 2	Yes	No	No	Yes	Yes	No	No	Yes	No	No
ENSG00000162909	CAPN2	1	223701593	223776018	Tier 2	Yes	No	No	Yes	Yes	No	No	No	No	No
ENSG00000163050	ADCK3	1	226940286	226987544	Tier 2	Yes	No	No	Yes	No	No	No	No	No	No
ENSG00000163098	BIRC8	19	53289601	53291426	Tier 2	Yes	No	No	No	No	No	No	No	No	No
ENSG00000163106	HPGDS	4	94298535	94342876	Tier 2	Yes	No	No	Yes	No	Yes	No	No	No	No
ENSG00000163286	ALPPL2	2	232406844	232410714	Tier 2	Yes	No	No	No	Yes	No	No	No	No	No
ENSG00000163295	ALPI	2	232456125	232460753	Tier 2	Yes	Yes	No	No	No	No	No	No	No	No
ENSG00000163482	STK36	2	218672069	218702716	Tier 2	Yes	No	No	Yes	No	No	No	No	No	No
ENSG00000163629	PTPN13	4	86594315	86815171	Tier 2	Yes	No	No	Yes	No	No	No	No	No	No
ENSG00000163631	ALB	4	73397114	73421482	Tier 2	Yes	Yes	No	Yes	No	No	No	No	No	No
ENSG00000163751	CPA3	3	148865296	148897203	Tier 2	Yes	Yes	No	Yes	No	No	No	No	No	No
ENSG00000163788	SNRK	3	43286512	43424764	Tier 2	Yes	No	No	Yes	No	No	No	No	No	No
ENSG00000163931	TKT	3	53224712	53256052	Tier 2	Yes	No	No	Yes	No	No	No	No	No	No
ENSG00000164045	CDC25A	3	48157146	48188417	Tier 2	Yes	No	No	Yes	No	No	No	No	No	No
ENSG00000164116	GUCY1A3	4	155666726	155737059	Tier 2	Yes	No	No	Yes	No	No	No	No	No	No
ENSG00000164120	HPGD	4	174490175	174523154	Tier 2	Yes	No	No	Yes	No	No	No	No	No	No
ENSG00000164128	NPY1R	4	163323962	163344832	Tier 2	Yes	Yes	No	No	No	No	No	No	No	No
ENSG00000164219	PGGT1B	5	115204012	115262877	Tier 2	Yes	No	No	Yes	No	No	No	No	No	No
ENSG00000164251	F2RL1	5	76818933	76835315	Tier 2	Yes	Yes	No	Yes	No	No	No	No	No	No
ENSG00000164305	CASP3	4	184627696	184650062	Tier 2	Yes	No	No	Yes	Yes	No	No	Yes	No	No
ENSG00000164362	TERT	5	1253147	1295068	Tier 2	Yes	No	No	No	No	No	No	No	No	No
ENSG00000164588	HCN1	5	45254948	45696498	Tier 2	Yes	No	No	No	No	No	No	No	No	No
ENSG00000165140	FBP1	9	94603133	94640249	Tier 2	Yes	No	No	Yes	No	No	No	No	No	No
ENSG00000165280	VCP	9	35053928	35072668	Tier 2	Yes	No	No	Yes	No	No	No	No	No	No
ENSG00000165752	STK32C	10	132207492	132331847	Tier 2	Yes	No	No	Yes	No	No	No	No	No	No
ENSG00000165806	CASP7	10	113679162	113730907	Tier 2	Yes	No	No	Yes	No	No	No	No	No	No
ENSG00000165970	SLC6A5	11	20599594	20659285	Tier 2	Yes	No	No	No	No	No	No	No	No	No
ENSG00000166192	SENP8	15	72114258	72143692	Tier 2	Yes	No	No	No	No	No	No	No	No	No
ENSG00000166483	WEE1	11	9573670	9593457	Tier 2	Yes	No	No	Yes	No	No	No	No	No	No
ENSG00000166484	MAPK7	17	19377721	19383544	Tier 2	Yes	No	No	Yes	No	No	No	No	No	No
ENSG00000166548	TK2	16	66508003	66552544	Tier 2	Yes	No	No	Yes	No	No	No	No	No	No
ENSG00000166598	HSP90B1	12	103930107	103953931	Tier 2	Yes	Yes	No	Yes	Yes	Yes	No	No	No	No
ENSG00000166670	MMP10	11	102770502	102780628	Tier 2	Yes	Yes	No	No	Yes	Yes	No	No	No	No
ENSG00000166825	ANPEP	15	89784895	89815401	Tier 2	Yes	Yes	No	Yes	Yes	No	No	No	No	No
ENSG00000166828	SCNN1G	16	23182745	23216883	Tier 2	Yes	Yes	No	No	No	No	No	No	No	No
ENSG00000166888	STAT6	12	57095408	57132139	Tier 2	Yes	No	No	Yes	No	No	No	No	No	No
ENSG00000166908	PIP4K2C	12	57591174	57603418	Tier 2	Yes	No	No	Yes	No	No	No	No	No	No
ENSG00000166948	TGM6	20	2380901	2432753	Tier 2	Yes	No	No	No	No	No	No	No	No	No
ENSG00000166949	SMAD3	15	67063763	67195173	Tier 2	Yes	No	No	Yes	No	No	No	No	No	No
ENSG00000166986	MARS	12	57475445	57517569	Tier 2	Yes	No	No	Yes	No	No	No	No	No	No
ENSG00000167114	SLC27A4	9	128340527	128361470	Tier 2	Yes	No	No	Yes	No	No	No	No	No	No
ENSG00000167207	NOD2	16	50693588	50733077	Tier 2	Yes	No	No	Yes	No	No	No	No	No	No
ENSG00000167261	DPEP2	16	67987394	68000586	Tier 2	Yes	No	No	Yes	Yes	No	No	No	No	No
ENSG00000167280	ENGASE	17	79074824	79088599	Tier 2	Yes	No	No	Yes	Yes	No	No	No	No	No
ENSG00000167508	MVD	16	88651935	88663161	Tier 2	Yes	No	No	Yes	No	No	No	No	No	No
ENSG00000167748	KLK1	19	50819146	50823787	Tier 2	Yes	Yes	No	Yes	No	No	No	No	No	No
ENSG00000167779	IGFBP6	12	53097436	53102345	Tier 2	Yes	Yes	No	Yes	Yes	No	No	No	No	No
ENSG00000167780	SOAT2	12	53103486	53124535	Tier 2	Yes	No	No	Yes	No	No	No	No	No	No
ENSG00000168036	CTNNB1	3	41194741	41260096	Tier 2	Yes	No	No	Yes	No	No	No	No	No	No
ENSG00000168078	PBK	8	27809624	27838082	Tier 2	Yes	No	No	No	No	No	No	No	No	No
ENSG00000168329	CX3CR1	3	39263495	39281735	Tier 2	Yes	Yes	No	Yes	No	No	No	No	No	No
ENSG00000168397	ATG4B	2	241637213	241673857	Tier 2	Yes	No	No	Yes	No	No	No	No	No	No
ENSG00000168447	SCNN1B	16	23278231	23381294	Tier 2	Yes	Yes	No	No	No	No	No	No	No	No
ENSG00000168487	BMP1	8	22165140	22212326	Tier 2	Yes	Yes	No	Yes	Yes	No	No	No	No	No
ENSG00000168496	FEN1	11	61792911	61797238	Tier 2	Yes	No	No	No	No	No	No	No	No	No
ENSG00000168646	AXIN2	17	65528563	65561648	Tier 2	Yes	No	No	Yes	No	No	No	No	No	No
ENSG00000168925	CTRB1	16	75218988	75226338	Tier 2	Yes	Yes	No	No	No	Yes	No	No	No	No
ENSG00000168938	PPIC	5	123023250	123036725	Tier 2	No	Yes	No	No	Yes	No	No	No	No	No
ENSG00000169118	CSNK1G1	15	64165525	64356173	Tier 2	Yes	No	No	Yes	No	No	No	No	No	No
ENSG00000169302	STK32A	5	147234963	147387855	Tier 2	Yes	No	No	No	No	No	No	No	No	No
ENSG00000169618	PROKR1	2	68643579	68658251	Tier 2	Yes	Yes	No	No	No	No	No	No	No	No
ENSG00000169684	CHRNA5	15	78565520	78595269	Tier 2	Yes	No	No	No	No	No	No	No	No	No
ENSG00000169692	AGPAT2	9	136673143	136687457	Tier 2	Yes	No	No	Yes	No	No	No	No	No	No
ENSG00000169860	P2RY1	3	152835131	152841439	Tier 2	Yes	Yes	No	Yes	No	No	No	No	No	No
ENSG00000169925	BRD3	9	134030305	134068535	Tier 2	Yes	No	No	Yes	No	No	No	No	No	No
ENSG00000170027	YWHAG	7	76326799	76358991	Tier 2	Yes	No	No	Yes	Yes	No	No	No	No	No
ENSG00000170242	USP47	11	11841423	11961887	Tier 2	Yes	No	No	Yes	No	No	No	No	No	No
ENSG00000170255	MRGPRX1	11	18933499	18939414	Tier 2	Yes	Yes	No	No	No	No	No	No	No	No
ENSG00000170266	GLB1	3	32996609	33097202	Tier 2	Yes	Yes	No	Yes	No	No	No	No	No	No
ENSG00000170323	FABP4	8	81478419	81483236	Tier 2	Yes	No	No	No	Yes	No	No	No	No	No
ENSG00000170345	FOS	14	75278826	75282230	Tier 2	Yes	No	No	Yes	No	No	No	No	No	No
ENSG00000170390	DCLK2	4	150078445	150257438	Tier 2	Yes	No	No	Yes	No	No	No	No	No	No
ENSG00000170522	ELOVL6	4	110045846	110199199	Tier 2	Yes	No	No	Yes	No	No	No	No	No	No
ENSG00000170835	CEL	9	133061981	133071861	Tier 2	Yes	Yes	No	Yes	Yes	Yes	No	No	No	No
ENSG00000170890	PLA2G1B	12	120322115	120327779	Tier 2	Yes	Yes	No	No	No	No	No	No	No	No
ENSG00000171049	FPR2	19	51752026	51770531	Tier 2	Yes	Yes	No	Yes	No	No	No	No	No	No
ENSG00000171051	FPR1	19	51745172	51804115	Tier 2	Yes	Yes	No	Yes	No	No	No	No	No	No
ENSG00000171219	CDC42BPG	11	64823052	64844653	Tier 2	Yes	No	No	Yes	No	No	No	No	No	No
ENSG00000171509	RXFP1	4	158315311	158653372	Tier 2	Yes	Yes	No	No	No	No	No	No	No	No
ENSG00000171517	LPAR3	1	84811602	84893206	Tier 2	Yes	No	No	Yes	No	No	No	No	No	No
ENSG00000171631	P2RY6	11	73264498	73305103	Tier 2	Yes	Yes	No	Yes	No	No	No	No	No	No
ENSG00000171860	C3AR1	12	8056844	8066359	Tier 2	Yes	Yes	No	No	No	No	No	No	No	No
ENSG00000171865	RNASEH1	2	3541430	3558333	Tier 2	Yes	No	No	Yes	No	No	No	No	No	No
ENSG00000171960	PPIH	1	42658335	42676758	Tier 2	No	Yes	No	Yes	Yes	No	No	No	No	No
ENSG00000172071	EIF2AK3	2	88556741	88691518	Tier 2	Yes	No	No	Yes	No	No	No	No	No	No
ENSG00000172236	TPSAB1	16	1240379	1242554	Tier 2	Yes	Yes	No	Yes	No	No	No	No	No	No
ENSG00000172531	PPP1CA	11	67398181	67421183	Tier 2	Yes	No	No	Yes	No	No	No	No	No	No
ENSG00000172939	OXSR1	3	38165089	38255484	Tier 2	Yes	No	No	Yes	No	No	No	No	No	No
ENSG00000173039	RELA	11	65653599	65663090	Tier 2	Yes	No	No	Yes	No	No	No	No	No	No
ENSG00000173083	HPSE	4	83292461	83335153	Tier 2	Yes	Yes	No	Yes	No	No	Yes	No	No	No
ENSG00000173120	KDM2A	11	67119263	67258082	Tier 2	Yes	No	No	No	No	No	No	No	No	No
ENSG00000173213	RP11-683L23.1	18	47221	73545	Tier 2	Yes	Yes	No	No	No	No	No	No	No	No
ENSG00000173239	LIPM	10	88802730	88820546	Tier 2	Yes	No	No	Yes	No	No	No	No	No	No
ENSG00000173273	TNKS	8	9555912	9782346	Tier 2	Yes	No	No	Yes	No	No	No	No	No	No
ENSG00000173486	FKBP2	11	64241003	64244132	Tier 2	Yes	Yes	No	Yes	Yes	No	No	No	No	No
ENSG00000173653	RCE1	11	66842835	66846552	Tier 2	Yes	No	No	Yes	No	No	No	No	No	No
ENSG00000173757	STAT5B	17	42199176	42288633	Tier 2	Yes	No	No	Yes	No	No	No	No	No	No
ENSG00000173826	KCNH6	17	63523334	63548977	Tier 2	Yes	No	No	No	No	No	No	No	No	No
ENSG00000173846	PLK3	1	44800377	44805990	Tier 2	Yes	No	No	Yes	No	No	No	No	No	No
ENSG00000173868	PHOSPHO1	17	49223366	49230787	Tier 2	Yes	No	No	Yes	No	No	No	No	No	No
ENSG00000174080	CTSF	11	66563464	66568879	Tier 2	Yes	No	No	Yes	Yes	Yes	No	No	No	No
ENSG00000174600	CMKLR1	12	108288044	108339317	Tier 2	Yes	Yes	No	Yes	No	No	No	No	No	No
ENSG00000174738	NR1D2	3	23945286	23980617	Tier 2	Yes	No	No	Yes	No	No	No	No	No	No
ENSG00000174876	AMY1B	1	103687415	103696454	Tier 2	Yes	Yes	No	No	No	No	No	No	No	No
ENSG00000175054	ATR	3	142449007	142578733	Tier 2	Yes	No	No	Yes	No	No	No	No	No	No
ENSG00000175354	PTPN2	18	12785478	12929643	Tier 2	Yes	No	No	Yes	No	No	No	No	No	No
ENSG00000175445	LPL	8	19901717	19967259	Tier 2	Yes	Yes	No	Yes	No	No	No	No	No	No
ENSG00000175634	RPS6KB2	11	67428460	67435401	Tier 2	Yes	No	No	Yes	No	No	No	No	No	No
ENSG00000176170	SPHK1	17	76376584	76387860	Tier 2	Yes	No	No	Yes	No	No	No	No	No	No
ENSG00000176393	RNPEP	1	201982372	202006147	Tier 2	Yes	Yes	No	Yes	Yes	No	Yes	No	No	No
ENSG00000176978	DPP7	9	137110542	137118309	Tier 2	Yes	Yes	No	Yes	Yes	Yes	No	No	No	No
ENSG00000177239	MAN1B1	9	137086857	137109189	Tier 2	Yes	No	No	Yes	No	No	No	No	No	No
ENSG00000177272	KCNA3	1	110653560	110674940	Tier 2	Yes	No	No	Yes	No	No	No	No	No	No
ENSG00000177453	NIM1K	5	43192071	43280850	Tier 2	Yes	No	No	No	No	No	No	No	No	No
ENSG00000177463	NR2C2	3	14947583	15053600	Tier 2	Yes	No	No	Yes	No	No	No	No	No	No
ENSG00000177602	GSG2	17	3723903	3726699	Tier 2	Yes	No	No	No	No	No	No	No	No	No
ENSG00000177606	JUN	1	58776845	58784048	Tier 2	Yes	No	No	Yes	No	No	No	No	No	No
ENSG00000177889	UBE2N	12	93405673	93441947	Tier 2	Yes	No	No	Yes	Yes	No	No	No	No	No
ENSG00000177954	RPS27	1	153990762	153992155	Tier 2	Yes	No	No	No	No	No	No	No	No	No
ENSG00000178700	DHFRL1	3	94047836	94063389	Tier 2	Yes	No	No	Yes	No	No	No	No	No	No
ENSG00000178802	MPI	15	74890005	74902219	Tier 2	Yes	No	No	Yes	No	No	No	No	No	No
ENSG00000179163	FUCA1	1	23845077	23868290	Tier 2	Yes	No	No	Yes	No	No	No	No	No	No
ENSG00000179295	PTPN11	12	112418351	112509918	Tier 2	Yes	No	No	Yes	No	No	No	No	No	No
ENSG00000179335	CLK3	15	74598500	74645414	Tier 2	Yes	No	No	No	No	No	No	No	No	No
ENSG00000179934	CCR8	3	39329709	39333680	Tier 2	Yes	Yes	No	Yes	No	No	No	No	No	No
ENSG00000180138	CSNK1A1L	13	37103259	37105664	Tier 2	Yes	No	No	Yes	No	No	No	No	No	No
ENSG00000180509	KCNE1	21	34446688	34512214	Tier 2	Yes	No	No	Yes	No	No	No	No	No	No
ENSG00000180644	PRF1	10	70597348	70602759	Tier 2	Yes	Yes	No	Yes	No	No	No	No	No	No
ENSG00000181090	EHMT1	9	137618992	137870016	Tier 2	Yes	No	No	Yes	No	No	No	No	No	No
ENSG00000181163	NPM1	5	171387116	171411810	Tier 2	Yes	No	No	No	No	No	No	No	No	No
ENSG00000182240	BACE2	21	41167801	41282530	Tier 2	Yes	Yes	No	Yes	No	No	No	No	No	No
ENSG00000182326	C1S	12	6988259	7071032	Tier 2	Yes	Yes	No	No	Yes	No	No	No	No	No
ENSG00000182511	FES	15	90883695	90895776	Tier 2	Yes	No	No	Yes	No	No	No	No	No	No
ENSG00000182674	KCNB2	8	72537225	72938349	Tier 2	Yes	No	No	No	No	No	No	No	No	No
ENSG00000183625	CCR3	3	46130890	46266706	Tier 2	Yes	Yes	No	Yes	No	No	No	No	No	No
ENSG00000183696	UPP1	7	48088628	48108736	Tier 2	Yes	No	No	Yes	No	No	No	No	No	No
ENSG00000184007	PTP4A2	1	31906421	31944856	Tier 2	Yes	No	No	Yes	No	No	No	No	No	No
ENSG00000184185	KCNJ12	17	21376357	21419870	Tier 2	Yes	Yes	No	No	No	No	No	No	No	No
ENSG00000184381	PLA2G6	22	38111495	38214778	Tier 2	Yes	No	No	Yes	No	No	No	No	No	No
ENSG00000184470	TXNRD2	22	19875517	19941820	Tier 2	Yes	No	No	Yes	No	No	No	No	No	No
ENSG00000184574	LPAR5	12	6618835	6635960	Tier 2	Yes	Yes	No	Yes	No	No	No	No	No	No
ENSG00000184611	KCNH7	2	162371407	162838767	Tier 2	Yes	No	No	No	No	No	No	No	No	No
ENSG00000185000	DGAT1	8	144314584	144326910	Tier 2	Yes	No	No	Yes	No	No	No	No	No	No
ENSG00000185149	NPY2R	4	155208636	155217078	Tier 2	Yes	Yes	No	No	No	No	No	No	No	No
ENSG00000185238	PRMT3	11	20387558	20509338	Tier 2	Yes	No	No	Yes	No	No	No	No	No	No
ENSG00000185518	SV2B	15	91099950	91302565	Tier 2	Yes	No	No	No	No	No	No	No	No	No
ENSG00000185532	PRKG1	10	50990888	52298423	Tier 2	Yes	No	No	Yes	No	No	No	No	No	No
ENSG00000185624	P4HB	17	81843159	81860856	Tier 2	Yes	Yes	No	No	No	No	No	No	No	No
ENSG00000186111	PIP5K1C	19	3630183	3700468	Tier 2	Yes	No	No	Yes	No	No	No	No	No	No
ENSG00000186188	FFAR4	10	93566665	93604480	Tier 2	Yes	Yes	No	Yes	No	No	No	No	No	No
ENSG00000186642	PDE2A	11	72576141	72674591	Tier 2	Yes	No	No	Yes	No	No	No	No	No	No
ENSG00000187021	PNLIPRP1	10	116590385	116609175	Tier 2	Yes	Yes	No	No	Yes	No	No	No	No	No
ENSG00000187098	MITF	3	69739456	69968336	Tier 2	Yes	No	No	Yes	No	No	No	No	No	No
ENSG00000187555	USP7	16	8892097	8975328	Tier 2	Yes	No	No	Yes	No	No	No	No	No	No
ENSG00000187688	TRPV2	17	16415571	16437003	Tier 2	Yes	No	No	Yes	No	No	No	No	No	No
ENSG00000187714	SLC18A3	10	49610310	49612720	Tier 2	Yes	No	No	No	No	No	No	No	No	No
[truncated: 2,302 more rows]

## Sheet: Table S3
Table S3. Genome-wide significant loci in MG GWAS from Chia et al.
Study	SNP	CHR	POS	Mapped Genes	Effect allele	Other allele	Effect allele frequency	Beta	SE	P value	OR	95%CI
Chia R et al.	rs4574025	18	62342581	TNFRSF11A	C	T	0.464516	0.2874	0.0369	7.085e-15	1.333	1.405-1.261
Chia R et al.	rs76815088	6	32620936	HLA-DQA1,HLA-DRB1	C	T	0.0594488	-0.8661	0.1128	1.576e-14	0.421	0.642-0.200
Chia R et al.	rs2523595	6	31358841		G	A	0.346952	0.2602	0.039	2.554e-11	1.297	1.374-1.221
Chia R et al.	rs2476601	1	113834946	PTPN22	A	G	0.0934681	0.396	0.0609	7.949e-11	1.486	1.605-1.367
Chia R et al.	rs4409785	11	95578258	FAM76B,LNCRNA-IUR	C	T	0.175915	0.2545	0.045	1.541e-08	1.29	1.378-1.202
Chia R et al.	rs2245569	10	7410781	SFMBT2	G	A	0.216576	0.2369	0.042	1.665e-08	1.267	1.350-1.185
Chia R et al.	rs35274388	2	174764492	CHRNA1	A	G	0.0372748	0.4495	0.0812	3.072e-08	1.568	1.727-1.408

## Sheet: Table S4
	Table S4. The cis-eQTLs instruments used for drug target gene expression on MG risk in the primary analysis.
gene.exposure	outcome	SNP	chr.outcome	pos.outcome	effect_allele.exposure	other_allele.exposure	beta.exposure	eaf.exposure	pval.exposure	eaf.outcome	beta.outcome	pval.outcome
CDC42BPB	MG.chia	rs10143668	14	103060593	C	A	-0.267	0.396	2.717e-228	0.407	-0.146	0.0001051
CDC42BPB	MG.chia	rs11627044	14	102549733	T	C	0.071	0.192	2.223e-11	0.185	0.001	0.9796
CDC42BPB	MG.chia	rs12435483	14	102865271	T	C	0.066	0.185	2.42e-10	0.19	0.063	0.1673
CDC42BPB	MG.chia	rs192018318	14	102977015	T	C	0.187	0.021	3.729e-09	0.019	0.039	0.7861
CDC42BPB	MG.chia	rs2403110	14	103026642	G	T	-0.19	0.092	1.941e-43	0.089	-0.172	0.01205
CDC42BPB	MG.chia	rs75817380	14	103052657	C	T	-0.354	0.026	2.253e-42	0.028	-0.153	0.2057
CDC42BPB	MG.chia	rs77630549	14	102786151	G	A	0.29	0.024	3.581e-26	0.02	0.169	0.1874
CDC42BPB	MG.chia	rs8015723	14	103429572	G	A	-0.068	0.271	2.801e-14	0.239	0.035	0.4099
TNFSF12	MG.chia	rs10468481	17	7571674	A	G	-0.192	0.385	4.219e-125	0.389	-0.043	0.2468
TNFSF12	MG.chia	rs11078677	17	7418539	T	C	0.34	0.359	0	0.388	0.161	1.606e-05
TNFSF12	MG.chia	rs12449427	17	7269960	C	G	0.069	0.253	1.686e-13	0.252	-0.053	0.2049
TNFSF12	MG.chia	rs1641548	17	7671461	T	C	-0.102	0.166	1.578e-19	0.192	-0.033	0.4746
TNFSF12	MG.chia	rs2292067	17	7348829	T	G	0.088	0.346	7.334e-23	0.351	0.037	0.3452
TNFSF12	MG.chia	rs60370790	17	7714637	A	G	-0.117	0.332	1.237e-43	0.345	-0.009	0.8045
TNFSF12	MG.chia	rs62059711	17	7826170	T	C	0.116	0.124	8.536e-21	0.14	0.059	0.2584
TNFSF12	MG.chia	rs72842805	17	7381891	A	G	-0.167	0.028	2.856e-10	0.02	-0.146	0.3603
TNFSF12	MG.chia	rs78378222	17	7668434	G	T	-0.239	0.017	6.022e-11	0.011	0.144	0.4418
CD226	MG.chia	rs17082031	18	70058062	T	C	0.282	0.034	9.85e-37	0.028	-0.044	0.7022
CD226	MG.chia	rs1790974	18	69844409	T	C	-0.314	0.429	0	0.443	0.134	0.0002423
CD226	MG.chia	rs3744856	18	69841693	C	T	-0.104	0.341	8.663e-35	0.353	0.07	0.07092
PRSS36	MG.chia	rs78924645	16	31143037	A	G	0.139	0.311	9.714e-49	0.282	0.161	6.548e-05

## Sheet: Table S5
Table S5. MR full results using cis-eQTLs on MG risk across different datasets.
Dataset	Gene	Ensembl ID	Druggability Tier	NSNP	Method	Outcome	beta(95%CI)	se	P value	FDR	OR(95%CI)	Q	P het
eQTLGen	AATK	ENSG00000181409	Tier 3A	9	Inverse variance weighted	MG.chia	-0.085(-0.228 to 0.058)	0.073	0.2437	0.871	0.918(0.796-1.060)	6.068	0.6396
eQTLGen	AATK	ENSG00000181409	Tier 3A	9	Inverse variance weighted	EOMG.chia	-0.003(-0.287 to 0.280)	0.145	0.9824	0.999	0.997(0.751-1.324)	6.584	0.5821
eQTLGen	AATK	ENSG00000181409	Tier 3A	8	Inverse variance weighted	LOMG.chia	-0.127(-0.319 to 0.065)	0.098	0.1948	0.885	0.881(0.727-1.067)	8.667	0.2774
eQTLGen	AATK	ENSG00000181409	Tier 3A	8	Inverse variance weighted	MG.ukb	0.264(-0.167 to 0.695)	0.22	0.2305	0.994	1.302(0.846-2.003)	9.118	0.2443
eQTLGen	AATK	ENSG00000181409	Tier 3A	9	Inverse variance weighted	MG.finngen	0.341(0.077 to 0.606)	0.135	0.01146	0.654	1.407(1.080-1.833)	6.862	0.5516
eQTLGen	ABAT	ENSG00000183044	Tier 1	16	Inverse variance weighted	MG.chia	-0.081(-0.231 to 0.069)	0.077	0.2913	0.895	0.922(0.794-1.072)	18.883	0.2191
eQTLGen	ABAT	ENSG00000183044	Tier 1	15	Inverse variance weighted	EOMG.chia	0.029(-0.292 to 0.350)	0.164	0.8584	0.993	1.030(0.747-1.419)	20.283	0.1215
eQTLGen	ABAT	ENSG00000183044	Tier 1	16	Inverse variance weighted	LOMG.chia	-0.131(-0.290 to 0.028)	0.081	0.1061	0.855	0.877(0.748-1.028)	12.949	0.6063
eQTLGen	ABAT	ENSG00000183044	Tier 1	12	Inverse variance weighted	MG.ukb	0.109(-0.367 to 0.585)	0.243	0.653	0.994	1.115(0.693-1.795)	7.982	0.7149
eQTLGen	ABAT	ENSG00000183044	Tier 1	14	Inverse variance weighted	MG.finngen	-0.509(-1.004 to -0.014)	0.253	0.04392	0.791	0.601(0.366-0.986)	12.179	0.513
eQTLGen	ABCA1	ENSG00000165029	Tier 1	8	Inverse variance weighted	MG.chia	0.309(-0.015 to 0.634)	0.165	0.06131	0.71	1.363(0.985-1.884)	4.528	0.7174
eQTLGen	ABCA1	ENSG00000165029	Tier 1	8	Inverse variance weighted	EOMG.chia	0.332(-0.308 to 0.971)	0.326	0.3097	0.956	1.393(0.735-2.641)	6.491	0.4838
eQTLGen	ABCA1	ENSG00000165029	Tier 1	8	Inverse variance weighted	LOMG.chia	0.284(-0.167 to 0.735)	0.23	0.2168	0.9	1.329(0.846-2.086)	9.602	0.2123
eQTLGen	ABCA1	ENSG00000165029	Tier 1	7	Inverse variance weighted	MG.ukb	-0.203(-1.122 to 0.717)	0.469	0.6658	0.994	0.817(0.326-2.048)	6.318	0.3886
eQTLGen	ABCA1	ENSG00000165029	Tier 1	8	Inverse variance weighted	MG.finngen	-0.577(-1.175 to 0.021)	0.305	0.05859	0.853	0.562(0.309-1.021)	5.339	0.6187
eQTLGen	ABCA13	ENSG00000179869	Tier 3B	2	Inverse variance weighted	MG.chia	0.100(-0.796 to 0.995)	0.457	0.8273	0.995	1.105(0.451-2.705)	0.019	0.8893
eQTLGen	ABCA13	ENSG00000179869	Tier 3B	2	Inverse variance weighted	EOMG.chia	1.148(-0.618 to 2.914)	0.901	0.2026	0.956	3.152(0.539-18.430)	0.86	0.3537
eQTLGen	ABCA13	ENSG00000179869	Tier 3B	2	Inverse variance weighted	LOMG.chia	-0.474(-1.541 to 0.592)	0.544	0.3831	0.934	0.622(0.214-1.807)	0.331	0.565
eQTLGen	ABCA13	ENSG00000179869	Tier 3B	2	Inverse variance weighted	MG.ukb	-0.682(-2.991 to 1.627)	1.178	0.5628	0.994	0.506(0.050-5.091)	0.126	0.7224
eQTLGen	ABCA13	ENSG00000179869	Tier 3B	2	Inverse variance weighted	MG.finngen	-0.905(-2.462 to 0.652)	0.794	0.2547	0.972	0.405(0.085-1.920)	0.813	0.3672
eQTLGen	ABCA2	ENSG00000107331	Tier 3A	6	Inverse variance weighted	MG.chia	0.136(-0.092 to 0.364)	0.116	0.2426	0.871	1.146(0.912-1.439)	1.598	0.9015
eQTLGen	ABCA2	ENSG00000107331	Tier 3A	5	Inverse variance weighted	EOMG.chia	0.634(-0.347 to 1.616)	0.501	0.2052	0.956	1.886(0.707-5.032)	4.338	0.3622
eQTLGen	ABCA2	ENSG00000107331	Tier 3A	6	Inverse variance weighted	LOMG.chia	0.196(-0.073 to 0.465)	0.137	0.1531	0.864	1.217(0.930-1.592)	1.609	0.9001
eQTLGen	ABCA2	ENSG00000107331	Tier 3A	2	Inverse variance weighted	MG.ukb	-0.021(-2.162 to 2.120)	1.092	0.9847	0.997	0.979(0.115-8.334)	0.01	0.9204
eQTLGen	ABCA2	ENSG00000107331	Tier 3A	6	Inverse variance weighted	MG.finngen	-0.617(-0.998 to -0.235)	0.195	0.001523	0.543	0.540(0.369-0.790)	4.268	0.5115
eQTLGen	ABCA3	ENSG00000167972	Tier 3B	1	Wald ratio	MG.chia	-0.217(-0.844 to 0.411)	0.32	0.4981	0.966	0.805(0.430-1.508)	NA	NA
eQTLGen	ABCA3	ENSG00000167972	Tier 3B	1	Wald ratio	EOMG.chia	-0.211(-1.529 to 1.106)	0.672	0.7533	0.993	0.810(0.217-3.024)	NA	NA
eQTLGen	ABCA3	ENSG00000167972	Tier 3B	2	Inverse variance weighted	LOMG.chia	-0.628(-1.455 to 0.198)	0.422	0.1363	0.858	0.533(0.233-1.220)	2.945	0.08614
eQTLGen	ABCA3	ENSG00000167972	Tier 3B	1	Wald ratio	MG.ukb	-0.579(-2.121 to 0.962)	0.786	0.4614	0.994	0.560(0.120-2.617)	NA	NA
eQTLGen	ABCA3	ENSG00000167972	Tier 3B	2	Inverse variance weighted	MG.finngen	-0.308(-0.951 to 0.335)	0.328	0.3477	0.972	0.735(0.386-1.398)	0.108	0.7429
eQTLGen	ABCA7	ENSG00000064687	Tier 2	6	Inverse variance weighted	MG.chia	0.175(0.006 to 0.344)	0.086	0.04229	0.65	1.191(1.006-1.410)	1.624	0.8983
eQTLGen	ABCA7	ENSG00000064687	Tier 2	6	Inverse variance weighted	EOMG.chia	0.186(-0.148 to 0.521)	0.171	0.2754	0.956	1.205(0.862-1.683)	1.675	0.8921
eQTLGen	ABCA7	ENSG00000064687	Tier 2	6	Inverse variance weighted	LOMG.chia	0.173(-0.028 to 0.373)	0.102	0.09128	0.855	1.189(0.973-1.452)	1.264	0.9386
eQTLGen	ABCA7	ENSG00000064687	Tier 2	6	Inverse variance weighted	MG.ukb	0.137(-0.319 to 0.593)	0.233	0.5557	0.994	1.147(0.727-1.810)	3.389	0.6402
eQTLGen	ABCA7	ENSG00000064687	Tier 2	7	Inverse variance weighted	MG.finngen	0.180(-0.164 to 0.525)	0.176	0.3047	0.972	1.198(0.849-1.690)	6.05	0.4176
eQTLGen	ABCB1	ENSG00000085563	Tier 1	2	Inverse variance weighted	MG.chia	0.644(0.083 to 1.204)	0.286	0.02439	0.522	1.903(1.087-3.334)	0.372	0.5417
eQTLGen	ABCB1	ENSG00000085563	Tier 1	1	Wald ratio	EOMG.chia	-0.285(-1.764 to 1.193)	0.754	0.7055	0.991	0.752(0.171-3.298)	NA	NA
eQTLGen	ABCB1	ENSG00000085563	Tier 1	2	Inverse variance weighted	LOMG.chia	0.882(0.223 to 1.542)	0.337	0.008747	0.444	2.416(1.249-4.673)	0.03	0.8615
eQTLGen	ABCB1	ENSG00000085563	Tier 1	2	Inverse variance weighted	MG.ukb	-0.378(-4.119 to 3.362)	1.908	0.8428	0.994	0.685(0.016-28.848)	6.283	0.01219
eQTLGen	ABCB1	ENSG00000085563	Tier 1	2	Inverse variance weighted	MG.finngen	0.091(-0.897 to 1.079)	0.504	0.8566	0.986	1.095(0.408-2.941)	0.301	0.5832
eQTLGen	ABCB4	ENSG00000005471	Tier 1	4	Inverse variance weighted	MG.chia	0.023(-0.328 to 0.373)	0.179	0.8999	0.995	1.023(0.720-1.452)	2.684	0.4429
eQTLGen	ABCB4	ENSG00000005471	Tier 1	4	Inverse variance weighted	EOMG.chia	0.008(-0.742 to 0.759)	0.383	0.9831	0.999	1.008(0.476-2.135)	3.388	0.3356
eQTLGen	ABCB4	ENSG00000005471	Tier 1	4	Inverse variance weighted	LOMG.chia	0.044(-0.368 to 0.457)	0.211	0.8336	0.992	1.045(0.692-1.579)	2.74	0.4335
eQTLGen	ABCB4	ENSG00000005471	Tier 1	3	Inverse variance weighted	MG.ukb	-0.114(-1.076 to 0.849)	0.491	0.8166	0.994	0.892(0.341-2.337)	0.806	0.6682
eQTLGen	ABCB4	ENSG00000005471	Tier 1	4	Inverse variance weighted	MG.finngen	-0.218(-0.838 to 0.401)	0.316	0.4896	0.972	0.804(0.433-1.493)	3.682	0.298
eQTLGen	ABCB8	ENSG00000197150	Tier 1	1	Wald ratio	MG.chia	-0.976(-1.678 to -0.275)	0.358	0.0064	0.327	0.377(0.187-0.760)	NA	NA
eQTLGen	ABCB8	ENSG00000197150	Tier 1	1	Wald ratio	EOMG.chia	-0.983(-2.383 to 0.417)	0.714	0.1687	0.956	0.374(0.092-1.517)	NA	NA
eQTLGen	ABCB8	ENSG00000197150	Tier 1	1	Wald ratio	LOMG.chia	-0.877(-1.705 to -0.049)	0.422	0.03799	0.685	0.416(0.182-0.953)	NA	NA
eQTLGen	ABCB8	ENSG00000197150	Tier 1	1	Wald ratio	MG.ukb	-1.774(-3.573 to 0.025)	0.918	0.05323	0.977	0.170(0.028-1.025)	NA	NA
eQTLGen	ABCB8	ENSG00000197150	Tier 1	1	Wald ratio	MG.finngen	0.292(-0.995 to 1.579)	0.657	0.6569	0.984	1.339(0.370-4.848)	NA	NA
eQTLGen	ABCC1	ENSG00000103222	Tier 1	7	Inverse variance weighted	MG.chia	0.003(-0.245 to 0.251)	0.127	0.9803	0.998	1.003(0.783-1.286)	2.061	0.914
eQTLGen	ABCC1	ENSG00000103222	Tier 1	7	Inverse variance weighted	EOMG.chia	-0.280(-0.804 to 0.245)	0.268	0.2959	0.956	0.756(0.448-1.277)	6.929	0.3275
eQTLGen	ABCC1	ENSG00000103222	Tier 1	7	Inverse variance weighted	LOMG.chia	0.109(-0.187 to 0.405)	0.151	0.4698	0.949	1.115(0.829-1.500)	4.041	0.6711
eQTLGen	ABCC1	ENSG00000103222	Tier 1	6	Inverse variance weighted	MG.ukb	-0.565(-1.389 to 0.259)	0.42	0.1791	0.994	0.568(0.249-1.296)	7.242	0.2032
eQTLGen	ABCC1	ENSG00000103222	Tier 1	6	Inverse variance weighted	MG.finngen	-0.257(-0.775 to 0.261)	0.264	0.331	0.972	0.773(0.461-1.298)	1.557	0.9064
eQTLGen	ABCC10	ENSG00000124574	Tier 1	2	Inverse variance weighted	MG.chia	-0.132(-0.784 to 0.520)	0.332	0.6914	0.987	0.876(0.457-1.681)	0.001	0.9807
eQTLGen	ABCC10	ENSG00000124574	Tier 1	2	Inverse variance weighted	EOMG.chia	0.324(-0.965 to 1.612)	0.657	0.6223	0.989	1.382(0.381-5.014)	0.271	0.6024
eQTLGen	ABCC10	ENSG00000124574	Tier 1	2	Inverse variance weighted	LOMG.chia	-0.377(-1.149 to 0.394)	0.394	0.3378	0.913	0.686(0.317-1.483)	0.021	0.8852
eQTLGen	ABCC10	ENSG00000124574	Tier 1	2	Inverse variance weighted	MG.ukb	0.166(-1.553 to 1.885)	0.877	0.8495	0.994	1.181(0.212-6.589)	0.198	0.6566
eQTLGen	ABCC10	ENSG00000124574	Tier 1	2	Inverse variance weighted	MG.finngen	-0.239(-1.481 to 1.003)	0.634	0.7056	0.984	0.787(0.227-2.725)	0.158	0.6912
eQTLGen	ABCC2	ENSG00000023839	Tier 1	3	Inverse variance weighted	MG.chia	0.130(-0.318 to 0.577)	0.228	0.5703	0.966	1.138(0.728-1.781)	1.212	0.5456
eQTLGen	ABCC2	ENSG00000023839	Tier 1	3	Inverse variance weighted	EOMG.chia	0.484(-0.451 to 1.419)	0.477	0.3102	0.956	1.623(0.637-4.133)	2.229	0.3281
eQTLGen	ABCC2	ENSG00000023839	Tier 1	3	Inverse variance weighted	LOMG.chia	-0.035(-0.566 to 0.497)	0.271	0.8981	0.997	0.966(0.568-1.643)	0.677	0.7129
eQTLGen	ABCC2	ENSG00000023839	Tier 1	3	Inverse variance weighted	MG.ukb	1.243(0.016 to 2.470)	0.626	0.04701	0.977	3.466(1.017-11.819)	2.237	0.3268
eQTLGen	ABCC2	ENSG00000023839	Tier 1	3	Inverse variance weighted	MG.finngen	0.249(-0.586 to 1.084)	0.426	0.5593	0.977	1.282(0.556-2.955)	0.569	0.7526
eQTLGen	ABCC3	ENSG00000108846	Tier 1	15	Inverse variance weighted	MG.chia	0.062(-0.056 to 0.181)	0.06	0.3044	0.909	1.064(0.945-1.198)	7.055	0.9326
eQTLGen	ABCC3	ENSG00000108846	Tier 1	15	Inverse variance weighted	EOMG.chia	0.083(-0.176 to 0.343)	0.132	0.5295	0.98	1.087(0.838-1.409)	17.259	0.2427
eQTLGen	ABCC3	ENSG00000108846	Tier 1	15	Inverse variance weighted	LOMG.chia	0.027(-0.114 to 0.167)	0.072	0.7096	0.984	1.027(0.892-1.182)	6.22	0.9606
eQTLGen	ABCC3	ENSG00000108846	Tier 1	13	Inverse variance weighted	MG.ukb	-0.106(-0.419 to 0.208)	0.16	0.5097	0.994	0.900(0.658-1.231)	8.754	0.7238
eQTLGen	ABCC3	ENSG00000108846	Tier 1	15	Inverse variance weighted	MG.finngen	0.100(-0.110 to 0.310)	0.107	0.3488	0.972	1.106(0.896-1.364)	9.416	0.8035
eQTLGen	ABCC4	ENSG00000125257	Tier 1	16	Inverse variance weighted	MG.chia	0.060(-0.078 to 0.198)	0.07	0.3946	0.93	1.062(0.925-1.219)	14.266	0.5054
eQTLGen	ABCC4	ENSG00000125257	Tier 1	15	Inverse variance weighted	EOMG.chia	-0.062(-0.416 to 0.293)	0.181	0.7325	0.991	0.940(0.659-1.340)	9.75	0.7803
eQTLGen	ABCC4	ENSG00000125257	Tier 1	16	Inverse variance weighted	LOMG.chia	0.119(-0.045 to 0.282)	0.084	0.1554	0.864	1.126(0.956-1.326)	15.145	0.441
eQTLGen	ABCC4	ENSG00000125257	Tier 1	12	Inverse variance weighted	MG.ukb	-0.299(-0.805 to 0.206)	0.258	0.2459	0.994	0.741(0.447-1.229)	17.399	0.09661
eQTLGen	ABCC4	ENSG00000125257	Tier 1	14	Inverse variance weighted	MG.finngen	0.109(-0.154 to 0.373)	0.134	0.4163	0.972	1.115(0.857-1.452)	8.806	0.7875
eQTLGen	ABCC5	ENSG00000114770	Tier 1	24	Inverse variance weighted	MG.chia	0.015(-0.088 to 0.118)	0.053	0.7783	0.995	1.015(0.915-1.125)	18.683	0.7195
eQTLGen	ABCC5	ENSG00000114770	Tier 1	24	Inverse variance weighted	EOMG.chia	-0.075(-0.284 to 0.133)	0.106	0.4783	0.968	0.927(0.753-1.142)	23.619	0.4251
eQTLGen	ABCC5	ENSG00000114770	Tier 1	24	Inverse variance weighted	LOMG.chia	0.044(-0.078 to 0.167)	0.062	0.4751	0.949	1.045(0.925-1.181)	18.991	0.7017
eQTLGen	ABCC5	ENSG00000114770	Tier 1	18	Inverse variance weighted	MG.ukb	0.160(-0.131 to 0.451)	0.148	0.2812	0.994	1.173(0.877-1.570)	12.935	0.7405
eQTLGen	ABCC5	ENSG00000114770	Tier 1	24	Inverse variance weighted	MG.finngen	-0.159(-0.346 to 0.028)	0.095	0.09561	0.936	0.853(0.708-1.028)	22.185	0.5091
eQTLGen	ABCC6	ENSG00000091262	Tier 1	3	Inverse variance weighted	MG.chia	0.059(-0.236 to 0.353)	0.15	0.6957	0.987	1.060(0.790-1.423)	1.187	0.5523
eQTLGen	ABCC6	ENSG00000091262	Tier 1	3	Inverse variance weighted	EOMG.chia	-0.070(-0.660 to 0.520)	0.301	0.8164	0.993	0.932(0.517-1.682)	0.273	0.8724
eQTLGen	ABCC6	ENSG00000091262	Tier 1	3	Inverse variance weighted	LOMG.chia	0.093(-0.255 to 0.441)	0.177	0.601	0.973	1.097(0.775-1.554)	1.226	0.5418
eQTLGen	ABCC6	ENSG00000091262	Tier 1	3	Inverse variance weighted	MG.ukb	-0.250(-1.564 to 1.064)	0.67	0.7091	0.994	0.779(0.209-2.897)	6.158	0.04601
eQTLGen	ABCC6	ENSG00000091262	Tier 1	3	Inverse variance weighted	MG.finngen	0.240(-0.363 to 0.842)	0.307	0.4352	0.972	1.271(0.696-2.322)	0.355	0.8375
eQTLGen	ABCG1	ENSG00000160179	Tier 1	4	Inverse variance weighted	MG.chia	-0.189(-0.670 to 0.291)	0.245	0.4405	0.954	0.828(0.512-1.338)	0.783	0.8536
eQTLGen	ABCG1	ENSG00000160179	Tier 1	4	Inverse variance weighted	EOMG.chia	0.131(-0.824 to 1.085)	0.487	0.7886	0.993	1.140(0.439-2.960)	1.411	0.703
eQTLGen	ABCG1	ENSG00000160179	Tier 1	4	Inverse variance weighted	LOMG.chia	-0.278(-0.846 to 0.291)	0.29	0.3386	0.914	0.758(0.429-1.338)	1.458	0.692
eQTLGen	ABCG1	ENSG00000160179	Tier 1	4	Inverse variance weighted	MG.ukb	0.643(-0.615 to 1.902)	0.642	0.3164	0.994	1.903(0.541-6.697)	2.902	0.4069
eQTLGen	ABCG1	ENSG00000160179	Tier 1	4	Inverse variance weighted	MG.finngen	-0.314(-1.844 to 1.217)	0.781	0.6878	0.984	0.731(0.158-3.375)	9.345	0.02504
eQTLGen	ABCG2	ENSG00000118777	Tier 1	5	Inverse variance weighted	MG.chia	-0.049(-0.292 to 0.193)	0.124	0.6897	0.987	0.952(0.747-1.213)	4.929	0.2947
eQTLGen	ABCG2	ENSG00000118777	Tier 1	5	Inverse variance weighted	EOMG.chia	0.160(-0.279 to 0.599)	0.224	0.4751	0.967	1.174(0.756-1.821)	1.373	0.8489
eQTLGen	ABCG2	ENSG00000118777	Tier 1	5	Inverse variance weighted	LOMG.chia	-0.058(-0.320 to 0.204)	0.134	0.6663	0.979	0.944(0.726-1.227)	4.14	0.3874
eQTLGen	ABCG2	ENSG00000118777	Tier 1	4	Inverse variance weighted	MG.ukb	0.096(-0.465 to 0.657)	0.286	0.7376	0.994	1.101(0.628-1.929)	2.508	0.4739
eQTLGen	ABCG2	ENSG00000118777	Tier 1	4	Inverse variance weighted	MG.finngen	-0.451(-0.954 to 0.052)	0.257	0.07886	0.926	0.637(0.385-1.053)	2.731	0.4351
eQTLGen	ABHD12	ENSG00000100997	Tier 1	3	Inverse variance weighted	MG.chia	0.062(-0.333 to 0.456)	0.201	0.7586	0.991	1.064(0.717-1.578)	0.211	0.8997
eQTLGen	ABHD12	ENSG00000100997	Tier 1	3	Inverse variance weighted	EOMG.chia	0.416(-0.436 to 1.268)	0.435	0.3385	0.956	1.516(0.647-3.555)	2.312	0.3147
eQTLGen	ABHD12	ENSG00000100997	Tier 1	3	Inverse variance weighted	LOMG.chia	-0.107(-0.573 to 0.359)	0.238	0.653	0.976	0.899(0.564-1.432)	0.611	0.7366
eQTLGen	ABHD12	ENSG00000100997	Tier 1	4	Inverse variance weighted	MG.ukb	0.053(-0.723 to 0.830)	0.396	0.8932	0.994	1.055(0.485-2.293)	0.479	0.9235
eQTLGen	ABHD12	ENSG00000100997	Tier 1	3	Inverse variance weighted	MG.finngen	0.336(-0.321 to 0.992)	0.335	0.3161	0.972	1.399(0.726-2.697)	1.827	0.4011
eQTLGen	ABHD16A	ENSG00000204427	Tier 1	1	Wald ratio	MG.chia	0.439(-0.401 to 1.280)	0.429	0.3056	0.911	1.552(0.670-3.597)	NA	NA
eQTLGen	ABHD16A	ENSG00000204427	Tier 1	1	Wald ratio	EOMG.chia	0.999(-0.786 to 2.785)	0.911	0.2727	0.956	2.716(0.455-16.196)	NA	NA
eQTLGen	ABHD16A	ENSG00000204427	Tier 1	1	Wald ratio	LOMG.chia	0.138(-0.852 to 1.129)	0.505	0.7846	0.985	1.148(0.426-3.091)	NA	NA
eQTLGen	ABHD16A	ENSG00000204427	Tier 1	1	Wald ratio	MG.ukb	0.208(-1.710 to 2.126)	0.978	0.8317	0.994	1.231(0.181-8.379)	NA	NA
eQTLGen	ABHD16A	ENSG00000204427	Tier 1	1	Wald ratio	MG.finngen	0.551(-0.472 to 1.574)	0.522	0.2908	0.972	1.736(0.624-4.828)	NA	NA
eQTLGen	ABI3BP	ENSG00000154175	Tier 3B	1	Wald ratio	MG.chia	0.574(-0.280 to 1.428)	0.436	0.1881	0.835	1.775(0.755-4.169)	NA	NA
eQTLGen	ABI3BP	ENSG00000154175	Tier 3B	1	Wald ratio	EOMG.chia	0.567(-1.128 to 2.262)	0.865	0.5121	0.975	1.763(0.324-9.601)	NA	NA
eQTLGen	ABI3BP	ENSG00000154175	Tier 3B	1	Wald ratio	LOMG.chia	0.631(-0.380 to 1.642)	0.516	0.2209	0.9	1.880(0.684-5.167)	NA	NA
eQTLGen	ABI3BP	ENSG00000154175	Tier 3B	1	Wald ratio	MG.ukb	-1.441(-3.578 to 0.696)	1.09	0.1864	0.994	0.237(0.028-2.007)	NA	NA
eQTLGen	ABI3BP	ENSG00000154175	Tier 3B	1	Wald ratio	MG.finngen	-1.280(-2.794 to 0.235)	0.773	0.09763	0.936	0.278(0.061-1.264)	NA	NA
eQTLGen	ABL1	ENSG00000097007	Tier 1	1	Wald ratio	MG.chia	0.855(-0.582 to 2.291)	0.733	0.2437	0.871	2.351(0.559-9.889)	NA	NA
eQTLGen	ABL1	ENSG00000097007	Tier 1	1	Wald ratio	EOMG.chia	1.381(-1.334 to 4.095)	1.385	0.3187	0.956	3.978(0.264-60.055)	NA	NA
eQTLGen	ABL1	ENSG00000097007	Tier 1	1	Wald ratio	LOMG.chia	0.757(-0.983 to 2.497)	0.888	0.3938	0.937	2.132(0.374-12.149)	NA	NA
eQTLGen	ABL1	ENSG00000097007	Tier 1	1	Wald ratio	MG.finngen	0.039(-1.936 to 2.014)	1.008	0.9691	0.997	1.040(0.144-7.496)	NA	NA
eQTLGen	ABL2	ENSG00000143322	Tier 1	3	Inverse variance weighted	MG.chia	0.647(-0.202 to 1.496)	0.433	0.1353	0.821	1.910(0.817-4.464)	5.196	0.07441
eQTLGen	ABL2	ENSG00000143322	Tier 1	2	Inverse variance weighted	EOMG.chia	1.431(-1.794 to 4.656)	1.645	0.3846	0.956	4.181(0.166-105.172)	2.481	0.1153
eQTLGen	ABL2	ENSG00000143322	Tier 1	3	Inverse variance weighted	LOMG.chia	0.461(-0.432 to 1.353)	0.455	0.3116	0.91	1.585(0.649-3.869)	4.211	0.1218
eQTLGen	ABL2	ENSG00000143322	Tier 1	2	Inverse variance weighted	MG.ukb	-0.226(-1.704 to 1.252)	0.754	0.7643	0.994	0.798(0.182-3.498)	0.631	0.427
eQTLGen	ABL2	ENSG00000143322	Tier 1	2	Inverse variance weighted	MG.finngen	-1.705(-3.432 to 0.022)	0.881	0.05302	0.832	0.182(0.032-1.022)	0.01	0.9186
eQTLGen	ABP1	ENSG00000002726	Tier 2	16	Inverse variance weighted	MG.chia	-0.009(-0.174 to 0.157)	0.085	0.92	0.995	0.992(0.840-1.171)	25.968	0.03836
eQTLGen	ABP1	ENSG00000002726	Tier 2	16	Inverse variance weighted	EOMG.chia	-0.040(-0.390 to 0.311)	0.179	0.8249	0.993	0.961(0.677-1.364)	28.525	0.01851
eQTLGen	ABP1	ENSG00000002726	Tier 2	16	Inverse variance weighted	LOMG.chia	0.025(-0.156 to 0.207)	0.093	0.7862	0.985	1.025(0.855-1.229)	22.368	0.09852
eQTLGen	ABP1	ENSG00000002726	Tier 2	14	Inverse variance weighted	MG.ukb	-0.007(-0.356 to 0.342)	0.178	0.9693	0.994	0.993(0.701-1.408)	13.397	0.4177
eQTLGen	ABP1	ENSG00000002726	Tier 2	15	Inverse variance weighted	MG.finngen	-0.188(-0.414 to 0.038)	0.115	0.1026	0.936	0.828(0.661-1.039)	6.068	0.9647
eQTLGen	ACACA	ENSG00000132142	Tier 2	2	Inverse variance weighted	MG.chia	0.383(-0.038 to 0.804)	0.215	0.07429	0.733	1.467(0.963-2.234)	0.521	0.4704
eQTLGen	ACACA	ENSG00000132142	Tier 2	2	Inverse variance weighted	EOMG.chia	-0.135(-1.316 to 1.046)	0.603	0.8225	0.993	0.874(0.268-2.846)	2.085	0.1488
eQTLGen	ACACA	ENSG00000132142	Tier 2	2	Inverse variance weighted	LOMG.chia	0.517(0.013 to 1.020)	0.257	0.04424	0.711	1.677(1.013-2.774)	0.016	0.8994
eQTLGen	ACACA	ENSG00000132142	Tier 2	1	Wald ratio	MG.ukb	0.029(-1.399 to 1.457)	0.729	0.9678	0.994	1.030(0.247-4.295)	NA	NA
eQTLGen	ACACA	ENSG00000132142	Tier 2	2	Inverse variance weighted	MG.finngen	0.439(-0.303 to 1.182)	0.379	0.2463	0.972	1.552(0.738-3.261)	0.858	0.3542
eQTLGen	ACACB	ENSG00000076555	Tier 2	14	Inverse variance weighted	MG.chia	-0.145(-0.281 to -0.010)	0.069	0.03572	0.616	0.865(0.755-0.990)	13.024	0.4459
eQTLGen	ACACB	ENSG00000076555	Tier 2	14	Inverse variance weighted	EOMG.chia	-0.385(-0.657 to -0.112)	0.139	0.00562	0.686	0.681(0.518-0.894)	10.331	0.6667
eQTLGen	ACACB	ENSG00000076555	Tier 2	13	Inverse variance weighted	LOMG.chia	-0.044(-0.205 to 0.117)	0.082	0.5938	0.973	0.957(0.815-1.125)	8.638	0.7335
eQTLGen	ACACB	ENSG00000076555	Tier 2	13	Inverse variance weighted	MG.ukb	-0.253(-0.727 to 0.222)	0.242	0.2969	0.994	0.777(0.483-1.249)	20.98	0.05067
eQTLGen	ACACB	ENSG00000076555	Tier 2	14	Inverse variance weighted	MG.finngen	-0.162(-0.400 to 0.076)	0.122	0.1826	0.968	0.850(0.670-1.079)	12.502	0.487
eQTLGen	ACE	ENSG00000159640	Tier 1	1	Wald ratio	MG.chia	0.052(-0.927 to 1.031)	0.5	0.9169	0.995	1.053(0.396-2.805)	NA	NA
eQTLGen	ACE	ENSG00000159640	Tier 1	1	Wald ratio	EOMG.chia	-0.747(-2.674 to 1.180)	0.983	0.4475	0.96	0.474(0.069-3.256)	NA	NA
eQTLGen	ACE	ENSG00000159640	Tier 1	1	Wald ratio	LOMG.chia	0.248(-0.917 to 1.414)	0.594	0.676	0.984	1.282(0.400-4.111)	NA	NA
eQTLGen	ACE	ENSG00000159640	Tier 1	1	Wald ratio	MG.finngen	0.784(-1.003 to 2.571)	0.912	0.3898	0.972	2.190(0.367-13.076)	NA	NA
eQTLGen	ACLY	ENSG00000131473	Tier 2	1	Wald ratio	MG.chia	0.090(-0.457 to 0.636)	0.279	0.7481	0.991	1.094(0.633-1.889)	NA	NA
eQTLGen	ACLY	ENSG00000131473	Tier 2	1	Wald ratio	EOMG.chia	-0.242(-1.340 to 0.857)	0.56	0.6664	0.991	0.785(0.262-2.355)	NA	NA
eQTLGen	ACLY	ENSG00000131473	Tier 2	1	Wald ratio	LOMG.chia	0.129(-0.511 to 0.770)	0.327	0.6922	0.984	1.138(0.600-2.161)	NA	NA
eQTLGen	ACLY	ENSG00000131473	Tier 2	1	Wald ratio	MG.ukb	1.065(-0.210 to 2.341)	0.651	0.1017	0.994	2.902(0.810-10.393)	NA	NA
eQTLGen	ACLY	ENSG00000131473	Tier 2	1	Wald ratio	MG.finngen	-0.277(-1.062 to 0.507)	0.4	0.4884	0.972	0.758(0.346-1.661)	NA	NA
eQTLGen	ACP1	ENSG00000143727	Tier 2	2	Inverse variance weighted	MG.chia	0.564(-0.054 to 1.182)	0.315	0.0738	0.733	1.758(0.947-3.262)	1.21	0.2714
eQTLGen	ACP1	ENSG00000143727	Tier 2	2	Inverse variance weighted	EOMG.chia	0.769(-1.468 to 3.005)	1.141	0.5005	0.968	2.157(0.230-20.181)	4.013	0.04516
eQTLGen	ACP1	ENSG00000143727	Tier 2	2	Inverse variance weighted	LOMG.chia	0.311(-0.356 to 0.977)	0.34	0.3609	0.927	1.364(0.701-2.656)	0.006	0.9387
eQTLGen	ACP1	ENSG00000143727	Tier 2	1	Wald ratio	MG.ukb	0.002(-1.587 to 1.590)	0.81	0.9985	0.999	1.002(0.205-4.903)	NA	NA
eQTLGen	ACP1	ENSG00000143727	Tier 2	1	Wald ratio	MG.finngen	-0.299(-3.091 to 2.493)	1.425	0.8338	0.985	0.742(0.045-12.103)	NA	NA
eQTLGen	ACP2	ENSG00000134575	Tier 3A	15	Inverse variance weighted	MG.chia	0.151(-0.030 to 0.332)	0.092	0.1023	0.781	1.163(0.970-1.394)	17.23	0.2441
eQTLGen	ACP2	ENSG00000134575	Tier 3A	15	Inverse variance weighted	EOMG.chia	0.092(-0.237 to 0.420)	0.167	0.5843	0.986	1.096(0.789-1.522)	11.327	0.6602
eQTLGen	ACP2	ENSG00000134575	Tier 3A	15	Inverse variance weighted	LOMG.chia	0.159(-0.055 to 0.372)	0.109	0.1454	0.864	1.172(0.947-1.451)	17.308	0.2402
eQTLGen	ACP2	ENSG00000134575	Tier 3A	12	Inverse variance weighted	MG.ukb	0.004(-0.393 to 0.402)	0.203	0.9837	0.997	1.004(0.675-1.494)	6.305	0.8523
eQTLGen	ACP2	ENSG00000134575	Tier 3A	15	Inverse variance weighted	MG.finngen	0.049(-0.215 to 0.312)	0.134	0.7175	0.984	1.050(0.807-1.366)	14.288	0.4285
eQTLGen	ACP5	ENSG00000102575	Tier 3A	18	Inverse variance weighted	MG.chia	-0.081(-0.197 to 0.034)	0.059	0.1662	0.835	0.922(0.821-1.034)	12.658	0.7588
eQTLGen	ACP5	ENSG00000102575	Tier 3A	18	Inverse variance weighted	EOMG.chia	-0.227(-0.455 to 0.002)	0.116	0.05159	0.902	0.797(0.634-1.002)	8.356	0.9583
eQTLGen	ACP5	ENSG00000102575	Tier 3A	18	Inverse variance weighted	LOMG.chia	-0.030(-0.168 to 0.108)	0.07	0.669	0.981	0.970(0.846-1.114)	17.293	0.4347
eQTLGen	ACP5	ENSG00000102575	Tier 3A	14	Inverse variance weighted	MG.ukb	-0.036(-0.437 to 0.365)	0.205	0.8612	0.994	0.965(0.646-1.441)	20.829	0.07637
eQTLGen	ACP5	ENSG00000102575	Tier 3A	17	Inverse variance weighted	MG.finngen	-0.261(-0.508 to -0.014)	0.126	0.03799	0.791	0.770(0.601-0.986)	23.046	0.1125
eQTLGen	ACP6	ENSG00000162836	Tier 3A	10	Inverse variance weighted	MG.chia	-0.087(-0.219 to 0.044)	0.067	0.1928	0.835	0.916(0.804-1.045)	9.622	0.382
eQTLGen	ACP6	ENSG00000162836	Tier 3A	9	Inverse variance weighted	EOMG.chia	-0.019(-0.562 to 0.525)	0.277	0.9467	0.993	0.982(0.570-1.690)	14.292	0.07447
eQTLGen	ACP6	ENSG00000162836	Tier 3A	10	Inverse variance weighted	LOMG.chia	-0.104(-0.259 to 0.052)	0.079	0.1923	0.878	0.902(0.772-1.053)	9.589	0.3848
eQTLGen	ACP6	ENSG00000162836	Tier 3A	9	Inverse variance weighted	MG.ukb	-0.163(-0.620 to 0.294)	0.233	0.4851	0.994	0.850(0.538-1.342)	15.809	0.0452
eQTLGen	ACP6	ENSG00000162836	Tier 3A	10	Inverse variance weighted	MG.finngen	0.101(-0.149 to 0.350)	0.127	0.4283	0.972	1.106(0.862-1.420)	10.134	0.3398
eQTLGen	ACPP	ENSG00000014257	Tier 2	14	Inverse variance weighted	MG.chia	-0.050(-0.186 to 0.086)	0.069	0.4699	0.962	0.951(0.830-1.090)	11.58	0.5624
eQTLGen	ACPP	ENSG00000014257	Tier 2	13	Inverse variance weighted	EOMG.chia	-0.213(-0.485 to 0.060)	0.139	0.1262	0.956	0.808(0.616-1.062)	11.096	0.5207
eQTLGen	ACPP	ENSG00000014257	Tier 2	14	Inverse variance weighted	LOMG.chia	-0.031(-0.192 to 0.129)	0.082	0.7018	0.984	0.969(0.825-1.138)	9.387	0.7431
eQTLGen	ACPP	ENSG00000014257	Tier 2	15	Inverse variance weighted	MG.ukb	-0.173(-0.507 to 0.161)	0.17	0.3103	0.994	0.841(0.602-1.175)	7.076	0.9317
eQTLGen	ACPP	ENSG00000014257	Tier 2	13	Inverse variance weighted	MG.finngen	-0.052(-0.381 to 0.278)	0.168	0.7589	0.984	0.950(0.683-1.320)	14.053	0.2974
eQTLGen	ACRBP	ENSG00000111644	Tier 3B	1	Wald ratio	MG.chia	0.303(-0.710 to 1.317)	0.517	0.5573	0.966	1.354(0.492-3.731)	NA	NA
eQTLGen	ACRBP	ENSG00000111644	Tier 3B	1	Wald ratio	EOMG.chia	-0.591(-2.404 to 1.222)	0.925	0.5228	0.978	0.554(0.090-3.394)	NA	NA
eQTLGen	ACRBP	ENSG00000111644	Tier 3B	1	Wald ratio	LOMG.chia	0.846(-0.427 to 2.119)	0.649	0.1925	0.878	2.331(0.653-8.325)	NA	NA
eQTLGen	ACRBP	ENSG00000111644	Tier 3B	1	Wald ratio	MG.ukb	0.673(-1.561 to 2.906)	1.14	0.555	0.994	1.959(0.210-18.286)	NA	NA
eQTLGen	ACRBP	ENSG00000111644	Tier 3B	1	Wald ratio	MG.finngen	1.206(-0.631 to 3.044)	0.938	0.1982	0.972	3.341(0.532-20.989)	NA	NA
eQTLGen	ACTN1	ENSG00000072110	Tier 3A	2	Inverse variance weighted	MG.chia	-0.219(-0.781 to 0.343)	0.287	0.4459	0.954	0.804(0.458-1.410)	0.448	0.5035
eQTLGen	ACTN1	ENSG00000072110	Tier 3A	2	Inverse variance weighted	EOMG.chia	-0.571(-1.701 to 0.558)	0.576	0.3217	0.956	0.565(0.183-1.748)	0.237	0.6262
eQTLGen	ACTN1	ENSG00000072110	Tier 3A	2	Inverse variance weighted	LOMG.chia	0.105(-0.558 to 0.768)	0.338	0.7563	0.985	1.111(0.572-2.156)	1.003	0.3167
eQTLGen	ACTN1	ENSG00000072110	Tier 3A	2	Inverse variance weighted	MG.ukb	0.136(-1.306 to 1.578)	0.736	0.8532	0.994	1.146(0.271-4.846)	0.398	0.5279
eQTLGen	ACTN1	ENSG00000072110	Tier 3A	2	Inverse variance weighted	MG.finngen	0.329(-0.891 to 1.549)	0.622	0.5973	0.978	1.389(0.410-4.707)	1.505	0.2198
eQTLGen	ACTN4	ENSG00000130402	Tier 3B	5	Inverse variance weighted	MG.chia	0.173(-0.216 to 0.563)	0.199	0.3833	0.93	1.189(0.806-1.755)	2.313	0.6783
eQTLGen	ACTN4	ENSG00000130402	Tier 3B	4	Inverse variance weighted	EOMG.chia	0.119(-0.723 to 0.960)	0.429	0.7825	0.993	1.126(0.485-2.612)	1.401	0.7053
eQTLGen	ACTN4	ENSG00000130402	Tier 3B	5	Inverse variance weighted	LOMG.chia	0.242(-0.219 to 0.702)	0.235	0.3035	0.91	1.273(0.804-2.018)	2.766	0.5977
eQTLGen	ACTN4	ENSG00000130402	Tier 3B	5	Inverse variance weighted	MG.ukb	0.051(-1.207 to 1.309)	0.642	0.9369	0.994	1.052(0.299-3.702)	6.126	0.1899
eQTLGen	ACTN4	ENSG00000130402	Tier 3B	5	Inverse variance weighted	MG.finngen	0.469(-0.329 to 1.266)	0.407	0.2494	0.972	1.598(0.720-3.548)	5.264	0.2613
eQTLGen	ACVR1	ENSG00000115170	Tier 1	3	Inverse variance weighted	MG.chia	0.042(-0.301 to 0.385)	0.175	0.8101	0.995	1.043(0.740-1.469)	0.346	0.8412
eQTLGen	ACVR1	ENSG00000115170	Tier 1	3	Inverse variance weighted	EOMG.chia	-0.036(-0.719 to 0.647)	0.348	0.918	0.993	0.965(0.487-1.909)	1.213	0.5453
eQTLGen	ACVR1	ENSG00000115170	Tier 1	3	Inverse variance weighted	LOMG.chia	0.017(-0.403 to 0.438)	0.215	0.9354	0.997	1.018(0.668-1.550)	2.138	0.3434
eQTLGen	ACVR1	ENSG00000115170	Tier 1	2	Inverse variance weighted	MG.ukb	-0.422(-1.912 to 1.069)	0.761	0.5793	0.994	0.656(0.148-2.912)	0	0.9979
eQTLGen	ACVR1	ENSG00000115170	Tier 1	3	Inverse variance weighted	MG.finngen	-0.144(-0.721 to 0.432)	0.294	0.6236	0.98	0.866(0.486-1.541)	1.154	0.5617
eQTLGen	ACVR1B	ENSG00000135503	Tier 1	1	Wald ratio	MG.chia	0.346(-0.132 to 0.825)	0.244	0.1563	0.835	1.414(0.876-2.282)	NA	NA
eQTLGen	ACVR1B	ENSG00000135503	Tier 1	1	Wald ratio	EOMG.chia	0.443(-0.509 to 1.395)	0.486	0.3613	0.956	1.558(0.601-4.036)	NA	NA
eQTLGen	ACVR1B	ENSG00000135503	Tier 1	1	Wald ratio	LOMG.chia	0.215(-0.354 to 0.784)	0.29	0.4592	0.943	1.240(0.702-2.190)	NA	NA
eQTLGen	ACVR1B	ENSG00000135503	Tier 1	1	Wald ratio	MG.ukb	0.448(-0.806 to 1.702)	0.64	0.4837	0.994	1.565(0.447-5.486)	NA	NA
eQTLGen	ACVR1B	ENSG00000135503	Tier 1	1	Wald ratio	MG.finngen	-0.156(-1.057 to 0.746)	0.46	0.7351	0.984	0.856(0.347-2.108)	NA	NA
eQTLGen	ACVR1C	ENSG00000123612	Tier 3B	1	Wald ratio	MG.chia	-0.189(-0.948 to 0.569)	0.387	0.6249	0.972	0.828(0.388-1.767)	NA	NA
eQTLGen	ACVR1C	ENSG00000123612	Tier 3B	1	Wald ratio	EOMG.chia	0.084(-1.369 to 1.537)	0.741	0.91	0.993	1.087(0.254-4.650)	NA	NA
eQTLGen	ACVR1C	ENSG00000123612	Tier 3B	1	Wald ratio	LOMG.chia	-0.267(-1.180 to 0.645)	0.466	0.5659	0.971	0.765(0.307-1.906)	NA	NA
eQTLGen	ACVR1C	ENSG00000123612	Tier 3B	1	Wald ratio	MG.ukb	0.047(-1.959 to 2.053)	1.023	0.9635	0.994	1.048(0.141-7.790)	NA	NA
eQTLGen	ACVR1C	ENSG00000123612	Tier 3B	1	Wald ratio	MG.finngen	0.618(-0.955 to 2.192)	0.803	0.4409	0.972	1.856(0.385-8.950)	NA	NA
eQTLGen	ACVR2A	ENSG00000121989	Tier 2	3	Inverse variance weighted	MG.chia	0.207(-0.097 to 0.511)	0.155	0.1817	0.835	1.230(0.908-1.668)	0.493	0.7816
eQTLGen	ACVR2A	ENSG00000121989	Tier 2	3	Inverse variance weighted	EOMG.chia	0.592(-0.007 to 1.192)	0.306	0.05269	0.905	1.808(0.993-3.292)	0.101	0.9509
eQTLGen	ACVR2A	ENSG00000121989	Tier 2	3	Inverse variance weighted	LOMG.chia	0.125(-0.236 to 0.486)	0.184	0.4971	0.956	1.133(0.790-1.625)	0.26	0.8781
eQTLGen	ACVR2A	ENSG00000121989	Tier 2	3	Inverse variance weighted	MG.ukb	0.050(-0.999 to 1.098)	0.535	0.9259	0.994	1.051(0.368-2.999)	3.317	0.1904
eQTLGen	ACVR2A	ENSG00000121989	Tier 2	3	Inverse variance weighted	MG.finngen	0.200(-0.358 to 0.758)	0.285	0.4828	0.972	1.221(0.699-2.134)	0.063	0.9689
eQTLGen	ACVR2B	ENSG00000114739	Tier 2	5	Inverse variance weighted	MG.chia	-0.023(-0.196 to 0.150)	0.088	0.7923	0.995	0.977(0.822-1.161)	3.195	0.5258
eQTLGen	ACVR2B	ENSG00000114739	Tier 2	5	Inverse variance weighted	EOMG.chia	-0.041(-0.390 to 0.308)	0.178	0.8186	0.993	0.960(0.677-1.361)	2.07	0.7228
eQTLGen	ACVR2B	ENSG00000114739	Tier 2	5	Inverse variance weighted	LOMG.chia	-0.024(-0.228 to 0.180)	0.104	0.8188	0.99	0.976(0.796-1.197)	1.93	0.7486
eQTLGen	ACVR2B	ENSG00000114739	Tier 2	4	Inverse variance weighted	MG.ukb	0.674(0.221 to 1.128)	0.231	0.003548	0.587	1.963(1.247-3.089)	0.431	0.9339
eQTLGen	ACVR2B	ENSG00000114739	Tier 2	5	Inverse variance weighted	MG.finngen	-0.273(-0.573 to 0.028)	0.153	0.07567	0.926	0.761(0.564-1.029)	2.506	0.6436
eQTLGen	ACVRL1	ENSG00000139567	Tier 1	4	Inverse variance weighted	MG.chia	0.090(-0.134 to 0.314)	0.114	0.4326	0.951	1.094(0.874-1.369)	0.478	0.9238
eQTLGen	ACVRL1	ENSG00000139567	Tier 1	3	Inverse variance weighted	EOMG.chia	0.759(-0.430 to 1.948)	0.607	0.211	0.956	2.136(0.650-7.016)	0.095	0.9536
eQTLGen	ACVRL1	ENSG00000139567	Tier 1	4	Inverse variance weighted	LOMG.chia	0.058(-0.206 to 0.321)	0.134	0.6675	0.98	1.059(0.814-1.379)	1.202	0.7524
eQTLGen	ACVRL1	ENSG00000139567	Tier 1	4	Inverse variance weighted	MG.ukb	0.137(-0.464 to 0.739)	0.307	0.6545	0.994	1.147(0.628-2.095)	3.454	0.3267
eQTLGen	ACVRL1	ENSG00000139567	Tier 1	4	Inverse variance weighted	MG.finngen	-0.144(-0.572 to 0.284)	0.218	0.5095	0.972	0.866(0.565-1.328)	0.79	0.8518
eQTLGen	ADA	ENSG00000196839	Tier 1	7	Inverse variance weighted	MG.chia	-0.014(-0.234 to 0.206)	0.112	0.8991	0.995	0.986(0.791-1.228)	11.884	0.06462
eQTLGen	ADA	ENSG00000196839	Tier 1	7	Inverse variance weighted	EOMG.chia	-0.029(-0.449 to 0.390)	0.214	0.8915	0.993	0.971(0.638-1.477)	11.123	0.08466
eQTLGen	ADA	ENSG00000196839	Tier 1	6	Inverse variance weighted	LOMG.chia	0.062(-0.139 to 0.262)	0.102	0.5463	0.969	1.064(0.871-1.299)	4.817	0.4386
eQTLGen	ADA	ENSG00000196839	Tier 1	4	Inverse variance weighted	MG.ukb	-0.081(-0.522 to 0.360)	0.225	0.7189	0.994	0.922(0.593-1.434)	1.292	0.7311
eQTLGen	ADA	ENSG00000196839	Tier 1	7	Inverse variance weighted	MG.finngen	0.003(-0.295 to 0.300)	0.152	0.9868	0.999	1.003(0.745-1.349)	5.367	0.4977
eQTLGen	ADAM10	ENSG00000137845	Tier 1	4	Inverse variance weighted	MG.chia	-0.047(-0.224 to 0.130)	0.09	0.6037	0.966	0.954(0.799-1.139)	0.55	0.9079
eQTLGen	ADAM10	ENSG00000137845	Tier 1	3	Inverse variance weighted	EOMG.chia	-0.016(-0.495 to 0.463)	0.244	0.9483	0.993	0.984(0.610-1.589)	3.61	0.1645
eQTLGen	ADAM10	ENSG00000137845	Tier 1	4	Inverse variance weighted	LOMG.chia	-0.006(-0.217 to 0.205)	0.108	0.953	0.997	0.994(0.805-1.227)	1.783	0.6186
eQTLGen	ADAM10	ENSG00000137845	Tier 1	4	Inverse variance weighted	MG.ukb	-0.103(-0.597 to 0.390)	0.252	0.6813	0.994	0.902(0.551-1.477)	1.035	0.7927
eQTLGen	ADAM10	ENSG00000137845	Tier 1	4	Inverse variance weighted	MG.finngen	0.231(-0.177 to 0.639)	0.208	0.2673	0.972	1.260(0.838-1.895)	1.347	0.7179
eQTLGen	ADAM12	ENSG00000148848	Tier 1	2	Inverse variance weighted	MG.chia	-0.100(-0.526 to 0.327)	0.218	0.6465	0.981	0.905(0.591-1.387)	0.012	0.9117
eQTLGen	ADAM12	ENSG00000148848	Tier 1	2	Inverse variance weighted	EOMG.chia	-0.029(-0.878 to 0.820)	0.433	0.9467	0.993	0.971(0.415-2.271)	0.315	0.5746
eQTLGen	ADAM12	ENSG00000148848	Tier 1	2	Inverse variance weighted	LOMG.chia	-0.081(-0.586 to 0.424)	0.258	0.7537	0.985	0.922(0.556-1.529)	0.028	0.8682
eQTLGen	ADAM12	ENSG00000148848	Tier 1	1	Wald ratio	MG.ukb	-0.761(-2.665 to 1.143)	0.971	0.4334	0.994	0.467(0.070-3.136)	NA	NA
eQTLGen	ADAM12	ENSG00000148848	Tier 1	2	Inverse variance weighted	MG.finngen	-0.172(-0.955 to 0.611)	0.4	0.6662	0.984	0.842(0.385-1.842)	0.02	0.8884
eQTLGen	ADAM17	ENSG00000151694	Tier 1	4	Inverse variance weighted	MG.chia	-0.100(-0.363 to 0.162)	0.134	0.454	0.957	0.904(0.695-1.176)	0.353	0.9498
eQTLGen	ADAM17	ENSG00000151694	Tier 1	4	Inverse variance weighted	EOMG.chia	0.209(-0.320 to 0.739)	0.27	0.4378	0.96	1.233(0.726-2.093)	0.818	0.8452
eQTLGen	ADAM17	ENSG00000151694	Tier 1	4	Inverse variance weighted	LOMG.chia	-0.227(-0.537 to 0.084)	0.158	0.1525	0.864	0.797(0.585-1.087)	1.347	0.7181
eQTLGen	ADAM17	ENSG00000151694	Tier 1	2	Inverse variance weighted	MG.ukb	-0.145(-0.873 to 0.582)	0.371	0.6955	0.994	0.865(0.418-1.790)	0.694	0.4049
eQTLGen	ADAM17	ENSG00000151694	Tier 1	4	Inverse variance weighted	MG.finngen	-0.069(-0.524 to 0.386)	0.232	0.7652	0.984	0.933(0.592-1.471)	2.902	0.407
eQTLGen	ADAM23	ENSG00000114948	Tier 3B	4	Inverse variance weighted	MG.chia	-0.123(-0.676 to 0.430)	0.282	0.6638	0.982	0.885(0.509-1.538)	3.606	0.3073
eQTLGen	ADAM23	ENSG00000114948	Tier 3B	4	Inverse variance weighted	EOMG.chia	-0.573(-1.635 to 0.489)	0.542	0.2899	0.956	0.564(0.195-1.630)	3.214	0.3598
eQTLGen	ADAM23	ENSG00000114948	Tier 3B	4	Inverse variance weighted	LOMG.chia	0.081(-0.786 to 0.948)	0.442	0.8541	0.994	1.085(0.456-2.581)	6.397	0.0938
eQTLGen	ADAM23	ENSG00000114948	Tier 3B	4	Inverse variance weighted	MG.ukb	-0.753(-2.316 to 0.809)	0.797	0.3447	0.994	0.471(0.099-2.246)	3.93	0.2691
eQTLGen	ADAM23	ENSG00000114948	Tier 3B	4	Inverse variance weighted	MG.finngen	0.207(-0.746 to 1.160)	0.486	0.6703	0.984	1.230(0.474-3.188)	1.176	0.7588
eQTLGen	ADAM28	ENSG00000042980	Tier 3A	3	Inverse variance weighted	MG.chia	-0.038(-0.337 to 0.260)	0.152	0.8012	0.995	0.962(0.714-1.297)	0.159	0.9233
eQTLGen	ADAM28	ENSG00000042980	Tier 3A	3	Inverse variance weighted	EOMG.chia	-0.220(-0.813 to 0.374)	0.303	0.4681	0.967	0.803(0.443-1.453)	0.336	0.8454
eQTLGen	ADAM28	ENSG00000042980	Tier 3A	3	Inverse variance weighted	LOMG.chia	-0.051(-0.406 to 0.303)	0.181	0.7757	0.985	0.950(0.667-1.354)	0.297	0.8618
eQTLGen	ADAM28	ENSG00000042980	Tier 3A	2	Inverse variance weighted	MG.ukb	-0.103(-1.014 to 0.807)	0.465	0.8238	0.994	0.902(0.363-2.242)	0.597	0.4397
eQTLGen	ADAM28	ENSG00000042980	Tier 3A	3	Inverse variance weighted	MG.finngen	-0.139(-0.660 to 0.382)	0.266	0.6003	0.978	0.870(0.517-1.465)	1.318	0.5175
eQTLGen	ADAM8	ENSG00000151651	Tier 2	4	Inverse variance weighted	MG.chia	-0.142(-0.507 to 0.224)	0.187	0.4471	0.954	0.868(0.602-1.251)	2.921	0.404
eQTLGen	ADAM8	ENSG00000151651	Tier 2	4	Inverse variance weighted	EOMG.chia	0.063(-0.660 to 0.787)	0.369	0.8641	0.993	1.065(0.517-2.196)	2.61	0.4557
eQTLGen	ADAM8	ENSG00000151651	Tier 2	4	Inverse variance weighted	LOMG.chia	-0.273(-0.704 to 0.159)	0.22	0.2154	0.9	0.761(0.494-1.172)	2.598	0.4578
eQTLGen	ADAM8	ENSG00000151651	Tier 2	2	Inverse variance weighted	MG.ukb	-0.160(-1.488 to 1.168)	0.678	0.8135	0.994	0.852(0.226-3.217)	0.067	0.7964
eQTLGen	ADAM8	ENSG00000151651	Tier 2	4	Inverse variance weighted	MG.finngen	0.102(-0.551 to 0.755)	0.333	0.7595	0.984	1.107(0.576-2.128)	1.199	0.7532
eQTLGen	ADAM9	ENSG00000168615	Tier 1	2	Inverse variance weighted	MG.chia	-0.249(-0.858 to 0.360)	0.311	0.4234	0.949	0.780(0.424-1.434)	1.989	0.1584
eQTLGen	ADAM9	ENSG00000168615	Tier 1	2	Inverse variance weighted	EOMG.chia	-0.111(-0.968 to 0.746)	0.437	0.7993	0.993	0.895(0.380-2.108)	0.083	0.7738
eQTLGen	ADAM9	ENSG00000168615	Tier 1	2	Inverse variance weighted	LOMG.chia	-0.290(-1.011 to 0.431)	0.368	0.4307	0.94	0.748(0.364-1.539)	2.003	0.157
eQTLGen	ADAM9	ENSG00000168615	Tier 1	2	Inverse variance weighted	MG.ukb	-0.323(-1.453 to 0.807)	0.576	0.5756	0.994	0.724(0.234-2.241)	0.599	0.4389
eQTLGen	ADAM9	ENSG00000168615	Tier 1	2	Inverse variance weighted	MG.finngen	-0.216(-0.998 to 0.565)	0.399	0.5873	0.978	0.805(0.369-1.760)	0.542	0.4617
eQTLGen	ADAMDEC1	ENSG00000134028	Tier 3B	2	Inverse variance weighted	MG.chia	0.309(-0.027 to 0.644)	0.171	0.07134	0.729	1.361(0.974-1.904)	0.232	0.6299
eQTLGen	ADAMDEC1	ENSG00000134028	Tier 3B	2	Inverse variance weighted	EOMG.chia	0.596(-0.072 to 1.263)	0.341	0.08015	0.922	1.815(0.931-3.537)	0.002	0.9655
eQTLGen	ADAMDEC1	ENSG00000134028	Tier 3B	2	Inverse variance weighted	LOMG.chia	0.096(-0.302 to 0.494)	0.203	0.6363	0.973	1.101(0.739-1.639)	0.14	0.7084
eQTLGen	ADAMDEC1	ENSG00000134028	Tier 3B	2	Inverse variance weighted	MG.ukb	-0.459(-1.321 to 0.403)	0.44	0.2968	0.994	0.632(0.267-1.497)	0.653	0.4191
eQTLGen	ADAMDEC1	ENSG00000134028	Tier 3B	2	Inverse variance weighted	MG.finngen	-0.067(-0.666 to 0.531)	0.305	0.8257	0.985	0.935(0.514-1.701)	0.409	0.5223
eQTLGen	ADAMTS1	ENSG00000154734	Tier 2	4	Inverse variance weighted	MG.chia	-0.055(-0.318 to 0.208)	0.134	0.683	0.987	0.947(0.727-1.232)	2.284	0.5156
eQTLGen	ADAMTS1	ENSG00000154734	Tier 2	4	Inverse variance weighted	EOMG.chia	-0.234(-0.759 to 0.292)	0.268	0.3833	0.956	0.792(0.468-1.339)	2.762	0.4298
eQTLGen	ADAMTS1	ENSG00000154734	Tier 2	4	Inverse variance weighted	LOMG.chia	-0.028(-0.340 to 0.284)	0.159	0.8609	0.994	0.972(0.712-1.329)	2.169	0.5381
eQTLGen	ADAMTS1	ENSG00000154734	Tier 2	3	Inverse variance weighted	MG.ukb	0.364(-0.577 to 1.305)	0.48	0.4483	0.994	1.439(0.562-3.689)	3.473	0.1761
eQTLGen	ADAMTS1	ENSG00000154734	Tier 2	4	Inverse variance weighted	MG.finngen	-0.380(-0.881 to 0.120)	0.255	0.1364	0.943	0.684(0.414-1.128)	2.97	0.3962
eQTLGen	ADAMTS10	ENSG00000142303	Tier 3A	1	Wald ratio	MG.chia	0.517(0.092 to 0.942)	0.217	0.01706	0.458	1.677(1.097-2.565)	NA	NA
eQTLGen	ADAMTS10	ENSG00000142303	Tier 3A	1	Wald ratio	EOMG.chia	0.784(-0.074 to 1.642)	0.438	0.07346	0.911	2.190(0.928-5.166)	NA	NA
eQTLGen	ADAMTS10	ENSG00000142303	Tier 3A	1	Wald ratio	LOMG.chia	0.442(-0.054 to 0.938)	0.253	0.081	0.855	1.555(0.947-2.554)	NA	NA
eQTLGen	ADAMTS10	ENSG00000142303	Tier 3A	1	Wald ratio	MG.ukb	-0.747(-1.676 to 0.181)	0.474	0.1146	0.994	0.474(0.187-1.198)	NA	NA
eQTLGen	ADAMTS10	ENSG00000142303	Tier 3A	1	Wald ratio	MG.finngen	0.518(-0.372 to 1.408)	0.454	0.2543	0.972	1.678(0.689-4.087)	NA	NA
eQTLGen	ADAMTS13	ENSG00000160323	Tier 3A	1	Wald ratio	MG.chia	0.161(-0.242 to 0.564)	0.206	0.4338	0.952	1.175(0.785-1.758)	NA	NA
eQTLGen	ADAMTS13	ENSG00000160323	Tier 3A	1	Wald ratio	EOMG.chia	-0.150(-0.940 to 0.640)	0.403	0.7094	0.991	0.861(0.391-1.896)	NA	NA
eQTLGen	ADAMTS13	ENSG00000160323	Tier 3A	1	Wald ratio	LOMG.chia	0.226(-0.252 to 0.703)	0.244	0.3546	0.922	1.253(0.777-2.020)	NA	NA
eQTLGen	ADAMTS13	ENSG00000160323	Tier 3A	1	Wald ratio	MG.ukb	0.349(-0.677 to 1.375)	0.523	0.5046	0.994	1.418(0.508-3.956)	NA	NA
eQTLGen	ADAMTS13	ENSG00000160323	Tier 3A	1	Wald ratio	MG.finngen	0.543(-0.445 to 1.532)	0.504	0.2812	0.972	1.722(0.641-4.627)	NA	NA
eQTLGen	ADAMTS17	ENSG00000140470	Tier 3A	5	Inverse variance weighted	MG.chia	0.009(-0.292 to 0.311)	0.154	0.9525	0.997	1.009(0.747-1.364)	5.615	0.2298
eQTLGen	ADAMTS17	ENSG00000140470	Tier 3A	5	Inverse variance weighted	EOMG.chia	-0.231(-0.838 to 0.376)	0.31	0.4554	0.962	0.794(0.432-1.456)	5.864	0.2095
eQTLGen	ADAMTS17	ENSG00000140470	Tier 3A	5	Inverse variance weighted	LOMG.chia	0.077(-0.225 to 0.379)	0.154	0.6183	0.973	1.080(0.798-1.461)	2.293	0.6821
eQTLGen	ADAMTS17	ENSG00000140470	Tier 3A	4	Inverse variance weighted	MG.ukb	0.005(-0.667 to 0.677)	0.343	0.9883	0.998	1.005(0.513-1.968)	0.39	0.9424
eQTLGen	ADAMTS17	ENSG00000140470	Tier 3A	5	Inverse variance weighted	MG.finngen	-0.497(-0.966 to -0.028)	0.239	0.03774	0.791	0.608(0.381-0.972)	4.411	0.3533
eQTLGen	ADAMTS2	ENSG00000087116	Tier 3A	2	Inverse variance weighted	MG.chia	-0.124(-0.542 to 0.294)	0.213	0.5596	0.966	0.883(0.581-1.341)	0.118	0.731
eQTLGen	ADAMTS2	ENSG00000087116	Tier 3A	2	Inverse variance weighted	EOMG.chia	0.107(-0.726 to 0.940)	0.425	0.8017	0.993	1.113(0.484-2.559)	0	0.9836
eQTLGen	ADAMTS2	ENSG00000087116	Tier 3A	1	Wald ratio	LOMG.chia	0.102(-1.322 to 1.526)	0.727	0.8883	0.997	1.107(0.266-4.602)	NA	NA
eQTLGen	ADAMTS2	ENSG00000087116	Tier 3A	1	Wald ratio	MG.ukb	0.514(-0.651 to 1.678)	0.594	0.3874	0.994	1.671(0.521-5.357)	NA	NA
eQTLGen	ADAMTS2	ENSG00000087116	Tier 3A	2	Inverse variance weighted	MG.finngen	0.176(-0.668 to 1.021)	0.431	0.682	0.984	1.193(0.513-2.775)	0.506	0.4769
eQTLGen	ADAMTS4	ENSG00000158859	Tier 2	1	Wald ratio	MG.chia	0.008(-1.090 to 1.106)	0.56	0.989	0.999	1.008(0.336-3.022)	NA	NA
eQTLGen	ADAMTS4	ENSG00000158859	Tier 2	1	Wald ratio	EOMG.chia	0.739(-1.452 to 2.931)	1.118	0.5086	0.974	2.094(0.234-18.737)	NA	NA
eQTLGen	ADAMTS4	ENSG00000158859	Tier 2	1	Wald ratio	LOMG.chia	-0.165(-1.461 to 1.131)	0.661	0.8035	0.987	0.848(0.232-3.100)	NA	NA
eQTLGen	ADAMTS4	ENSG00000158859	Tier 2	1	Wald ratio	MG.ukb	-0.026(-3.010 to 2.959)	1.523	0.9866	0.998	0.975(0.049-19.277)	NA	NA
eQTLGen	ADAMTS4	ENSG00000158859	Tier 2	1	Wald ratio	MG.finngen	0.708(-1.315 to 2.732)	1.032	0.4926	0.972	2.031(0.268-15.362)	NA	NA
eQTLGen	ADAMTS5	ENSG00000154736	Tier 2	4	Inverse variance weighted	MG.chia	0.110(-0.790 to 1.011)	0.459	0.8103	0.995	1.117(0.454-2.747)	10.728	0.01329
eQTLGen	ADAMTS5	ENSG00000154736	Tier 2	4	Inverse variance weighted	EOMG.chia	0.259(-1.095 to 1.614)	0.691	0.7073	0.991	1.296(0.335-5.021)	5.791	0.1222
eQTLGen	ADAMTS5	ENSG00000154736	Tier 2	4	Inverse variance weighted	LOMG.chia	0.054(-0.812 to 0.920)	0.442	0.9028	0.997	1.055(0.444-2.510)	7.229	0.06496
eQTLGen	ADAMTS5	ENSG00000154736	Tier 2	3	Inverse variance weighted	MG.ukb	-0.324(-2.484 to 1.836)	1.102	0.7688	0.994	0.723(0.083-6.272)	3.458	0.1775
eQTLGen	ADAMTS5	ENSG00000154736	Tier 2	4	Inverse variance weighted	MG.finngen	0.104(-0.790 to 0.998)	0.456	0.8195	0.985	1.110(0.454-2.712)	3.911	0.2713
eQTLGen	ADAMTS6	ENSG00000049192	Tier 3A	2	Inverse variance weighted	MG.chia	0.022(-0.396 to 0.440)	0.213	0.9173	0.995	1.022(0.673-1.553)	2.314	0.1282
eQTLGen	ADAMTS6	ENSG00000049192	Tier 3A	2	Inverse variance weighted	EOMG.chia	-0.122(-0.664 to 0.420)	0.277	0.6586	0.991	0.885(0.515-1.522)	0.043	0.8348
eQTLGen	ADAMTS6	ENSG00000049192	Tier 3A	2	Inverse variance weighted	LOMG.chia	0.048(-0.487 to 0.583)	0.273	0.8606	0.994	1.049(0.614-1.792)	2.68	0.1016
eQTLGen	ADAMTS6	ENSG00000049192	Tier 3A	2	Inverse variance weighted	MG.ukb	-0.526(-1.247 to 0.196)	0.368	0.1532	0.994	0.591(0.287-1.216)	0.369	0.5434
eQTLGen	ADAMTS6	ENSG00000049192	Tier 3A	2	Inverse variance weighted	MG.finngen	0.408(-0.088 to 0.904)	0.253	0.1068	0.936	1.504(0.916-2.469)	0.396	0.5291
eQTLGen	ADAMTS8	ENSG00000134917	Tier 3A	1	Wald ratio	EOMG.chia	-0.423(-2.664 to 1.818)	1.143	0.7113	0.991	0.655(0.070-6.157)	NA	NA
eQTLGen	ADAMTS8	ENSG00000134917	Tier 3A	1	Wald ratio	MG.ukb	-1.110(-4.002 to 1.783)	1.476	0.452	0.994	0.330(0.018-5.945)	NA	NA
eQTLGen	ADAMTS8	ENSG00000134917	Tier 3A	1	Wald ratio	MG.finngen	-0.568(-2.587 to 1.451)	1.03	0.5813	0.978	0.567(0.075-4.266)	NA	NA
eQTLGen	ADAMTSL4	ENSG00000143382	Tier 3B	3	Inverse variance weighted	MG.chia	0.045(-0.133 to 0.223)	0.091	0.6211	0.972	1.046(0.875-1.249)	1.015	0.6021
eQTLGen	ADAMTSL4	ENSG00000143382	Tier 3B	3	Inverse variance weighted	EOMG.chia	0.076(-0.476 to 0.629)	0.282	0.7863	0.993	1.079(0.621-1.875)	4.851	0.08842
eQTLGen	ADAMTSL4	ENSG00000143382	Tier 3B	4	Inverse variance weighted	LOMG.chia	0.008(-0.207 to 0.224)	0.11	0.941	0.997	1.008(0.813-1.251)	3.229	0.3577
eQTLGen	ADAMTSL4	ENSG00000143382	Tier 3B	3	Inverse variance weighted	MG.ukb	-0.232(-0.751 to 0.286)	0.264	0.38	0.994	0.793(0.472-1.331)	1.653	0.4375
eQTLGen	ADAMTSL4	ENSG00000143382	Tier 3B	4	Inverse variance weighted	MG.finngen	-0.001(-0.332 to 0.330)	0.169	0.9936	0.999	0.999(0.717-1.390)	0.521	0.9143
eQTLGen	ADC	ENSG00000142920	Tier 2	2	Inverse variance weighted	MG.chia	0.441(-0.338 to 1.221)	0.398	0.2671	0.889	1.555(0.713-3.391)	1.658	0.1978
eQTLGen	ADC	ENSG00000142920	Tier 2	2	Inverse variance weighted	EOMG.chia	-0.763(-3.696 to 2.169)	1.496	0.6099	0.988	0.466(0.025-8.752)	5.677	0.01719
eQTLGen	ADC	ENSG00000142920	Tier 2	2	Inverse variance weighted	LOMG.chia	0.915(0.206 to 1.624)	0.362	0.01141	0.446	2.497(1.229-5.072)	0.061	0.8044
eQTLGen	ADC	ENSG00000142920	Tier 2	2	Inverse variance weighted	MG.ukb	-0.027(-1.701 to 1.648)	0.854	0.9749	0.994	0.974(0.182-5.196)	0.007	0.9351
eQTLGen	ADC	ENSG00000142920	Tier 2	2	Inverse variance weighted	MG.finngen	0.868(-1.477 to 3.213)	1.196	0.4684	0.972	2.381(0.228-24.847)	3.322	0.06835
eQTLGen	ADCK3	ENSG00000163050	Tier 2	24	Inverse variance weighted	MG.chia	0.013(-0.113 to 0.140)	0.064	0.8356	0.995	1.013(0.893-1.150)	24.286	0.3881
eQTLGen	ADCK3	ENSG00000163050	Tier 2	23	Inverse variance weighted	EOMG.chia	0.175(-0.095 to 0.445)	0.138	0.2032	0.956	1.192(0.910-1.561)	25.808	0.26
eQTLGen	ADCK3	ENSG00000163050	Tier 2	24	Inverse variance weighted	LOMG.chia	-0.053(-0.198 to 0.091)	0.074	0.4701	0.949	0.948(0.821-1.095)	15.884	0.8602
eQTLGen	ADCK3	ENSG00000163050	Tier 2	17	Inverse variance weighted	MG.ukb	-0.231(-0.571 to 0.109)	0.173	0.1832	0.994	0.794(0.565-1.115)	7.875	0.9525
eQTLGen	ADCK3	ENSG00000163050	Tier 2	24	Inverse variance weighted	MG.finngen	0.196(-0.024 to 0.417)	0.112	0.08109	0.926	1.217(0.976-1.517)	17.59	0.7793
eQTLGen	ADCK4	ENSG00000123815	Tier 2	2	Inverse variance weighted	MG.chia	0.381(-0.915 to 1.676)	0.661	0.5646	0.966	1.463(0.401-5.345)	4.627	0.03148
eQTLGen	ADCK4	ENSG00000123815	Tier 2	2	Inverse variance weighted	EOMG.chia	-0.305(-2.732 to 2.123)	1.238	0.8057	0.993	0.737(0.065-8.354)	4.069	0.04369
eQTLGen	ADCK4	ENSG00000123815	Tier 2	2	Inverse variance weighted	LOMG.chia	0.626(-0.091 to 1.343)	0.366	0.08721	0.855	1.870(0.913-3.832)	0.91	0.3402
eQTLGen	ADCK4	ENSG00000123815	Tier 2	2	Inverse variance weighted	MG.ukb	1.026(-0.957 to 3.010)	1.012	0.3105	0.994	2.791(0.384-20.287)	1.482	0.2235
eQTLGen	ADCK4	ENSG00000123815	Tier 2	2	Inverse variance weighted	MG.finngen	0.688(-0.405 to 1.781)	0.557	0.2171	0.972	1.990(0.667-5.934)	0.369	0.5434
eQTLGen	ADH5	ENSG00000197894	Tier 1	2	Inverse variance weighted	MG.chia	-0.399(-0.895 to 0.096)	0.253	0.1142	0.802	0.671(0.409-1.101)	1.764	0.1842
eQTLGen	ADH5	ENSG00000197894	Tier 1	2	Inverse variance weighted	EOMG.chia	-0.115(-0.840 to 0.611)	0.37	0.7569	0.993	0.892(0.432-1.842)	0.622	0.4303
eQTLGen	ADH5	ENSG00000197894	Tier 1	2	Inverse variance weighted	LOMG.chia	-0.509(-0.954 to -0.064)	0.227	0.02496	0.572	0.601(0.385-0.938)	0.569	0.4508
eQTLGen	ADH5	ENSG00000197894	Tier 1	1	Wald ratio	MG.ukb	0.768(-0.248 to 1.783)	0.518	0.1383	0.994	2.155(0.781-5.946)	NA	NA
eQTLGen	ADH5	ENSG00000197894	Tier 1	2	Inverse variance weighted	MG.finngen	0.348(-0.573 to 1.270)	0.47	0.4588	0.972	1.417(0.564-3.560)	1.04	0.3077
eQTLGen	ADHFE1	ENSG00000147576	Tier 1	21	Inverse variance weighted	MG.chia	-0.143(-0.248 to -0.038)	0.054	0.007619	0.353	0.867(0.780-0.963)	10.449	0.9593
eQTLGen	ADHFE1	ENSG00000147576	Tier 1	19	Inverse variance weighted	EOMG.chia	-0.175(-0.472 to 0.122)	0.151	0.2478	0.956	0.839(0.624-1.130)	21.953	0.2341
eQTLGen	ADHFE1	ENSG00000147576	Tier 1	21	Inverse variance weighted	LOMG.chia	-0.149(-0.274 to -0.023)	0.064	0.02037	0.568	0.862(0.760-0.977)	20.64	0.4186
eQTLGen	ADHFE1	ENSG00000147576	Tier 1	16	Inverse variance weighted	MG.ukb	-0.042(-0.323 to 0.239)	0.143	0.7719	0.994	0.959(0.724-1.271)	10.678	0.7751
eQTLGen	ADHFE1	ENSG00000147576	Tier 1	21	Inverse variance weighted	MG.finngen	0.163(-0.024 to 0.349)	0.095	0.08746	0.926	1.177(0.976-1.418)	11.066	0.9445
eQTLGen	ADK	ENSG00000156110	Tier 2	18	Inverse variance weighted	MG.chia	0.005(-0.093 to 0.102)	0.05	0.924	0.995	1.005(0.911-1.108)	24.447	0.1078
eQTLGen	ADK	ENSG00000156110	Tier 2	18	Inverse variance weighted	EOMG.chia	0.024(-0.138 to 0.186)	0.083	0.7723	0.993	1.024(0.871-1.204)	17.151	0.4442
eQTLGen	ADK	ENSG00000156110	Tier 2	18	Inverse variance weighted	LOMG.chia	-0.007(-0.104 to 0.090)	0.049	0.8869	0.997	0.993(0.902-1.094)	16.161	0.5125
eQTLGen	ADK	ENSG00000156110	Tier 2	12	Inverse variance weighted	MG.ukb	0.097(-0.135 to 0.330)	0.119	0.4121	0.994	1.102(0.873-1.391)	10.062	0.5248
eQTLGen	ADK	ENSG00000156110	Tier 2	19	Inverse variance weighted	MG.finngen	0.024(-0.116 to 0.163)	0.071	0.741	0.984	1.024(0.890-1.177)	19.235	0.3775
eQTLGen	ADM	ENSG00000148926	Tier 3A	8	Inverse variance weighted	MG.chia	-0.179(-0.651 to 0.293)	0.241	0.4584	0.958	0.836(0.522-1.341)	2.637	0.9164
eQTLGen	ADM	ENSG00000148926	Tier 3A	7	Inverse variance weighted	EOMG.chia	-0.629(-1.795 to 0.537)	0.595	0.2902	0.956	0.533(0.166-1.710)	8.372	0.2121
eQTLGen	ADM	ENSG00000148926	Tier 3A	7	Inverse variance weighted	LOMG.chia	-0.125(-0.730 to 0.480)	0.309	0.6844	0.984	0.882(0.482-1.615)	1.314	0.9709
eQTLGen	ADM	ENSG00000148926	Tier 3A	7	Inverse variance weighted	MG.ukb	-1.332(-2.500 to -0.163)	0.596	0.02549	0.871	0.264(0.082-0.849)	3.313	0.7686
eQTLGen	ADM	ENSG00000148926	Tier 3A	7	Inverse variance weighted	MG.finngen	-0.203(-0.829 to 0.422)	0.319	0.5244	0.972	0.816(0.436-1.526)	2.219	0.8985
eQTLGen	ADM2	ENSG00000128165	Tier 3A	3	Inverse variance weighted	MG.chia	0.411(-0.117 to 0.939)	0.269	0.1267	0.808	1.509(0.890-2.557)	1.971	0.3732
eQTLGen	ADM2	ENSG00000128165	Tier 3A	3	Inverse variance weighted	EOMG.chia	0.285(-0.774 to 1.344)	0.54	0.5981	0.986	1.329(0.461-3.834)	2.109	0.3483
eQTLGen	ADM2	ENSG00000128165	Tier 3A	3	Inverse variance weighted	LOMG.chia	0.554(-0.124 to 1.232)	0.346	0.109	0.855	1.741(0.884-3.428)	2.321	0.3133
eQTLGen	ADM2	ENSG00000128165	Tier 3A	3	Inverse variance weighted	MG.ukb	-0.110(-3.188 to 2.968)	1.57	0.944	0.994	0.896(0.041-19.445)	10.294	0.005816
eQTLGen	ADM2	ENSG00000128165	Tier 3A	3	Inverse variance weighted	MG.finngen	-0.174(-1.135 to 0.787)	0.49	0.7224	0.984	0.840(0.321-2.196)	0.378	0.8278
eQTLGen	ADORA1	ENSG00000163485	Tier 1	7	Inverse variance weighted	MG.chia	-0.095(-0.240 to 0.049)	0.074	0.1964	0.835	0.909(0.787-1.051)	1.134	0.98
eQTLGen	ADORA1	ENSG00000163485	Tier 1	6	Inverse variance weighted	EOMG.chia	-0.207(-0.501 to 0.087)	0.15	0.1673	0.956	0.813(0.606-1.091)	4.599	0.4668
eQTLGen	ADORA1	ENSG00000163485	Tier 1	7	Inverse variance weighted	LOMG.chia	-0.013(-0.184 to 0.157)	0.087	0.8791	0.996	0.987(0.832-1.171)	2.485	0.8702
eQTLGen	ADORA1	ENSG00000163485	Tier 1	6	Inverse variance weighted	MG.ukb	0.257(-0.280 to 0.795)	0.274	0.3482	0.994	1.294(0.755-2.215)	10.225	0.06911
eQTLGen	ADORA1	ENSG00000163485	Tier 1	7	Inverse variance weighted	MG.finngen	0.080(-0.181 to 0.340)	0.133	0.5493	0.974	1.083(0.834-1.405)	4.698	0.583
eQTLGen	ADORA2A	ENSG00000128271	Tier 1	1	Wald ratio	MG.chia	-0.133(-0.651 to 0.384)	0.264	0.6142	0.971	0.875(0.522-1.469)	NA	NA
eQTLGen	ADORA2A	ENSG00000128271	Tier 1	1	Wald ratio	EOMG.chia	0.176(-0.858 to 1.210)	0.527	0.7385	0.993	1.192(0.424-3.353)	NA	NA
eQTLGen	ADORA2A	ENSG00000128271	Tier 1	1	Wald ratio	LOMG.chia	-0.419(-1.032 to 0.194)	0.313	0.1799	0.87	0.657(0.356-1.214)	NA	NA
eQTLGen	ADORA2A	ENSG00000128271	Tier 1	1	Wald ratio	MG.ukb	0.890(-0.454 to 2.233)	0.685	0.1943	0.994	2.434(0.635-9.326)	NA	NA
eQTLGen	ADORA2A	ENSG00000128271	Tier 1	1	Wald ratio	MG.finngen	-0.490(-1.424 to 0.444)	0.477	0.3041	0.972	0.613(0.241-1.559)	NA	NA
eQTLGen	ADORA2B	ENSG00000170425	Tier 1	8	Inverse variance weighted	MG.chia	-0.077(-0.254 to 0.100)	0.09	0.3911	0.93	0.926(0.775-1.105)	5.085	0.6496
eQTLGen	ADORA2B	ENSG00000170425	Tier 1	8	Inverse variance weighted	EOMG.chia	-0.117(-0.522 to 0.287)	0.207	0.5696	0.984	0.889(0.593-1.333)	9.012	0.2518
eQTLGen	ADORA2B	ENSG00000170425	Tier 1	8	Inverse variance weighted	LOMG.chia	-0.076(-0.285 to 0.133)	0.107	0.4742	0.949	0.927(0.752-1.142)	7.019	0.4269
eQTLGen	ADORA2B	ENSG00000170425	Tier 1	9	Inverse variance weighted	MG.ukb	0.185(-0.265 to 0.635)	0.23	0.4205	0.994	1.203(0.767-1.887)	5.769	0.673
eQTLGen	ADORA2B	ENSG00000170425	Tier 1	9	Inverse variance weighted	MG.finngen	-0.285(-0.691 to 0.121)	0.207	0.1688	0.96	0.752(0.501-1.128)	15.432	0.05127
eQTLGen	ADORA3	ENSG00000121933	Tier 1	3	Inverse variance weighted	MG.chia	-0.212(-1.019 to 0.596)	0.412	0.6076	0.967	0.809(0.361-1.814)	3.105	0.2117
eQTLGen	ADORA3	ENSG00000121933	Tier 1	3	Inverse variance weighted	EOMG.chia	-0.238(-1.536 to 1.060)	0.662	0.7192	0.991	0.788(0.215-2.887)	1.174	0.556
eQTLGen	ADORA3	ENSG00000121933	Tier 1	3	Inverse variance weighted	LOMG.chia	-0.232(-1.061 to 0.596)	0.423	0.5823	0.971	0.793(0.346-1.815)	2.363	0.3068
eQTLGen	ADORA3	ENSG00000121933	Tier 1	2	Inverse variance weighted	MG.ukb	1.020(-0.827 to 2.866)	0.942	0.279	0.994	2.773(0.438-17.574)	0.259	0.611
eQTLGen	ADORA3	ENSG00000121933	Tier 1	3	Inverse variance weighted	MG.finngen	-0.382(-1.558 to 0.794)	0.6	0.5248	0.972	0.683(0.211-2.213)	0.144	0.9304
eQTLGen	ADRA2A	ENSG00000150594	Tier 1	1	Wald ratio	MG.chia	-0.549(-1.976 to 0.878)	0.728	0.4506	0.955	0.577(0.139-2.405)	NA	NA
eQTLGen	ADRA2A	ENSG00000150594	Tier 1	1	Wald ratio	EOMG.chia	-1.822(-4.733 to 1.088)	1.485	0.2197	0.956	0.162(0.009-2.969)	NA	NA
eQTLGen	ADRA2A	ENSG00000150594	Tier 1	1	Wald ratio	LOMG.chia	-0.564(-2.237 to 1.110)	0.854	0.5091	0.96	0.569(0.107-3.033)	NA	NA
eQTLGen	ADRA2A	ENSG00000150594	Tier 1	1	Wald ratio	MG.ukb	1.841(-1.803 to 5.484)	1.859	0.3221	0.994	6.301(0.165-240.874)	NA	NA
eQTLGen	ADRA2A	ENSG00000150594	Tier 1	1	Wald ratio	MG.finngen	-2.798(-5.384 to -0.211)	1.32	0.03401	0.791	0.061(0.005-0.810)	NA	NA
eQTLGen	ADRB1	ENSG00000043591	Tier 1	3	Inverse variance weighted	MG.chia	0.054(-0.433 to 0.542)	0.249	0.8275	0.995	1.056(0.648-1.719)	5.764	0.05602
eQTLGen	ADRB1	ENSG00000043591	Tier 1	3	Inverse variance weighted	EOMG.chia	-0.002(-0.799 to 0.795)	0.407	0.9961	0.999	0.998(0.450-2.215)	3.919	0.141
eQTLGen	ADRB1	ENSG00000043591	Tier 1	3	Inverse variance weighted	LOMG.chia	0.093(-0.282 to 0.467)	0.191	0.6268	0.973	1.097(0.755-1.596)	2.423	0.2978
eQTLGen	ADRB1	ENSG00000043591	Tier 1	2	Inverse variance weighted	MG.ukb	0.484(-0.345 to 1.313)	0.423	0.2522	0.994	1.623(0.708-3.718)	0.053	0.8174
eQTLGen	ADRB1	ENSG00000043591	Tier 1	3	Inverse variance weighted	MG.finngen	-0.088(-0.970 to 0.795)	0.45	0.8456	0.985	0.916(0.379-2.214)	5.737	0.0568
eQTLGen	ADRB2	ENSG00000169252	Tier 1	3	Inverse variance weighted	MG.chia	0.003(-0.481 to 0.486)	0.247	0.9916	0.999	1.003(0.618-1.626)	0.016	0.9919
eQTLGen	ADRB2	ENSG00000169252	Tier 1	3	Inverse variance weighted	EOMG.chia	-0.267(-1.631 to 1.097)	0.696	0.7012	0.991	0.766(0.196-2.996)	3.844	0.1463
eQTLGen	ADRB2	ENSG00000169252	Tier 1	3	Inverse variance weighted	LOMG.chia	-0.077(-0.643 to 0.489)	0.289	0.7906	0.985	0.926(0.526-1.631)	1.641	0.4402
eQTLGen	ADRB2	ENSG00000169252	Tier 1	3	Inverse variance weighted	MG.ukb	-0.447(-1.679 to 0.785)	0.629	0.4773	0.994	0.640(0.187-2.193)	0.634	0.7283
eQTLGen	ADRB2	ENSG00000169252	Tier 1	3	Inverse variance weighted	MG.finngen	-0.604(-1.427 to 0.218)	0.42	0.1499	0.947	0.546(0.240-1.244)	0.909	0.6346
eQTLGen	ADRBK2	ENSG00000100077	Tier 3B	2	Inverse variance weighted	MG.chia	0.176(-0.191 to 0.543)	0.187	0.3471	0.921	1.192(0.826-1.721)	0.059	0.8088
eQTLGen	ADRBK2	ENSG00000100077	Tier 3B	1	Wald ratio	EOMG.chia	0.379(-0.359 to 1.118)	0.377	0.3138	0.956	1.461(0.698-3.057)	NA	NA
eQTLGen	ADRBK2	ENSG00000100077	Tier 3B	2	Inverse variance weighted	LOMG.chia	0.130(-0.318 to 0.579)	0.229	0.5686	0.971	1.139(0.728-1.784)	0.272	0.6022
eQTLGen	ADRBK2	ENSG00000100077	Tier 3B	2	Inverse variance weighted	MG.ukb	-0.364(-1.416 to 0.688)	0.537	0.4977	0.994	0.695(0.243-1.990)	0.215	0.6429
eQTLGen	ADRBK2	ENSG00000100077	Tier 3B	2	Inverse variance weighted	MG.finngen	-0.186(-0.704 to 0.333)	0.265	0.4825	0.972	0.830(0.494-1.395)	0.033	0.8562
eQTLGen	AEBP1	ENSG00000106624	Tier 3A	5	Inverse variance weighted	MG.chia	-0.124(-0.441 to 0.194)	0.162	0.4448	0.954	0.884(0.643-1.214)	3.462	0.4836
eQTLGen	AEBP1	ENSG00000106624	Tier 3A	5	Inverse variance weighted	EOMG.chia	0.073(-0.719 to 0.865)	0.404	0.8565	0.993	1.076(0.487-2.376)	6.285	0.1788
eQTLGen	AEBP1	ENSG00000106624	Tier 3A	5	Inverse variance weighted	LOMG.chia	-0.061(-0.436 to 0.314)	0.191	0.7491	0.985	0.941(0.647-1.369)	2.637	0.6203
eQTLGen	AEBP1	ENSG00000106624	Tier 3A	3	Inverse variance weighted	MG.ukb	0.375(-0.494 to 1.243)	0.443	0.3977	0.994	1.455(0.610-3.466)	2.065	0.3562
eQTLGen	AEBP1	ENSG00000106624	Tier 3A	5	Inverse variance weighted	MG.finngen	0.031(-0.519 to 0.582)	0.281	0.9114	0.993	1.032(0.595-1.789)	1.666	0.7969
eQTLGen	AGA	ENSG00000038002	Tier 3A	23	Inverse variance weighted	MG.chia	-0.066(-0.187 to 0.055)	0.062	0.2878	0.89	0.936(0.830-1.057)	23.072	0.3977
eQTLGen	AGA	ENSG00000038002	Tier 3A	23	Inverse variance weighted	EOMG.chia	0.108(-0.126 to 0.342)	0.119	0.3664	0.956	1.114(0.881-1.408)	15.336	0.8474
eQTLGen	AGA	ENSG00000038002	Tier 3A	23	Inverse variance weighted	LOMG.chia	-0.140(-0.281 to -0.000)	0.072	0.0495	0.728	0.869(0.755-1.000)	14.397	0.8868
eQTLGen	AGA	ENSG00000038002	Tier 3A	18	Inverse variance weighted	MG.ukb	0.206(-0.168 to 0.580)	0.191	0.2803	0.994	1.229(0.845-1.786)	18.912	0.3336
eQTLGen	AGA	ENSG00000038002	Tier 3A	24	Inverse variance weighted	MG.finngen	0.135(-0.097 to 0.367)	0.119	0.2552	0.972	1.144(0.907-1.444)	30.405	0.1381
eQTLGen	AGER	ENSG00000204305	Tier 3A	4	Inverse variance weighted	MG.chia	-0.163(-0.775 to 0.449)	0.312	0.6021	0.966	0.850(0.461-1.567)	12.512	0.005821
eQTLGen	AGER	ENSG00000204305	Tier 3A	5	Inverse variance weighted	EOMG.chia	1.715(-0.780 to 4.210)	1.273	0.178	0.956	5.556(0.458-67.344)	82.436	5.307e-17
eQTLGen	AGER	ENSG00000204305	Tier 3A	4	Inverse variance weighted	LOMG.chia	-0.192(-1.044 to 0.659)	0.434	0.6578	0.977	0.825(0.352-1.933)	18.924	0.0002834
eQTLGen	AGER	ENSG00000204305	Tier 3A	5	Inverse variance weighted	MG.ukb	0.102(-0.798 to 1.002)	0.459	0.8238	0.994	1.108(0.450-2.724)	8.719	0.06852
eQTLGen	AGER	ENSG00000204305	Tier 3A	4	Inverse variance weighted	MG.finngen	-0.389(-1.642 to 0.864)	0.639	0.5427	0.974	0.678(0.194-2.372)	10.23	0.01671
eQTLGen	AGGF1	ENSG00000164252	Tier 3B	2	Inverse variance weighted	MG.chia	-0.187(-0.967 to 0.593)	0.398	0.6388	0.977	0.830(0.380-1.810)	0.038	0.8453
eQTLGen	AGGF1	ENSG00000164252	Tier 3B	2	Inverse variance weighted	EOMG.chia	-0.532(-2.080 to 1.016)	0.79	0.5006	0.968	0.588(0.125-2.762)	0.048	0.8262
eQTLGen	AGGF1	ENSG00000164252	Tier 3B	2	Inverse variance weighted	LOMG.chia	0.121(-0.802 to 1.044)	0.471	0.7968	0.985	1.129(0.448-2.842)	0.063	0.8025
eQTLGen	AGGF1	ENSG00000164252	Tier 3B	1	Wald ratio	MG.ukb	0.244(-2.179 to 2.666)	1.236	0.8437	0.994	1.276(0.113-14.389)	NA	NA
eQTLGen	AGGF1	ENSG00000164252	Tier 3B	2	Inverse variance weighted	MG.finngen	0.876(-0.661 to 2.412)	0.784	0.2639	0.972	2.401(0.516-11.160)	0.368	0.5442
eQTLGen	AGPAT2	ENSG00000169692	Tier 2	1	Wald ratio	MG.chia	-0.385(-0.924 to 0.154)	0.275	0.1611	0.835	0.680(0.397-1.166)	NA	NA
eQTLGen	AGPAT2	ENSG00000169692	Tier 2	1	Wald ratio	EOMG.chia	-0.238(-1.273 to 0.797)	0.528	0.6524	0.991	0.788(0.280-2.219)	NA	NA
eQTLGen	AGPAT2	ENSG00000169692	Tier 2	1	Wald ratio	LOMG.chia	-0.462(-1.107 to 0.183)	0.329	0.1599	0.864	0.630(0.330-1.200)	NA	NA
eQTLGen	AGPAT2	ENSG00000169692	Tier 2	1	Wald ratio	MG.ukb	-0.479(-1.867 to 0.909)	0.708	0.4988	0.994	0.619(0.155-2.481)	NA	NA
eQTLGen	AGPAT2	ENSG00000169692	Tier 2	1	Wald ratio	MG.finngen	-0.958(-2.108 to 0.192)	0.587	0.1025	0.936	0.384(0.122-1.212)	NA	NA
eQTLGen	AGRN	ENSG00000188157	Tier 3A	1	Wald ratio	MG.chia	-0.498(-1.130 to 0.133)	0.322	0.122	0.805	0.608(0.323-1.143)	NA	NA
eQTLGen	AGRN	ENSG00000188157	Tier 3A	1	Wald ratio	EOMG.chia	0.120(-1.127 to 1.368)	0.636	0.85	0.993	1.128(0.324-3.926)	NA	NA
eQTLGen	AGRN	ENSG00000188157	Tier 3A	1	Wald ratio	LOMG.chia	-0.579(-1.337 to 0.180)	0.387	0.1347	0.858	0.561(0.263-1.197)	NA	NA
eQTLGen	AGRN	ENSG00000188157	Tier 3A	1	Wald ratio	MG.ukb	-1.080(-3.245 to 1.085)	1.105	0.3283	0.994	0.340(0.039-2.961)	NA	NA
eQTLGen	AGRN	ENSG00000188157	Tier 3A	1	Wald ratio	MG.finngen	0.628(-1.036 to 2.292)	0.849	0.4595	0.972	1.874(0.355-9.898)	NA	NA
eQTLGen	AGRP	ENSG00000159723	Tier 3B	1	Wald ratio	MG.chia	-0.242(-0.770 to 0.287)	0.27	0.3704	0.925	0.785(0.463-1.332)	NA	NA
eQTLGen	AGRP	ENSG00000159723	Tier 3B	1	Wald ratio	EOMG.chia	0.276(-0.691 to 1.243)	0.494	0.5762	0.985	1.318(0.501-3.467)	NA	NA
eQTLGen	AGRP	ENSG00000159723	Tier 3B	1	Wald ratio	LOMG.chia	-0.386(-1.034 to 0.263)	0.331	0.2438	0.906	0.680(0.356-1.301)	NA	NA
eQTLGen	AGRP	ENSG00000159723	Tier 3B	1	Wald ratio	MG.ukb	-0.322(-1.745 to 1.101)	0.726	0.6572	0.994	0.725(0.175-3.007)	NA	NA
eQTLGen	AGRP	ENSG00000159723	Tier 3B	1	Wald ratio	MG.finngen	-0.209(-1.269 to 0.852)	0.541	0.6997	0.984	0.812(0.281-2.344)	NA	NA
eQTLGen	AHCY	ENSG00000101444	Tier 2	1	Wald ratio	MG.chia	-0.309(-1.430 to 0.812)	0.572	0.5888	0.966	0.734(0.239-2.252)	NA	NA
eQTLGen	AHCY	ENSG00000101444	Tier 2	1	Wald ratio	EOMG.chia	-0.897(-3.159 to 1.365)	1.154	0.4369	0.96	0.408(0.042-3.914)	NA	NA
eQTLGen	AHCY	ENSG00000101444	Tier 2	1	Wald ratio	LOMG.chia	0.020(-1.291 to 1.332)	0.669	0.9756	0.997	1.021(0.275-3.790)	NA	NA
eQTLGen	AHCY	ENSG00000101444	Tier 2	1	Wald ratio	MG.ukb	0.486(-2.539 to 3.512)	1.544	0.7527	0.994	1.626(0.079-33.514)	NA	NA
eQTLGen	AHCY	ENSG00000101444	Tier 2	1	Wald ratio	MG.finngen	0.730(-0.348 to 1.809)	0.55	0.1844	0.968	2.076(0.706-6.105)	NA	NA
eQTLGen	AHR	ENSG00000106546	Tier 1	6	Inverse variance weighted	MG.chia	0.067(-0.160 to 0.294)	0.116	0.5619	0.966	1.069(0.852-1.342)	2.041	0.8434
eQTLGen	AHR	ENSG00000106546	Tier 1	6	Inverse variance weighted	EOMG.chia	0.416(-0.009 to 0.841)	0.217	0.05498	0.905	1.516(0.991-2.319)	4.379	0.4963
eQTLGen	AHR	ENSG00000106546	Tier 1	6	Inverse variance weighted	LOMG.chia	-0.059(-0.338 to 0.220)	0.142	0.679	0.984	0.943(0.713-1.246)	4.554	0.4727
eQTLGen	AHR	ENSG00000106546	Tier 1	5	Inverse variance weighted	MG.ukb	-0.024(-0.929 to 0.880)	0.461	0.9578	0.994	0.976(0.395-2.411)	1.412	0.8421
eQTLGen	AHR	ENSG00000106546	Tier 1	6	Inverse variance weighted	MG.finngen	-0.232(-0.640 to 0.176)	0.208	0.2656	0.972	0.793(0.528-1.193)	2.792	0.732
eQTLGen	AIMP1	ENSG00000164022	Tier 3B	1	Wald ratio	MG.chia	-0.423(-1.184 to 0.339)	0.389	0.2768	0.89	0.655(0.306-1.404)	NA	NA
eQTLGen	AIMP1	ENSG00000164022	Tier 3B	1	Wald ratio	EOMG.chia	-0.523(-2.044 to 0.999)	0.776	0.5006	0.968	0.593(0.129-2.714)	NA	NA
eQTLGen	AIMP1	ENSG00000164022	Tier 3B	1	Wald ratio	LOMG.chia	-0.522(-1.424 to 0.379)	0.46	0.2564	0.906	0.593(0.241-1.462)	NA	NA
eQTLGen	AIMP1	ENSG00000164022	Tier 3B	1	Wald ratio	MG.ukb	0.722(-1.221 to 2.665)	0.991	0.4664	0.994	2.059(0.295-14.369)	NA	NA
eQTLGen	AIMP1	ENSG00000164022	Tier 3B	1	Wald ratio	MG.finngen	0.512(-0.781 to 1.805)	0.66	0.4377	0.972	1.669(0.458-6.078)	NA	NA
eQTLGen	AKR1A1	ENSG00000117448	Tier 1	1	Wald ratio	MG.chia	-0.497(-1.240 to 0.247)	0.379	0.1903	0.835	0.609(0.289-1.280)	NA	NA
eQTLGen	AKR1A1	ENSG00000117448	Tier 1	1	Wald ratio	LOMG.chia	-0.779(-1.653 to 0.095)	0.446	0.08082	0.855	0.459(0.191-1.100)	NA	NA
eQTLGen	AKR1A1	ENSG00000117448	Tier 1	1	Wald ratio	MG.ukb	2.392(0.462 to 4.323)	0.985	0.01516	0.766	10.939(1.587-75.420)	NA	NA
eQTLGen	AKR1A1	ENSG00000117448	Tier 1	1	Wald ratio	MG.finngen	-1.208(-2.542 to 0.125)	0.68	0.07568	0.926	0.299(0.079-1.133)	NA	NA
eQTLGen	AKR1B1	ENSG00000085662	Tier 1	8	Inverse variance weighted	MG.chia	0.164(-0.044 to 0.372)	0.106	0.1222	0.805	1.178(0.957-1.451)	6.594	0.4724
eQTLGen	AKR1B1	ENSG00000085662	Tier 1	8	Inverse variance weighted	EOMG.chia	0.290(-0.131 to 0.711)	0.215	0.1771	0.956	1.336(0.877-2.035)	4.648	0.7028
eQTLGen	AKR1B1	ENSG00000085662	Tier 1	7	Inverse variance weighted	LOMG.chia	0.114(-0.168 to 0.395)	0.144	0.429	0.94	1.120(0.845-1.484)	7.71	0.2601
eQTLGen	AKR1B1	ENSG00000085662	Tier 1	7	Inverse variance weighted	MG.ukb	0.390(-0.257 to 1.038)	0.33	0.2375	0.994	1.477(0.773-2.822)	8.657	0.1938
eQTLGen	AKR1B1	ENSG00000085662	Tier 1	8	Inverse variance weighted	MG.finngen	0.085(-0.303 to 0.472)	0.198	0.6683	0.984	1.088(0.739-1.603)	4.303	0.7442
eQTLGen	AKR1C1	ENSG00000187134	Tier 1	5	Inverse variance weighted	MG.chia	-0.063(-0.467 to 0.342)	0.206	0.7611	0.991	0.939(0.627-1.407)	8.601	0.07188
eQTLGen	AKR1C1	ENSG00000187134	Tier 1	5	Inverse variance weighted	EOMG.chia	-0.306(-1.269 to 0.657)	0.491	0.5334	0.98	0.736(0.281-1.929)	11.346	0.02294
eQTLGen	AKR1C1	ENSG00000187134	Tier 1	5	Inverse variance weighted	LOMG.chia	0.097(-0.325 to 0.518)	0.215	0.6536	0.976	1.101(0.722-1.679)	6.898	0.1414
eQTLGen	AKR1C1	ENSG00000187134	Tier 1	5	Inverse variance weighted	MG.ukb	0.184(-0.910 to 1.277)	0.558	0.742	0.994	1.202(0.403-3.587)	9.636	0.04704
eQTLGen	AKR1C1	ENSG00000187134	Tier 1	5	Inverse variance weighted	MG.finngen	-0.001(-0.566 to 0.565)	0.289	0.9975	0.999	0.999(0.568-1.759)	4.993	0.288
eQTLGen	AKR1C2	ENSG00000151632	Tier 2	13	Inverse variance weighted	MG.chia	0.031(-0.125 to 0.186)	0.079	0.6967	0.987	1.031(0.883-1.205)	15.671	0.2068
eQTLGen	AKR1C2	ENSG00000151632	Tier 2	13	Inverse variance weighted	EOMG.chia	-0.191(-0.478 to 0.095)	0.146	0.1906	0.956	0.826(0.620-1.100)	11.321	0.5016
eQTLGen	AKR1C2	ENSG00000151632	Tier 2	13	Inverse variance weighted	LOMG.chia	0.163(-0.013 to 0.340)	0.09	0.06988	0.82	1.177(0.987-1.405)	15.127	0.2345
eQTLGen	AKR1C2	ENSG00000151632	Tier 2	9	Inverse variance weighted	MG.ukb	-0.105(-0.806 to 0.596)	0.358	0.769	0.994	0.900(0.446-1.815)	17.954	0.02157
eQTLGen	AKR1C2	ENSG00000151632	Tier 2	13	Inverse variance weighted	MG.finngen	0.154(-0.137 to 0.444)	0.148	0.299	0.972	1.166(0.872-1.560)	18.136	0.1116
eQTLGen	AKR1C3	ENSG00000196139	Tier 1	8	Inverse variance weighted	MG.chia	-0.006(-0.220 to 0.207)	0.109	0.9537	0.997	0.994(0.803-1.230)	2.105	0.9538
eQTLGen	AKR1C3	ENSG00000196139	Tier 1	9	Inverse variance weighted	EOMG.chia	0.040(-0.408 to 0.489)	0.229	0.8602	0.993	1.041(0.665-1.630)	9.292	0.3183
eQTLGen	AKR1C3	ENSG00000196139	Tier 1	8	Inverse variance weighted	LOMG.chia	-0.010(-0.263 to 0.244)	0.129	0.9397	0.997	0.990(0.769-1.276)	4.803	0.684
eQTLGen	AKR1C3	ENSG00000196139	Tier 1	6	Inverse variance weighted	MG.ukb	0.047(-0.543 to 0.637)	0.301	0.8758	0.994	1.048(0.581-1.891)	1.745	0.8831
eQTLGen	AKR1C3	ENSG00000196139	Tier 1	9	Inverse variance weighted	MG.finngen	0.250(-0.122 to 0.623)	0.19	0.1877	0.968	1.285(0.885-1.865)	6.604	0.5799
eQTLGen	AKT1	ENSG00000142208	Tier 1	4	Inverse variance weighted	MG.chia	-0.058(-0.273 to 0.157)	0.11	0.5966	0.966	0.944(0.761-1.170)	1.971	0.5786
eQTLGen	AKT1	ENSG00000142208	Tier 1	4	Inverse variance weighted	EOMG.chia	0.294(-0.144 to 0.732)	0.223	0.188	0.956	1.342(0.866-2.078)	0.385	0.9432
eQTLGen	AKT1	ENSG00000142208	Tier 1	4	Inverse variance weighted	LOMG.chia	-0.162(-0.414 to 0.090)	0.129	0.2076	0.9	0.850(0.661-1.094)	2.918	0.4044
eQTLGen	AKT1	ENSG00000142208	Tier 1	3	Inverse variance weighted	MG.ukb	0.013(-0.573 to 0.599)	0.299	0.9664	0.994	1.013(0.564-1.819)	0.187	0.9107
eQTLGen	AKT1	ENSG00000142208	Tier 1	4	Inverse variance weighted	MG.finngen	-0.081(-0.856 to 0.694)	0.395	0.8382	0.985	0.922(0.425-2.002)	12.597	0.005594
eQTLGen	AKT2	ENSG00000105221	Tier 1	2	Inverse variance weighted	MG.chia	0.443(-0.327 to 1.214)	0.393	0.2595	0.885	1.558(0.721-3.368)	0.519	0.4714
eQTLGen	AKT2	ENSG00000105221	Tier 1	2	Inverse variance weighted	EOMG.chia	-0.705(-3.444 to 2.034)	1.397	0.6139	0.989	0.494(0.032-7.642)	3.059	0.08031
eQTLGen	AKT2	ENSG00000105221	Tier 1	2	Inverse variance weighted	LOMG.chia	0.927(0.025 to 1.829)	0.46	0.04407	0.711	2.527(1.025-6.231)	0.001	0.9712
eQTLGen	AKT2	ENSG00000105221	Tier 1	2	Inverse variance weighted	MG.ukb	1.921(-0.057 to 3.900)	1.009	0.05695	0.977	6.830(0.945-49.380)	0.197	0.657
eQTLGen	AKT2	ENSG00000105221	Tier 1	2	Inverse variance weighted	MG.finngen	-1.062(-2.943 to 0.819)	0.96	0.2686	0.972	0.346(0.053-2.269)	1.811	0.1784
eQTLGen	AKT3	ENSG00000117020	Tier 1	2	Inverse variance weighted	MG.chia	-0.421(-1.126 to 0.283)	0.359	0.2411	0.871	0.656(0.324-1.327)	0.063	0.8025
eQTLGen	AKT3	ENSG00000117020	Tier 1	2	Inverse variance weighted	EOMG.chia	0.313(-1.072 to 1.699)	0.707	0.6576	0.991	1.368(0.342-5.471)	0.116	0.7329
eQTLGen	AKT3	ENSG00000117020	Tier 1	2	Inverse variance weighted	LOMG.chia	-0.475(-1.307 to 0.356)	0.424	0.2627	0.908	0.622(0.271-1.428)	0.446	0.5043
eQTLGen	AKT3	ENSG00000117020	Tier 1	1	Wald ratio	MG.ukb	2.045(-1.895 to 5.985)	2.01	0.3089	0.994	7.732(0.150-397.596)	NA	NA
eQTLGen	AKT3	ENSG00000117020	Tier 1	2	Inverse variance weighted	MG.finngen	0.959(-0.647 to 2.566)	0.82	0.2417	0.972	2.610(0.524-13.010)	1.878	0.1706
eQTLGen	ALB	ENSG00000163631	Tier 2	1	Wald ratio	MG.chia	-0.688(-1.572 to 0.195)	0.451	0.1267	0.808	0.502(0.208-1.215)	NA	NA
eQTLGen	ALB	ENSG00000163631	Tier 2	1	Wald ratio	EOMG.chia	-1.928(-3.665 to -0.191)	0.886	0.02963	0.864	0.146(0.026-0.826)	NA	NA
eQTLGen	ALB	ENSG00000163631	Tier 2	1	Wald ratio	LOMG.chia	-0.355(-1.409 to 0.700)	0.538	0.5097	0.96	0.701(0.244-2.013)	NA	NA
eQTLGen	ALB	ENSG00000163631	Tier 2	1	Wald ratio	MG.ukb	-0.728(-3.075 to 1.619)	1.197	0.5431	0.994	0.483(0.046-5.046)	NA	NA
eQTLGen	ALCAM	ENSG00000170017	Tier 3B	15	Inverse variance weighted	MG.chia	0.017(-0.113 to 0.148)	0.067	0.793	0.995	1.018(0.893-1.159)	9.325	0.8097
eQTLGen	ALCAM	ENSG00000170017	Tier 3B	15	Inverse variance weighted	EOMG.chia	0.050(-0.212 to 0.311)	0.133	0.7099	0.991	1.051(0.809-1.365)	12.305	0.5818
eQTLGen	ALCAM	ENSG00000170017	Tier 3B	15	Inverse variance weighted	LOMG.chia	-0.029(-0.183 to 0.124)	0.078	0.7108	0.984	0.971(0.833-1.133)	4.893	0.9872
eQTLGen	ALCAM	ENSG00000170017	Tier 3B	13	Inverse variance weighted	MG.ukb	0.056(-0.303 to 0.416)	0.183	0.7597	0.994	1.058(0.738-1.515)	6.86	0.8667
eQTLGen	ALCAM	ENSG00000170017	Tier 3B	15	Inverse variance weighted	MG.finngen	-0.072(-0.305 to 0.161)	0.119	0.5428	0.974	0.930(0.737-1.174)	12.97	0.5289
eQTLGen	ALDH16A1	ENSG00000161618	Tier 3B	4	Inverse variance weighted	MG.chia	0.089(-0.067 to 0.246)	0.08	0.2632	0.887	1.093(0.935-1.279)	1.542	0.6727
eQTLGen	ALDH16A1	ENSG00000161618	Tier 3B	4	Inverse variance weighted	EOMG.chia	0.127(-0.183 to 0.436)	0.158	0.4226	0.956	1.135(0.833-1.547)	0.681	0.8777
eQTLGen	ALDH16A1	ENSG00000161618	Tier 3B	4	Inverse variance weighted	LOMG.chia	0.081(-0.105 to 0.266)	0.095	0.3949	0.937	1.084(0.900-1.305)	2.203	0.5314
eQTLGen	ALDH16A1	ENSG00000161618	Tier 3B	3	Inverse variance weighted	MG.ukb	0.180(-0.221 to 0.582)	0.205	0.379	0.994	1.198(0.801-1.790)	0.287	0.8665
eQTLGen	ALDH16A1	ENSG00000161618	Tier 3B	4	Inverse variance weighted	MG.finngen	0.042(-0.216 to 0.299)	0.131	0.7501	0.984	1.043(0.806-1.349)	0.291	0.9617
eQTLGen	ALDH1A1	ENSG00000165092	Tier 1	8	Inverse variance weighted	MG.chia	0.064(-0.166 to 0.293)	0.117	0.5864	0.966	1.066(0.847-1.341)	11.005	0.1384
eQTLGen	ALDH1A1	ENSG00000165092	Tier 1	8	Inverse variance weighted	EOMG.chia	0.167(-0.226 to 0.560)	0.201	0.4053	0.956	1.182(0.798-1.751)	8.319	0.3053
eQTLGen	ALDH1A1	ENSG00000165092	Tier 1	8	Inverse variance weighted	LOMG.chia	0.024(-0.251 to 0.299)	0.14	0.8619	0.994	1.025(0.778-1.349)	11.161	0.1317
eQTLGen	ALDH1A1	ENSG00000165092	Tier 1	7	Inverse variance weighted	MG.ukb	0.121(-0.480 to 0.722)	0.306	0.693	0.994	1.129(0.619-2.058)	9.113	0.1673
eQTLGen	ALDH1A1	ENSG00000165092	Tier 1	9	Inverse variance weighted	MG.finngen	0.035(-0.283 to 0.353)	0.162	0.8309	0.985	1.035(0.753-1.423)	0.692	0.9995
eQTLGen	ALDH1A2	ENSG00000128918	Tier 1	2	Inverse variance weighted	MG.chia	0.594(-0.351 to 1.539)	0.482	0.2177	0.847	1.812(0.704-4.662)	0.38	0.5377
eQTLGen	ALDH1A2	ENSG00000128918	Tier 1	2	Inverse variance weighted	EOMG.chia	0.448(-1.432 to 2.328)	0.959	0.6404	0.989	1.565(0.239-10.253)	0.924	0.3365
eQTLGen	ALDH1A2	ENSG00000128918	Tier 1	2	Inverse variance weighted	LOMG.chia	0.581(-0.544 to 1.705)	0.574	0.3116	0.91	1.787(0.580-5.502)	0.042	0.8373
eQTLGen	ALDH1A2	ENSG00000128918	Tier 1	2	Inverse variance weighted	MG.ukb	-2.147(-4.774 to 0.481)	1.341	0.1094	0.994	0.117(0.008-1.618)	0.007	0.9348
eQTLGen	ALDH1A2	ENSG00000128918	Tier 1	2	Inverse variance weighted	MG.finngen	-0.041(-1.782 to 1.700)	0.888	0.9632	0.997	0.960(0.168-5.476)	0.757	0.3844
eQTLGen	ALDH1B1	ENSG00000137124	Tier 1	3	Inverse variance weighted	MG.chia	0.059(-0.499 to 0.617)	0.285	0.8356	0.995	1.061(0.607-1.854)	1.4	0.4966
eQTLGen	ALDH1B1	ENSG00000137124	Tier 1	3	Inverse variance weighted	EOMG.chia	0.731(-0.652 to 2.114)	0.705	0.3	0.956	2.077(0.521-8.278)	3.049	0.2177
eQTLGen	ALDH1B1	ENSG00000137124	Tier 1	3	Inverse variance weighted	LOMG.chia	-0.151(-0.809 to 0.507)	0.336	0.6536	0.976	0.860(0.445-1.661)	0.002	0.9992
eQTLGen	ALDH1B1	ENSG00000137124	Tier 1	2	Inverse variance weighted	MG.ukb	0.081(-1.871 to 2.032)	0.996	0.9355	0.994	1.084(0.154-7.629)	0.142	0.7058
eQTLGen	ALDH1B1	ENSG00000137124	Tier 1	3	Inverse variance weighted	MG.finngen	-0.453(-1.349 to 0.443)	0.457	0.3221	0.972	0.636(0.260-1.558)	0.725	0.6958
eQTLGen	ALDH2	ENSG00000111275	Tier 1	5	Inverse variance weighted	MG.chia	0.346(0.131 to 0.560)	0.109	0.00157	0.214	1.413(1.140-1.751)	1.968	0.7416
eQTLGen	ALDH2	ENSG00000111275	Tier 1	7	Inverse variance weighted	EOMG.chia	0.191(-0.242 to 0.623)	0.22	0.3873	0.956	1.210(0.785-1.864)	5.439	0.4888
eQTLGen	ALDH2	ENSG00000111275	Tier 1	6	Inverse variance weighted	LOMG.chia	0.319(-0.144 to 0.782)	0.236	0.1769	0.87	1.376(0.866-2.187)	18.325	0.002566
eQTLGen	ALDH2	ENSG00000111275	Tier 1	7	Inverse variance weighted	MG.ukb	0.198(-0.403 to 0.799)	0.307	0.5179	0.994	1.219(0.669-2.224)	7.697	0.2611
eQTLGen	ALDH2	ENSG00000111275	Tier 1	7	Inverse variance weighted	MG.finngen	-0.312(-0.694 to 0.070)	0.195	0.1094	0.936	0.732(0.499-1.073)	6.757	0.3439
eQTLGen	ALDH3A2	ENSG00000072210	Tier 1	4	Inverse variance weighted	MG.chia	0.021(-0.347 to 0.389)	0.188	0.9102	0.995	1.021(0.707-1.476)	2.114	0.549
eQTLGen	ALDH3A2	ENSG00000072210	Tier 1	4	Inverse variance weighted	EOMG.chia	-0.392(-1.619 to 0.835)	0.626	0.5314	0.98	0.676(0.198-2.305)	8.439	0.03776
eQTLGen	ALDH3A2	ENSG00000072210	Tier 1	4	Inverse variance weighted	LOMG.chia	0.187(-0.249 to 0.623)	0.222	0.4015	0.938	1.205(0.779-1.864)	0.519	0.9147
eQTLGen	ALDH3A2	ENSG00000072210	Tier 1	3	Inverse variance weighted	MG.ukb	0.200(-0.835 to 1.235)	0.528	0.7046	0.994	1.222(0.434-3.438)	0.52	0.7709
eQTLGen	ALDH3A2	ENSG00000072210	Tier 1	4	Inverse variance weighted	MG.finngen	0.322(-0.321 to 0.965)	0.328	0.3266	0.972	1.380(0.725-2.626)	1.811	0.6126
eQTLGen	ALDH3B1	ENSG00000006534	Tier 3B	2	Inverse variance weighted	MG.chia	0.105(-0.277 to 0.487)	0.195	0.5905	0.966	1.111(0.758-1.627)	0.01	0.9185
eQTLGen	ALDH3B1	ENSG00000006534	Tier 3B	2	Inverse variance weighted	EOMG.chia	-0.498(-1.246 to 0.250)	0.382	0.1921	0.956	0.608(0.288-1.284)	0.134	0.7145
eQTLGen	ALDH3B1	ENSG00000006534	Tier 3B	1	Wald ratio	LOMG.chia	0.369(-0.111 to 0.850)	0.245	0.1316	0.858	1.447(0.895-2.339)	NA	NA
eQTLGen	ALDH3B1	ENSG00000006534	Tier 3B	3	Inverse variance weighted	MG.ukb	-0.473(-1.386 to 0.440)	0.466	0.3097	0.994	0.623(0.250-1.552)	0.023	0.9886
eQTLGen	ALDH3B1	ENSG00000006534	Tier 3B	2	Inverse variance weighted	MG.finngen	0.228(-0.590 to 1.047)	0.418	0.5847	0.978	1.256(0.554-2.849)	0.298	0.5851
eQTLGen	ALDH4A1	ENSG00000159423	Tier 1	2	Inverse variance weighted	MG.chia	0.136(-0.319 to 0.591)	0.232	0.5593	0.966	1.145(0.727-1.805)	0.187	0.6658
eQTLGen	ALDH4A1	ENSG00000159423	Tier 1	2	Inverse variance weighted	EOMG.chia	0.289(-0.697 to 1.274)	0.503	0.5659	0.984	1.335(0.498-3.575)	1.19	0.2753
eQTLGen	ALDH4A1	ENSG00000159423	Tier 1	2	Inverse variance weighted	LOMG.chia	0.162(-0.396 to 0.719)	0.284	0.5697	0.971	1.176(0.673-2.053)	1.058	0.3036
eQTLGen	ALDH4A1	ENSG00000159423	Tier 1	2	Inverse variance weighted	MG.ukb	0.106(-1.175 to 1.387)	0.654	0.8711	0.994	1.112(0.309-4.003)	0.345	0.5571
eQTLGen	ALDH4A1	ENSG00000159423	Tier 1	2	Inverse variance weighted	MG.finngen	-0.641(-2.106 to 0.824)	0.747	0.3911	0.972	0.527(0.122-2.279)	2.652	0.1034
eQTLGen	ALDH5A1	ENSG00000112294	Tier 1	9	Inverse variance weighted	MG.chia	-0.127(-0.311 to 0.057)	0.094	0.1761	0.835	0.881(0.733-1.059)	8.447	0.3911
eQTLGen	ALDH5A1	ENSG00000112294	Tier 1	9	Inverse variance weighted	EOMG.chia	-0.038(-0.402 to 0.326)	0.186	0.8369	0.993	0.963(0.669-1.385)	8.504	0.3858
eQTLGen	ALDH5A1	ENSG00000112294	Tier 1	9	Inverse variance weighted	LOMG.chia	-0.115(-0.328 to 0.098)	0.109	0.2911	0.91	0.892(0.720-1.103)	3.862	0.8693
eQTLGen	ALDH5A1	ENSG00000112294	Tier 1	8	Inverse variance weighted	MG.ukb	0.421(-0.259 to 1.102)	0.347	0.2249	0.994	1.524(0.772-3.011)	4.868	0.676
eQTLGen	ALDH5A1	ENSG00000112294	Tier 1	8	Inverse variance weighted	MG.finngen	-0.064(-0.440 to 0.312)	0.192	0.7391	0.984	0.938(0.644-1.366)	10.355	0.1694
eQTLGen	ALDH6A1	ENSG00000119711	Tier 1	1	Wald ratio	MG.chia	0.007(-1.074 to 1.087)	0.551	0.9906	0.999	1.007(0.342-2.966)	NA	NA
eQTLGen	ALDH6A1	ENSG00000119711	Tier 1	1	Wald ratio	EOMG.chia	-0.408(-2.569 to 1.753)	1.103	0.7114	0.991	0.665(0.077-5.775)	NA	NA
eQTLGen	ALDH6A1	ENSG00000119711	Tier 1	1	Wald ratio	LOMG.chia	-0.015(-1.287 to 1.258)	0.649	0.9817	0.997	0.985(0.276-3.517)	NA	NA
eQTLGen	ALDH6A1	ENSG00000119711	Tier 1	1	Wald ratio	MG.ukb	0.113(-2.523 to 2.749)	1.345	0.9332	0.994	1.119(0.080-15.624)	NA	NA
eQTLGen	ALDH6A1	ENSG00000119711	Tier 1	1	Wald ratio	MG.finngen	0.429(-2.051 to 2.909)	1.265	0.7346	0.984	1.535(0.129-18.330)	NA	NA
eQTLGen	ALDH7A1	ENSG00000164904	Tier 1	4	Inverse variance weighted	MG.chia	-0.181(-0.370 to 0.008)	0.096	0.06024	0.705	0.834(0.690-1.008)	2.007	0.571
eQTLGen	ALDH7A1	ENSG00000164904	Tier 1	4	Inverse variance weighted	EOMG.chia	-0.472(-1.060 to 0.116)	0.3	0.1154	0.932	0.624(0.346-1.123)	7.296	0.06304
eQTLGen	ALDH7A1	ENSG00000164904	Tier 1	4	Inverse variance weighted	LOMG.chia	-0.077(-0.300 to 0.146)	0.114	0.5001	0.957	0.926(0.741-1.158)	1.555	0.6697
eQTLGen	ALDH7A1	ENSG00000164904	Tier 1	4	Inverse variance weighted	MG.ukb	0.109(-0.372 to 0.589)	0.245	0.6581	0.994	1.115(0.689-1.803)	2.87	0.4121
eQTLGen	ALDH7A1	ENSG00000164904	Tier 1	2	Inverse variance weighted	MG.finngen	-0.599(-1.539 to 0.340)	0.479	0.2112	0.972	0.549(0.215-1.405)	0.028	0.8662
eQTLGen	ALDH8A1	ENSG00000118514	Tier 1	5	Inverse variance weighted	MG.chia	-0.026(-0.257 to 0.206)	0.118	0.8278	0.995	0.975(0.773-1.228)	5.505	0.2393
eQTLGen	ALDH8A1	ENSG00000118514	Tier 1	6	Inverse variance weighted	EOMG.chia	-0.046(-0.464 to 0.373)	0.214	0.8308	0.993	0.955(0.629-1.452)	5.805	0.3257
eQTLGen	ALDH8A1	ENSG00000118514	Tier 1	6	Inverse variance weighted	LOMG.chia	-0.087(-0.405 to 0.232)	0.162	0.5925	0.973	0.917(0.667-1.260)	9.749	0.08266
eQTLGen	ALDH8A1	ENSG00000118514	Tier 1	7	Inverse variance weighted	MG.ukb	-0.029(-0.537 to 0.479)	0.259	0.9104	0.994	0.971(0.585-1.614)	1.45	0.9628
eQTLGen	ALDH8A1	ENSG00000118514	Tier 1	7	Inverse variance weighted	MG.finngen	-0.117(-0.518 to 0.284)	0.205	0.5669	0.977	0.889(0.595-1.328)	7.701	0.2608
eQTLGen	ALDH9A1	ENSG00000143149	Tier 1	8	Inverse variance weighted	MG.chia	0.031(-0.129 to 0.191)	0.082	0.7078	0.987	1.031(0.879-1.210)	5.934	0.5475
eQTLGen	ALDH9A1	ENSG00000143149	Tier 1	8	Inverse variance weighted	EOMG.chia	0.002(-0.314 to 0.318)	0.161	0.9889	0.999	1.002(0.731-1.375)	3.697	0.814
eQTLGen	ALDH9A1	ENSG00000143149	Tier 1	8	Inverse variance weighted	LOMG.chia	0.058(-0.139 to 0.256)	0.101	0.5629	0.971	1.060(0.870-1.292)	7.553	0.3736
eQTLGen	ALDH9A1	ENSG00000143149	Tier 1	7	Inverse variance weighted	MG.ukb	0.060(-0.364 to 0.485)	0.217	0.7816	0.994	1.062(0.695-1.624)	2.545	0.8634
eQTLGen	ALDH9A1	ENSG00000143149	Tier 1	8	Inverse variance weighted	MG.finngen	-0.174(-0.515 to 0.167)	0.174	0.3169	0.972	0.840(0.598-1.181)	9.669	0.2081
eQTLGen	ALOX12	ENSG00000108839	Tier 2	3	Inverse variance weighted	MG.chia	-0.004(-0.468 to 0.459)	0.236	0.9855	0.998	0.996(0.627-1.582)	2.152	0.341
eQTLGen	ALOX12	ENSG00000108839	Tier 2	3	Inverse variance weighted	EOMG.chia	0.052(-0.842 to 0.946)	0.456	0.9094	0.993	1.053(0.431-2.576)	0.751	0.6869
eQTLGen	ALOX12	ENSG00000108839	Tier 2	3	Inverse variance weighted	LOMG.chia	-0.003(-0.530 to 0.525)	0.269	0.9925	0.998	0.997(0.589-1.690)	1.132	0.5677
eQTLGen	ALOX12	ENSG00000108839	Tier 2	1	Wald ratio	MG.ukb	-1.592(-3.224 to 0.040)	0.833	0.05583	0.977	0.203(0.040-1.040)	NA	NA
eQTLGen	ALOX12	ENSG00000108839	Tier 2	3	Inverse variance weighted	MG.finngen	-0.114(-0.877 to 0.649)	0.389	0.7697	0.985	0.892(0.416-1.914)	0.726	0.6956
eQTLGen	ALOX15	ENSG00000161905	Tier 1	6	Inverse variance weighted	MG.chia	0.033(-0.141 to 0.207)	0.089	0.7111	0.987	1.033(0.869-1.229)	2.006	0.8484
eQTLGen	ALOX15	ENSG00000161905	Tier 1	6	Inverse variance weighted	EOMG.chia	-0.138(-0.519 to 0.242)	0.194	0.4761	0.967	0.871(0.595-1.274)	5.924	0.3137
eQTLGen	ALOX15	ENSG00000161905	Tier 1	6	Inverse variance weighted	LOMG.chia	0.095(-0.110 to 0.301)	0.105	0.3632	0.929	1.100(0.896-1.351)	4.373	0.497
eQTLGen	ALOX15	ENSG00000161905	Tier 1	4	Inverse variance weighted	MG.ukb	0.667(-1.026 to 2.359)	0.864	0.4402	0.994	1.948(0.358-10.583)	4.615	0.2023
eQTLGen	ALOX15	ENSG00000161905	Tier 1	6	Inverse variance weighted	MG.finngen	-0.423(-0.770 to -0.076)	0.177	0.01699	0.701	0.655(0.463-0.927)	1.774	0.8795
eQTLGen	ALOX15B	ENSG00000179593	Tier 3B	3	Inverse variance weighted	MG.chia	-0.259(-1.103 to 0.584)	0.43	0.5465	0.966	0.771(0.332-1.793)	7.13	0.0283
eQTLGen	ALOX15B	ENSG00000179593	Tier 3B	3	Inverse variance weighted	EOMG.chia	-0.411(-1.332 to 0.510)	0.47	0.3812	0.956	0.663(0.264-1.664)	2.249	0.3248
eQTLGen	ALOX15B	ENSG00000179593	Tier 3B	3	Inverse variance weighted	LOMG.chia	-0.205(-1.288 to 0.879)	0.553	0.7109	0.984	0.815(0.276-2.407)	8.152	0.01697
eQTLGen	ALOX15B	ENSG00000179593	Tier 3B	3	Inverse variance weighted	MG.ukb	0.474(-0.870 to 1.819)	0.686	0.4893	0.994	1.607(0.419-6.166)	1.832	0.4001
eQTLGen	ALOX15B	ENSG00000179593	Tier 3B	3	Inverse variance weighted	MG.finngen	0.134(-0.569 to 0.837)	0.359	0.7087	0.984	1.143(0.566-2.309)	0.6	0.7409
eQTLGen	ALOX5	ENSG00000012779	Tier 1	8	Inverse variance weighted	MG.chia	0.243(-0.046 to 0.531)	0.147	0.09928	0.78	1.274(0.955-1.700)	10.848	0.1454
eQTLGen	ALOX5	ENSG00000012779	Tier 1	8	Inverse variance weighted	EOMG.chia	0.318(-0.173 to 0.808)	0.25	0.2044	0.956	1.374(0.841-2.243)	8.039	0.3292
eQTLGen	ALOX5	ENSG00000012779	Tier 1	7	Inverse variance weighted	LOMG.chia	0.156(-0.143 to 0.456)	0.153	0.3053	0.91	1.169(0.867-1.577)	5.368	0.4976
eQTLGen	ALOX5	ENSG00000012779	Tier 1	8	Inverse variance weighted	MG.ukb	0.917(0.327 to 1.507)	0.301	0.002301	0.587	2.502(1.387-4.512)	5.907	0.5506
eQTLGen	ALOX5	ENSG00000012779	Tier 1	8	Inverse variance weighted	MG.finngen	0.143(-0.391 to 0.677)	0.272	0.5989	0.978	1.154(0.677-1.968)	10.313	0.1715
eQTLGen	ALOX5AP	ENSG00000132965	Tier 1	16	Inverse variance weighted	MG.chia	-0.024(-0.172 to 0.125)	0.076	0.7556	0.991	0.977(0.842-1.133)	10.759	0.7695
eQTLGen	ALOX5AP	ENSG00000132965	Tier 1	17	Inverse variance weighted	EOMG.chia	-0.023(-0.326 to 0.280)	0.155	0.882	0.993	0.977(0.722-1.323)	16.926	0.3904
eQTLGen	ALOX5AP	ENSG00000132965	Tier 1	17	Inverse variance weighted	LOMG.chia	-0.014(-0.208 to 0.180)	0.099	0.888	0.997	0.986(0.813-1.197)	19.84	0.2275
eQTLGen	ALOX5AP	ENSG00000132965	Tier 1	14	Inverse variance weighted	MG.ukb	0.218(-0.236 to 0.672)	0.232	0.3463	0.994	1.244(0.790-1.959)	17.152	0.1924
eQTLGen	ALOX5AP	ENSG00000132965	Tier 1	17	Inverse variance weighted	MG.finngen	-0.019(-0.273 to 0.236)	0.13	0.8861	0.99	0.982(0.761-1.266)	11.461	0.7802
eQTLGen	ALPL	ENSG00000162551	Tier 2	1	Wald ratio	MG.chia	0.069(-0.554 to 0.693)	0.318	0.8282	0.995	1.071(0.574-1.999)	NA	NA
eQTLGen	ALPL	ENSG00000162551	Tier 2	2	Inverse variance weighted	EOMG.chia	1.222(0.146 to 2.297)	0.549	0.02599	0.853	3.393(1.157-9.949)	0.131	0.7173
eQTLGen	ALPL	ENSG00000162551	Tier 2	1	Wald ratio	LOMG.chia	-0.348(-1.097 to 0.400)	0.382	0.362	0.929	0.706(0.334-1.492)	NA	NA
eQTLGen	ALPL	ENSG00000162551	Tier 2	2	Inverse variance weighted	MG.ukb	0.379(-1.810 to 2.569)	1.117	0.7341	0.994	1.462(0.164-13.055)	2.381	0.1228
eQTLGen	ALPL	ENSG00000162551	Tier 2	2	Inverse variance weighted	MG.finngen	-0.119(-1.167 to 0.930)	0.535	0.8244	0.985	0.888(0.311-2.534)	0.569	0.4506
eQTLGen	AMD1	ENSG00000123505	Tier 1	1	Wald ratio	MG.chia	0.039(-0.761 to 0.838)	0.408	0.9246	0.995	1.039(0.467-2.311)	NA	NA
eQTLGen	AMD1	ENSG00000123505	Tier 1	1	Wald ratio	EOMG.chia	0.393(-1.276 to 2.063)	0.852	0.6442	0.989	1.482(0.279-7.869)	NA	NA
eQTLGen	AMD1	ENSG00000123505	Tier 1	1	Wald ratio	LOMG.chia	-0.157(-1.082 to 0.769)	0.472	0.7401	0.984	0.855(0.339-2.157)	NA	NA
eQTLGen	AMD1	ENSG00000123505	Tier 1	1	Wald ratio	MG.ukb	-1.431(-3.348 to 0.486)	0.978	0.1434	0.994	0.239(0.035-1.626)	NA	NA
eQTLGen	AMD1	ENSG00000123505	Tier 1	1	Wald ratio	MG.finngen	-0.040(-1.170 to 1.090)	0.576	0.9448	0.994	0.961(0.311-2.974)	NA	NA
eQTLGen	AMH	ENSG00000104899	Tier 3A	1	Wald ratio	MG.chia	-0.320(-0.592 to -0.049)	0.139	0.0208	0.5	0.726(0.553-0.952)	NA	NA
eQTLGen	AMH	ENSG00000104899	Tier 3A	1	Wald ratio	EOMG.chia	0.028(-0.524 to 0.580)	0.282	0.9219	0.993	1.028(0.592-1.785)	NA	NA
eQTLGen	AMH	ENSG00000104899	Tier 3A	1	Wald ratio	LOMG.chia	-0.354(-0.672 to -0.035)	0.162	0.0295	0.624	0.702(0.511-0.965)	NA	NA
eQTLGen	AMH	ENSG00000104899	Tier 3A	1	Wald ratio	MG.ukb	0.342(-0.396 to 1.079)	0.377	0.3644	0.994	1.407(0.673-2.943)	NA	NA
eQTLGen	AMH	ENSG00000104899	Tier 3A	1	Wald ratio	MG.finngen	-0.305(-0.783 to 0.172)	0.243	0.2099	0.972	0.737(0.457-1.188)	NA	NA
eQTLGen	AMICA1	ENSG00000160593	Tier 3A	7	Inverse variance weighted	MG.chia	-0.197(-0.394 to -0.001)	0.1	0.04927	0.675	0.821(0.675-0.999)	3.959	0.6822
eQTLGen	AMICA1	ENSG00000160593	Tier 3A	7	Inverse variance weighted	EOMG.chia	-0.326(-0.713 to 0.060)	0.197	0.09795	0.932	0.722(0.490-1.062)	0.741	0.9936
eQTLGen	AMICA1	ENSG00000160593	Tier 3A	7	Inverse variance weighted	LOMG.chia	-0.137(-0.371 to 0.097)	0.119	0.2512	0.906	0.872(0.690-1.102)	5.07	0.5348
eQTLGen	AMICA1	ENSG00000160593	Tier 3A	7	Inverse variance weighted	MG.ukb	0.154(-0.602 to 0.909)	0.385	0.6896	0.994	1.166(0.548-2.483)	14.556	0.02401
eQTLGen	AMICA1	ENSG00000160593	Tier 3A	7	Inverse variance weighted	MG.finngen	-0.196(-0.538 to 0.146)	0.174	0.2617	0.972	0.822(0.584-1.157)	2.459	0.873
eQTLGen	AMPD3	ENSG00000133805	Tier 2	6	Inverse variance weighted	MG.chia	-0.104(-0.373 to 0.166)	0.137	0.4514	0.955	0.902(0.689-1.180)	3.454	0.6304
eQTLGen	AMPD3	ENSG00000133805	Tier 2	6	Inverse variance weighted	EOMG.chia	-0.287(-0.814 to 0.241)	0.269	0.2866	0.956	0.751(0.443-1.272)	3.761	0.5844
eQTLGen	AMPD3	ENSG00000133805	Tier 2	6	Inverse variance weighted	LOMG.chia	-0.173(-0.495 to 0.148)	0.164	0.291	0.91	0.841(0.610-1.160)	1.502	0.9128
eQTLGen	AMPD3	ENSG00000133805	Tier 2	5	Inverse variance weighted	MG.ukb	-0.329(-1.042 to 0.383)	0.364	0.3649	0.994	0.719(0.353-1.467)	0.767	0.9428
eQTLGen	AMPD3	ENSG00000133805	Tier 2	6	Inverse variance weighted	MG.finngen	0.092(-0.386 to 0.570)	0.244	0.707	0.984	1.096(0.679-1.768)	4.634	0.4622
eQTLGen	AMY2B	ENSG00000240038	Tier 2	9	Inverse variance weighted	MG.chia	-0.192(-0.396 to 0.012)	0.104	0.06565	0.717	0.826(0.673-1.012)	6.718	0.5673
eQTLGen	AMY2B	ENSG00000240038	Tier 2	9	Inverse variance weighted	EOMG.chia	-0.343(-0.756 to 0.069)	0.21	0.1031	0.932	0.710(0.470-1.072)	6.763	0.5624
eQTLGen	AMY2B	ENSG00000240038	Tier 2	9	Inverse variance weighted	LOMG.chia	-0.125(-0.366 to 0.116)	0.123	0.3108	0.91	0.883(0.694-1.123)	2.829	0.9446
eQTLGen	AMY2B	ENSG00000240038	Tier 2	8	Inverse variance weighted	MG.ukb	-0.396(-1.066 to 0.274)	0.342	0.247	0.994	0.673(0.344-1.316)	9.006	0.2523
eQTLGen	AMY2B	ENSG00000240038	Tier 2	9	Inverse variance weighted	MG.finngen	0.163(-0.230 to 0.557)	0.201	0.4155	0.972	1.177(0.795-1.745)	2.481	0.9626
eQTLGen	ANG	ENSG00000214274	Tier 3B	14	Inverse variance weighted	MG.chia	0.020(-0.117 to 0.158)	0.07	0.7728	0.994	1.020(0.889-1.171)	16.358	0.2303
eQTLGen	ANG	ENSG00000214274	Tier 3B	15	Inverse variance weighted	EOMG.chia	0.012(-0.236 to 0.260)	0.126	0.9238	0.993	1.012(0.790-1.297)	14.701	0.3989
eQTLGen	ANG	ENSG00000214274	Tier 3B	12	Inverse variance weighted	LOMG.chia	0.039(-0.107 to 0.186)	0.075	0.598	0.973	1.040(0.898-1.204)	7.521	0.7555
eQTLGen	ANG	ENSG00000214274	Tier 3B	12	Inverse variance weighted	MG.ukb	0.009(-0.300 to 0.319)	0.158	0.9521	0.994	1.010(0.741-1.376)	8.775	0.6427
eQTLGen	ANG	ENSG00000214274	Tier 3B	15	Inverse variance weighted	MG.finngen	0.053(-0.146 to 0.252)	0.102	0.6046	0.978	1.054(0.864-1.286)	15.054	0.3744
eQTLGen	ANGPT1	ENSG00000154188	Tier 1	11	Inverse variance weighted	MG.chia	-0.090(-0.231 to 0.051)	0.072	0.2126	0.844	0.914(0.794-1.053)	6.022	0.8134
eQTLGen	ANGPT1	ENSG00000154188	Tier 1	12	Inverse variance weighted	EOMG.chia	-0.192(-0.459 to 0.075)	0.136	0.1595	0.956	0.825(0.632-1.078)	8.767	0.6434
eQTLGen	ANGPT1	ENSG00000154188	Tier 1	11	Inverse variance weighted	LOMG.chia	-0.020(-0.188 to 0.148)	0.086	0.8162	0.99	0.980(0.829-1.159)	5.231	0.8753
eQTLGen	ANGPT1	ENSG00000154188	Tier 1	12	Inverse variance weighted	MG.ukb	0.210(-0.146 to 0.566)	0.182	0.2482	0.994	1.234(0.864-1.762)	7.69	0.7407
eQTLGen	ANGPT1	ENSG00000154188	Tier 1	12	Inverse variance weighted	MG.finngen	-0.107(-0.363 to 0.150)	0.131	0.4146	0.972	0.899(0.695-1.162)	10.971	0.4457
eQTLGen	ANGPT2	ENSG00000091879	Tier 1	2	Inverse variance weighted	MG.chia	0.213(-0.485 to 0.912)	0.356	0.5496	0.966	1.238(0.615-2.489)	0.126	0.7228
eQTLGen	ANGPT2	ENSG00000091879	Tier 1	2	Inverse variance weighted	EOMG.chia	0.084(-1.250 to 1.418)	0.681	0.9021	0.993	1.087(0.286-4.127)	0.029	0.8654
eQTLGen	ANGPT2	ENSG00000091879	Tier 1	2	Inverse variance weighted	LOMG.chia	0.261(-0.576 to 1.099)	0.427	0.5407	0.968	1.299(0.562-3.002)	0.382	0.5368
eQTLGen	ANGPT2	ENSG00000091879	Tier 1	2	Inverse variance weighted	MG.ukb	0.485(-1.509 to 2.479)	1.017	0.6335	0.994	1.624(0.221-11.929)	1.15	0.2836
eQTLGen	ANGPT2	ENSG00000091879	Tier 1	2	Inverse variance weighted	MG.finngen	0.800(-0.594 to 2.195)	0.711	0.2605	0.972	2.226(0.552-8.977)	0.028	0.8683
eQTLGen	ANGPTL6	ENSG00000130812	Tier 3A	3	Inverse variance weighted	MG.chia	-0.272(-0.594 to 0.050)	0.164	0.09798	0.78	0.762(0.552-1.051)	0.51	0.7749
eQTLGen	ANGPTL6	ENSG00000130812	Tier 3A	1	Wald ratio	EOMG.chia	-0.713(-1.460 to 0.034)	0.381	0.06149	0.905	0.490(0.232-1.035)	NA	NA
eQTLGen	ANGPTL6	ENSG00000130812	Tier 3A	3	Inverse variance weighted	LOMG.chia	-0.146(-0.525 to 0.234)	0.194	0.4519	0.943	0.864(0.591-1.263)	0.476	0.7881
eQTLGen	ANGPTL6	ENSG00000130812	Tier 3A	1	Wald ratio	MG.ukb	0.572(-0.412 to 1.555)	0.502	0.2545	0.994	1.771(0.662-4.736)	NA	NA
eQTLGen	ANGPTL6	ENSG00000130812	Tier 3A	3	Inverse variance weighted	MG.finngen	0.136(-0.418 to 0.690)	0.283	0.6307	0.983	1.146(0.658-1.994)	0.874	0.646
eQTLGen	ANKK1	ENSG00000170209	Tier 1	6	Inverse variance weighted	MG.chia	0.040(-0.239 to 0.319)	0.142	0.7779	0.995	1.041(0.788-1.375)	5.517	0.3561
eQTLGen	ANKK1	ENSG00000170209	Tier 1	6	Inverse variance weighted	EOMG.chia	0.215(-0.432 to 0.861)	0.33	0.5153	0.975	1.239(0.649-2.366)	7.788	0.1683
eQTLGen	ANKK1	ENSG00000170209	Tier 1	6	Inverse variance weighted	LOMG.chia	-0.038(-0.359 to 0.283)	0.164	0.8155	0.99	0.962(0.698-1.327)	5.117	0.4018
eQTLGen	ANKK1	ENSG00000170209	Tier 1	6	Inverse variance weighted	MG.ukb	-0.137(-0.998 to 0.724)	0.439	0.7551	0.994	0.872(0.369-2.062)	5.745	0.3319
eQTLGen	ANKK1	ENSG00000170209	Tier 1	7	Inverse variance weighted	MG.finngen	0.393(-0.030 to 0.816)	0.216	0.06893	0.91	1.481(0.970-2.262)	5.369	0.4974
eQTLGen	ANPEP	ENSG00000166825	Tier 2	17	Inverse variance weighted	MG.chia	0.028(-0.079 to 0.135)	0.055	0.6041	0.966	1.029(0.924-1.145)	23.196	0.1086
eQTLGen	ANPEP	ENSG00000166825	Tier 2	17	Inverse variance weighted	EOMG.chia	0.085(-0.120 to 0.290)	0.105	0.4183	0.956	1.088(0.887-1.336)	20.887	0.1829
eQTLGen	ANPEP	ENSG00000166825	Tier 2	17	Inverse variance weighted	LOMG.chia	0.002(-0.119 to 0.123)	0.062	0.9727	0.997	1.002(0.888-1.131)	21.315	0.1667
eQTLGen	ANPEP	ENSG00000166825	Tier 2	13	Inverse variance weighted	MG.ukb	-0.013(-0.379 to 0.353)	0.187	0.9447	0.994	0.987(0.685-1.423)	28.338	0.004935
eQTLGen	ANPEP	ENSG00000166825	Tier 2	17	Inverse variance weighted	MG.finngen	0.077(-0.112 to 0.267)	0.097	0.4246	0.972	1.080(0.894-1.306)	25.846	0.05624
eQTLGen	ANTXR2	ENSG00000163297	Tier 3A	6	Inverse variance weighted	MG.chia	-0.024(-0.285 to 0.236)	0.133	0.8546	0.995	0.976(0.752-1.267)	3.846	0.5718
eQTLGen	ANTXR2	ENSG00000163297	Tier 3A	6	Inverse variance weighted	EOMG.chia	-0.461(-0.977 to 0.055)	0.263	0.07972	0.922	0.630(0.376-1.056)	4.962	0.4205
eQTLGen	ANTXR2	ENSG00000163297	Tier 3A	6	Inverse variance weighted	LOMG.chia	0.179(-0.162 to 0.520)	0.174	0.3023	0.91	1.197(0.851-1.683)	6.057	0.3007
eQTLGen	ANTXR2	ENSG00000163297	Tier 3A	6	Inverse variance weighted	MG.ukb	-0.059(-0.799 to 0.681)	0.378	0.8756	0.994	0.943(0.450-1.976)	6.023	0.304
eQTLGen	ANTXR2	ENSG00000163297	Tier 3A	5	Inverse variance weighted	MG.finngen	-0.269(-0.763 to 0.224)	0.252	0.2851	0.972	0.764(0.466-1.252)	4.171	0.3833
eQTLGen	ANXA1	ENSG00000135046	Tier 3A	10	Inverse variance weighted	MG.chia	0.196(-0.011 to 0.403)	0.106	0.0638	0.717	1.216(0.989-1.496)	17.761	0.03805
eQTLGen	ANXA1	ENSG00000135046	Tier 3A	12	Inverse variance weighted	EOMG.chia	0.255(-0.028 to 0.539)	0.145	0.0776	0.922	1.291(0.972-1.714)	9.769	0.5513
eQTLGen	ANXA1	ENSG00000135046	Tier 3A	11	Inverse variance weighted	LOMG.chia	0.134(-0.083 to 0.351)	0.111	0.2259	0.905	1.143(0.920-1.421)	15.621	0.111
eQTLGen	ANXA1	ENSG00000135046	Tier 3A	7	Inverse variance weighted	MG.ukb	0.151(-0.247 to 0.549)	0.203	0.4583	0.994	1.163(0.781-1.731)	5.398	0.4939
eQTLGen	ANXA1	ENSG00000135046	Tier 3A	12	Inverse variance weighted	MG.finngen	-0.113(-0.368 to 0.143)	0.13	0.3885	0.972	0.894(0.692-1.154)	9.048	0.6175
eQTLGen	ANXA2	ENSG00000182718	Tier 3B	6	Inverse variance weighted	MG.chia	-0.036(-0.287 to 0.214)	0.128	0.776	0.995	0.964(0.751-1.239)	3.463	0.629
eQTLGen	ANXA2	ENSG00000182718	Tier 3B	6	Inverse variance weighted	EOMG.chia	-0.284(-0.777 to 0.209)	0.252	0.2588	0.956	0.753(0.460-1.233)	3.141	0.6782
eQTLGen	ANXA2	ENSG00000182718	Tier 3B	6	Inverse variance weighted	LOMG.chia	0.042(-0.257 to 0.341)	0.152	0.7835	0.985	1.043(0.773-1.406)	4.663	0.4583
eQTLGen	ANXA2	ENSG00000182718	Tier 3B	5	Inverse variance weighted	MG.ukb	-0.053(-0.737 to 0.630)	0.349	0.8782	0.994	0.948(0.479-1.877)	1.534	0.8207
eQTLGen	ANXA2	ENSG00000182718	Tier 3B	6	Inverse variance weighted	MG.finngen	0.624(0.066 to 1.182)	0.285	0.02848	0.79	1.866(1.068-3.261)	6.291	0.2789
eQTLGen	AOAH	ENSG00000136250	Tier 3A	20	Inverse variance weighted	MG.chia	0.095(-0.016 to 0.207)	0.057	0.09409	0.776	1.100(0.984-1.230)	19.071	0.4523
eQTLGen	AOAH	ENSG00000136250	Tier 3A	21	Inverse variance weighted	EOMG.chia	0.313(0.092 to 0.534)	0.113	0.005551	0.686	1.368(1.096-1.706)	15.445	0.7504
eQTLGen	AOAH	ENSG00000136250	Tier 3A	21	Inverse variance weighted	LOMG.chia	0.032(-0.099 to 0.162)	0.067	0.6356	0.973	1.032(0.906-1.176)	16.241	0.7015
eQTLGen	AOAH	ENSG00000136250	Tier 3A	18	Inverse variance weighted	MG.ukb	0.088(-0.216 to 0.392)	0.155	0.5698	0.994	1.092(0.806-1.480)	18.65	0.349
eQTLGen	AOAH	ENSG00000136250	Tier 3A	21	Inverse variance weighted	MG.finngen	0.084(-0.124 to 0.291)	0.106	0.4289	0.972	1.087(0.884-1.338)	20.206	0.4451
eQTLGen	APAF1	ENSG00000120868	Tier 2	5	Inverse variance weighted	MG.chia	0.059(-0.273 to 0.391)	0.169	0.7278	0.987	1.061(0.761-1.478)	7.971	0.09264
eQTLGen	APAF1	ENSG00000120868	Tier 2	5	Inverse variance weighted	EOMG.chia	-0.056(-0.754 to 0.642)	0.356	0.8755	0.993	0.946(0.471-1.900)	8.915	0.06325
eQTLGen	APAF1	ENSG00000120868	Tier 2	5	Inverse variance weighted	LOMG.chia	0.081(-0.198 to 0.361)	0.143	0.5696	0.971	1.084(0.820-1.434)	2.292	0.6822
eQTLGen	APAF1	ENSG00000120868	Tier 2	5	Inverse variance weighted	MG.ukb	1.065(0.326 to 1.804)	0.377	0.004743	0.587	2.900(1.385-6.073)	5.586	0.2323
eQTLGen	APAF1	ENSG00000120868	Tier 2	5	Inverse variance weighted	MG.finngen	0.358(-0.088 to 0.804)	0.228	0.1155	0.936	1.431(0.916-2.235)	4.126	0.3892
eQTLGen	APEX1	ENSG00000100823	Tier 1	3	Inverse variance weighted	MG.chia	0.603(-0.163 to 1.369)	0.391	0.1229	0.805	1.827(0.850-3.930)	3.913	0.1413
eQTLGen	APEX1	ENSG00000100823	Tier 1	3	Inverse variance weighted	EOMG.chia	0.051(-1.030 to 1.133)	0.552	0.9257	0.993	1.053(0.357-3.104)	1.231	0.5405
eQTLGen	APEX1	ENSG00000100823	Tier 1	3	Inverse variance weighted	LOMG.chia	0.711(0.062 to 1.361)	0.331	0.03174	0.664	2.037(1.064-3.899)	1.989	0.3699
eQTLGen	APEX1	ENSG00000100823	Tier 1	3	Inverse variance weighted	MG.ukb	-0.426(-2.867 to 2.015)	1.245	0.7324	0.994	0.653(0.057-7.501)	6.068	0.04811
eQTLGen	APEX1	ENSG00000100823	Tier 1	3	Inverse variance weighted	MG.finngen	-0.676(-1.565 to 0.213)	0.454	0.136	0.943	0.508(0.209-1.237)	2.447	0.2942
eQTLGen	APH1A	ENSG00000117362	Tier 1	1	Wald ratio	MG.chia	-0.678(-1.557 to 0.200)	0.448	0.1303	0.812	0.507(0.211-1.222)	NA	NA
eQTLGen	APH1A	ENSG00000117362	Tier 1	1	Wald ratio	EOMG.chia	-2.306(-4.149 to -0.463)	0.94	0.01419	0.79	0.100(0.016-0.629)	NA	NA
eQTLGen	APH1A	ENSG00000117362	Tier 1	1	Wald ratio	LOMG.chia	0.149(-0.865 to 1.163)	0.517	0.7727	0.985	1.161(0.421-3.201)	NA	NA
eQTLGen	APH1A	ENSG00000117362	Tier 1	1	Wald ratio	MG.ukb	0.637(-1.509 to 2.782)	1.094	0.5608	0.994	1.890(0.221-16.146)	NA	NA
eQTLGen	APH1A	ENSG00000117362	Tier 1	1	Wald ratio	MG.finngen	-0.313(-1.765 to 1.140)	0.741	0.673	0.984	0.731(0.171-3.126)	NA	NA
eQTLGen	APH1B	ENSG00000138613	Tier 1	11	Inverse variance weighted	MG.chia	0.018(-0.159 to 0.195)	0.09	0.8381	0.995	1.019(0.853-1.216)	10.556	0.3932
eQTLGen	APH1B	ENSG00000138613	Tier 1	11	Inverse variance weighted	EOMG.chia	-0.135(-0.603 to 0.334)	0.239	0.5738	0.984	0.874(0.547-1.397)	18.938	0.04106
eQTLGen	APH1B	ENSG00000138613	Tier 1	12	Inverse variance weighted	LOMG.chia	0.071(-0.131 to 0.273)	0.103	0.4898	0.954	1.074(0.877-1.315)	7.771	0.7336
eQTLGen	APH1B	ENSG00000138613	Tier 1	11	Inverse variance weighted	MG.ukb	-1.341(-2.219 to -0.463)	0.448	0.002754	0.587	0.262(0.109-0.629)	10.604	0.3892
eQTLGen	APH1B	ENSG00000138613	Tier 1	11	Inverse variance weighted	MG.finngen	0.064(-0.272 to 0.399)	0.171	0.7097	0.984	1.066(0.762-1.490)	12.093	0.2788
eQTLGen	APOA1BP	ENSG00000163382	Tier 3B	2	Inverse variance weighted	MG.chia	-0.105(-0.395 to 0.185)	0.148	0.4785	0.965	0.900(0.674-1.204)	0.03	0.8636
eQTLGen	APOA1BP	ENSG00000163382	Tier 3B	2	Inverse variance weighted	EOMG.chia	0.820(0.236 to 1.403)	0.298	0.00588	0.686	2.270(1.267-4.067)	0.053	0.8186
eQTLGen	APOA1BP	ENSG00000163382	Tier 3B	2	Inverse variance weighted	LOMG.chia	-0.436(-0.779 to -0.094)	0.175	0.0125	0.452	0.646(0.459-0.910)	0.03	0.8635
eQTLGen	APOA1BP	ENSG00000163382	Tier 3B	2	Inverse variance weighted	MG.finngen	-0.171(-0.726 to 0.384)	0.283	0.5459	0.974	0.843(0.484-1.468)	0	0.9929
eQTLGen	APOA2	ENSG00000158874	Tier 3B	1	Wald ratio	MG.chia	-0.393(-0.921 to 0.136)	0.269	0.1451	0.835	0.675(0.398-1.145)	NA	NA
eQTLGen	APOA2	ENSG00000158874	Tier 3B	1	Wald ratio	EOMG.chia	-0.407(-1.472 to 0.657)	0.543	0.4533	0.961	0.665(0.229-1.929)	NA	NA
eQTLGen	APOA2	ENSG00000158874	Tier 3B	1	Wald ratio	LOMG.chia	-0.425(-1.048 to 0.198)	0.318	0.1812	0.872	0.654(0.351-1.219)	NA	NA
eQTLGen	APOA2	ENSG00000158874	Tier 3B	1	Wald ratio	MG.finngen	-0.382(-1.316 to 0.553)	0.477	0.4237	0.972	0.683(0.268-1.739)	NA	NA
eQTLGen	APOBEC3A	ENSG00000128383	Tier 2	10	Inverse variance weighted	MG.chia	-0.058(-0.244 to 0.127)	0.094	0.5368	0.966	0.943(0.784-1.135)	13.509	0.1409
eQTLGen	APOBEC3A	ENSG00000128383	Tier 2	10	Inverse variance weighted	EOMG.chia	-0.174(-0.557 to 0.210)	0.196	0.3747	0.956	0.841(0.573-1.233)	13.836	0.1283
eQTLGen	APOBEC3A	ENSG00000128383	Tier 2	10	Inverse variance weighted	LOMG.chia	-0.055(-0.233 to 0.123)	0.091	0.5463	0.969	0.947(0.792-1.131)	9.101	0.428
eQTLGen	APOBEC3A	ENSG00000128383	Tier 2	9	Inverse variance weighted	MG.ukb	0.295(-0.380 to 0.970)	0.344	0.3915	0.994	1.343(0.684-2.639)	9.184	0.327
eQTLGen	APOBEC3A	ENSG00000128383	Tier 2	10	Inverse variance weighted	MG.finngen	-0.111(-0.362 to 0.141)	0.128	0.3878	0.972	0.895(0.696-1.151)	6.989	0.6382
eQTLGen	APOBEC3G	ENSG00000239713	Tier 2	7	Inverse variance weighted	MG.chia	-0.192(-0.347 to -0.037)	0.079	0.01541	0.458	0.825(0.707-0.964)	3.216	0.7813
eQTLGen	APOBEC3G	ENSG00000239713	Tier 2	6	Inverse variance weighted	EOMG.chia	-0.188(-0.531 to 0.155)	0.175	0.283	0.956	0.829(0.588-1.168)	1.135	0.951
eQTLGen	APOBEC3G	ENSG00000239713	Tier 2	6	Inverse variance weighted	LOMG.chia	-0.203(-0.384 to -0.023)	0.092	0.02727	0.598	0.816(0.681-0.977)	4.22	0.5182
eQTLGen	APOBEC3G	ENSG00000239713	Tier 2	7	Inverse variance weighted	MG.ukb	0.318(-0.077 to 0.713)	0.202	0.1147	0.994	1.374(0.926-2.040)	3.454	0.7501
eQTLGen	APOBEC3G	ENSG00000239713	Tier 2	8	Inverse variance weighted	MG.finngen	0.157(-0.131 to 0.446)	0.147	0.2843	0.972	1.171(0.877-1.562)	6.408	0.493
eQTLGen	APOD	ENSG00000189058	Tier 3B	1	Wald ratio	MG.chia	0.112(-0.403 to 0.628)	0.263	0.67	0.982	1.119(0.668-1.873)	NA	NA
eQTLGen	APOD	ENSG00000189058	Tier 3B	1	Wald ratio	EOMG.chia	-0.328(-1.352 to 0.695)	0.522	0.5293	0.98	0.720(0.259-2.004)	NA	NA
eQTLGen	APOD	ENSG00000189058	Tier 3B	1	Wald ratio	LOMG.chia	0.095(-0.515 to 0.704)	0.311	0.761	0.985	1.099(0.598-2.022)	NA	NA
eQTLGen	APOD	ENSG00000189058	Tier 3B	1	Wald ratio	MG.ukb	-0.099(-1.423 to 1.226)	0.676	0.8837	0.994	0.906(0.241-3.406)	NA	NA
eQTLGen	APOD	ENSG00000189058	Tier 3B	1	Wald ratio	MG.finngen	0.092(-0.811 to 0.996)	0.461	0.841	0.985	1.097(0.444-2.708)	NA	NA
eQTLGen	APOL1	ENSG00000100342	Tier 3A	2	Inverse variance weighted	MG.chia	0.211(-0.279 to 0.702)	0.25	0.3978	0.93	1.235(0.757-2.017)	0.758	0.3839
eQTLGen	APOL1	ENSG00000100342	Tier 3A	2	Inverse variance weighted	EOMG.chia	-1.250(-2.207 to -0.294)	0.488	0.01041	0.707	0.286(0.110-0.745)	0.124	0.725
eQTLGen	APOL1	ENSG00000100342	Tier 3A	2	Inverse variance weighted	LOMG.chia	0.728(0.141 to 1.315)	0.299	0.01501	0.49	2.071(1.152-3.723)	0.52	0.4708
eQTLGen	APOL1	ENSG00000100342	Tier 3A	1	Wald ratio	MG.ukb	-1.787(-3.275 to -0.299)	0.759	0.01858	0.827	0.167(0.038-0.742)	NA	NA
eQTLGen	APOL1	ENSG00000100342	Tier 3A	2	Inverse variance weighted	MG.finngen	-0.333(-1.221 to 0.555)	0.453	0.4626	0.972	0.717(0.295-1.742)	1.019	0.3127
eQTLGen	APOM	ENSG00000204444	Tier 3A	1	Wald ratio	LOMG.chia	2.328(1.383 to 3.273)	0.482	1.378e-06	0.001	10.257(3.987-26.392)	NA	NA
eQTLGen	APOM	ENSG00000204444	Tier 3A	1	Wald ratio	MG.finngen	-1.165(-2.290 to -0.039)	0.574	0.04248	0.791	0.312(0.101-0.961)	NA	NA
eQTLGen	APP	ENSG00000142192	Tier 1	5	Inverse variance weighted	MG.chia	-0.073(-0.381 to 0.236)	0.157	0.645	0.981	0.930(0.683-1.266)	2.146	0.7089
eQTLGen	APP	ENSG00000142192	Tier 1	5	Inverse variance weighted	EOMG.chia	0.609(-0.174 to 1.392)	0.399	0.1275	0.956	1.838(0.840-4.022)	6.649	0.1557
eQTLGen	APP	ENSG00000142192	Tier 1	5	Inverse variance weighted	LOMG.chia	-0.313(-0.700 to 0.075)	0.198	0.1139	0.855	0.732(0.496-1.078)	4.471	0.346
eQTLGen	APP	ENSG00000142192	Tier 1	5	Inverse variance weighted	MG.ukb	0.104(-0.682 to 0.890)	0.401	0.7949	0.994	1.110(0.506-2.435)	1.444	0.8365
eQTLGen	APP	ENSG00000142192	Tier 1	5	Inverse variance weighted	MG.finngen	-0.180(-1.066 to 0.706)	0.452	0.6908	0.984	0.835(0.344-2.027)	10.154	0.03791
eQTLGen	AQP1	ENSG00000240583	Tier 3A	1	Wald ratio	MG.chia	0.338(-0.328 to 1.004)	0.34	0.3198	0.921	1.402(0.720-2.730)	NA	NA
eQTLGen	AQP1	ENSG00000240583	Tier 3A	1	Wald ratio	EOMG.chia	0.380(-0.942 to 1.702)	0.674	0.5733	0.984	1.462(0.390-5.484)	NA	NA
eQTLGen	AQP1	ENSG00000240583	Tier 3A	1	Wald ratio	LOMG.chia	0.357(-0.428 to 1.141)	0.4	0.3727	0.929	1.429(0.652-3.131)	NA	NA
eQTLGen	AQP1	ENSG00000240583	Tier 3A	1	Wald ratio	MG.ukb	0.723(-0.994 to 2.439)	0.876	0.4093	0.994	2.060(0.370-11.466)	NA	NA
eQTLGen	AQP1	ENSG00000240583	Tier 3A	1	Wald ratio	MG.finngen	-0.636(-1.870 to 0.597)	0.629	0.3121	0.972	0.529(0.154-1.818)	NA	NA
eQTLGen	ARNT	ENSG00000143437	Tier 1	4	Inverse variance weighted	MG.chia	0.083(-0.258 to 0.424)	0.174	0.6326	0.975	1.087(0.773-1.528)	1.805	0.6139
eQTLGen	ARNT	ENSG00000143437	Tier 1	4	Inverse variance weighted	EOMG.chia	-0.208(-0.877 to 0.460)	0.341	0.5412	0.983	0.812(0.416-1.584)	0.73	0.8661
eQTLGen	ARNT	ENSG00000143437	Tier 1	4	Inverse variance weighted	LOMG.chia	0.199(-0.207 to 0.604)	0.207	0.3373	0.913	1.220(0.813-1.829)	2.358	0.5016
eQTLGen	ARNT	ENSG00000143437	Tier 1	2	Inverse variance weighted	MG.ukb	-0.324(-1.357 to 0.710)	0.527	0.5395	0.994	0.724(0.257-2.034)	0.844	0.3583
eQTLGen	ARNT	ENSG00000143437	Tier 1	4	Inverse variance weighted	MG.finngen	0.332(-0.588 to 1.251)	0.469	0.4796	0.972	1.393(0.555-3.495)	6.417	0.09299
eQTLGen	ARSA	ENSG00000100299	Tier 1	10	Inverse variance weighted	MG.chia	0.162(-0.028 to 0.351)	0.096	0.09417	0.776	1.175(0.973-1.420)	18.336	0.03147
eQTLGen	ARSA	ENSG00000100299	Tier 1	10	Inverse variance weighted	EOMG.chia	0.203(-0.090 to 0.496)	0.149	0.1745	0.956	1.225(0.914-1.642)	10.277	0.3286
eQTLGen	ARSA	ENSG00000100299	Tier 1	11	Inverse variance weighted	LOMG.chia	0.124(-0.066 to 0.314)	0.097	0.202	0.893	1.132(0.936-1.369)	15.11	0.1281
eQTLGen	ARSA	ENSG00000100299	Tier 1	8	Inverse variance weighted	MG.ukb	-0.050(-0.419 to 0.320)	0.189	0.7918	0.994	0.951(0.657-1.377)	1.74	0.9728
eQTLGen	ARSA	ENSG00000100299	Tier 1	11	Inverse variance weighted	MG.finngen	0.127(-0.155 to 0.409)	0.144	0.3769	0.972	1.136(0.857-1.505)	2.037	0.9961
eQTLGen	ARSG	ENSG00000141337	Tier 3B	7	Inverse variance weighted	MG.chia	0.295(-0.065 to 0.655)	0.184	0.1079	0.802	1.344(0.937-1.926)	10.802	0.09468
eQTLGen	ARSG	ENSG00000141337	Tier 3B	7	Inverse variance weighted	EOMG.chia	0.267(-0.259 to 0.793)	0.268	0.3206	0.956	1.306(0.771-2.209)	1.383	0.9669
eQTLGen	ARSG	ENSG00000141337	Tier 3B	7	Inverse variance weighted	LOMG.chia	0.288(-0.105 to 0.681)	0.2	0.1503	0.864	1.334(0.901-1.976)	9.034	0.1717
eQTLGen	ARSG	ENSG00000141337	Tier 3B	5	Inverse variance weighted	MG.ukb	-0.599(-1.847 to 0.648)	0.636	0.3463	0.994	0.549(0.158-1.912)	1.85	0.7633
eQTLGen	ARSG	ENSG00000141337	Tier 3B	7	Inverse variance weighted	MG.finngen	-0.332(-0.891 to 0.227)	0.285	0.2439	0.972	0.717(0.410-1.254)	6.355	0.3846
eQTLGen	ASGR1	ENSG00000141505	Tier 3A	3	Inverse variance weighted	MG.chia	0.553(-0.350 to 1.456)	0.461	0.23	0.867	1.738(0.705-4.288)	6.391	0.04094
eQTLGen	ASGR1	ENSG00000141505	Tier 3A	4	Inverse variance weighted	EOMG.chia	0.544(-0.393 to 1.482)	0.478	0.2552	0.956	1.723(0.675-4.401)	2.786	0.4258
eQTLGen	ASGR1	ENSG00000141505	Tier 3A	3	Inverse variance weighted	LOMG.chia	0.565(-0.197 to 1.327)	0.389	0.1459	0.864	1.760(0.822-3.770)	3.286	0.1934
eQTLGen	ASGR1	ENSG00000141505	Tier 3A	3	Inverse variance weighted	MG.ukb	0.387(-1.130 to 1.904)	0.774	0.6173	0.994	1.472(0.323-6.710)	0.927	0.629
eQTLGen	ASGR1	ENSG00000141505	Tier 3A	5	Inverse variance weighted	MG.finngen	0.580(-0.092 to 1.252)	0.343	0.09075	0.926	1.786(0.912-3.499)	1.78	0.7762
eQTLGen	ASIC1	ENSG00000110881	Tier 2	4	Inverse variance weighted	MG.chia	-0.386(-0.978 to 0.205)	0.302	0.2004	0.835	0.680(0.376-1.228)	5.603	0.1326
eQTLGen	ASIC1	ENSG00000110881	Tier 2	3	Inverse variance weighted	EOMG.chia	0.198(-0.789 to 1.184)	0.503	0.6947	0.991	1.218(0.454-3.269)	0.822	0.6629
eQTLGen	ASIC1	ENSG00000110881	Tier 2	4	Inverse variance weighted	LOMG.chia	-0.671(-1.365 to 0.023)	0.354	0.05803	0.745	0.511(0.255-1.023)	5.724	0.1259
eQTLGen	ASIC1	ENSG00000110881	Tier 2	3	Inverse variance weighted	MG.ukb	0.336(-0.748 to 1.420)	0.553	0.5435	0.994	1.399(0.473-4.136)	1.247	0.5362
eQTLGen	ASIC1	ENSG00000110881	Tier 2	4	Inverse variance weighted	MG.finngen	-0.043(-0.591 to 0.504)	0.279	0.8762	0.99	0.957(0.554-1.655)	1.834	0.6076
eQTLGen	ASIC3	ENSG00000213199	Tier 2	1	Wald ratio	MG.chia	-0.087(-0.533 to 0.359)	0.228	0.7027	0.987	0.917(0.587-1.432)	NA	NA
eQTLGen	ASIC3	ENSG00000213199	Tier 2	1	Wald ratio	EOMG.chia	-0.047(-0.916 to 0.822)	0.443	0.916	0.993	0.954(0.400-2.276)	NA	NA
eQTLGen	ASIC3	ENSG00000213199	Tier 2	1	Wald ratio	LOMG.chia	-0.110(-0.644 to 0.424)	0.272	0.6864	0.984	0.896(0.525-1.528)	NA	NA
eQTLGen	ASIC3	ENSG00000213199	Tier 2	1	Wald ratio	MG.ukb	-1.023(-2.176 to 0.130)	0.588	0.08215	0.994	0.360(0.113-1.139)	NA	NA
eQTLGen	ASIC3	ENSG00000213199	Tier 2	1	Wald ratio	MG.finngen	0.587(-0.141 to 1.314)	0.371	0.1139	0.936	1.798(0.869-3.723)	NA	NA
eQTLGen	ATF1	ENSG00000123268	Tier 2	4	Inverse variance weighted	MG.chia	-0.408(-0.685 to -0.132)	0.141	0.00374	0.248	0.665(0.504-0.876)	4.99	0.1725
eQTLGen	ATF1	ENSG00000123268	Tier 2	4	Inverse variance weighted	EOMG.chia	-0.433(-0.852 to -0.014)	0.214	0.04265	0.893	0.649(0.427-0.986)	1.887	0.5962
eQTLGen	ATF1	ENSG00000123268	Tier 2	4	Inverse variance weighted	LOMG.chia	-0.445(-0.796 to -0.095)	0.179	0.0127	0.452	0.641(0.451-0.909)	5.642	0.1304
eQTLGen	ATF1	ENSG00000123268	Tier 2	3	Inverse variance weighted	MG.ukb	0.391(-0.533 to 1.316)	0.472	0.4065	0.994	1.479(0.587-3.727)	4.802	0.09064
eQTLGen	ATF1	ENSG00000123268	Tier 2	3	Inverse variance weighted	MG.finngen	-0.115(-0.550 to 0.320)	0.222	0.6045	0.978	0.891(0.577-1.377)	0.301	0.8604
eQTLGen	ATG4B	ENSG00000168397	Tier 2	5	Inverse variance weighted	MG.chia	-0.071(-0.238 to 0.097)	0.086	0.4096	0.938	0.932(0.788-1.102)	4.369	0.3583
eQTLGen	ATG4B	ENSG00000168397	Tier 2	5	Inverse variance weighted	EOMG.chia	-0.058(-0.378 to 0.261)	0.163	0.7208	0.991	0.943(0.685-1.299)	3.079	0.5447
eQTLGen	ATG4B	ENSG00000168397	Tier 2	5	Inverse variance weighted	LOMG.chia	-0.025(-0.251 to 0.200)	0.115	0.8256	0.99	0.975(0.778-1.222)	5.688	0.2237
eQTLGen	ATG4B	ENSG00000168397	Tier 2	4	Inverse variance weighted	MG.ukb	0.197(-0.226 to 0.620)	0.216	0.3611	0.994	1.218(0.798-1.860)	2.188	0.5342
eQTLGen	ATG4B	ENSG00000168397	Tier 2	5	Inverse variance weighted	MG.finngen	0.142(-0.146 to 0.429)	0.147	0.3338	0.972	1.152(0.865-1.536)	2.356	0.6706
eQTLGen	ATG4C	ENSG00000125703	Tier 3B	2	Inverse variance weighted	MG.chia	0.003(-0.318 to 0.325)	0.164	0.983	0.998	1.004(0.728-1.383)	0.553	0.4571
eQTLGen	ATG4C	ENSG00000125703	Tier 3B	2	Inverse variance weighted	EOMG.chia	0.145(-0.484 to 0.774)	0.321	0.6514	0.991	1.156(0.616-2.169)	0.006	0.9368
eQTLGen	ATG4C	ENSG00000125703	Tier 3B	2	Inverse variance weighted	LOMG.chia	0.007(-0.375 to 0.389)	0.195	0.9701	0.997	1.007(0.688-1.476)	0.59	0.4426
eQTLGen	ATG4C	ENSG00000125703	Tier 3B	2	Inverse variance weighted	MG.ukb	0.360(-0.461 to 1.181)	0.419	0.3897	0.994	1.434(0.631-3.257)	0	0.9946
eQTLGen	ATG4C	ENSG00000125703	Tier 3B	2	Inverse variance weighted	MG.finngen	0.140(-0.711 to 0.990)	0.434	0.7478	0.984	1.150(0.491-2.692)	2.187	0.1392
eQTLGen	ATIC	ENSG00000138363	Tier 2	6	Inverse variance weighted	MG.chia	-0.081(-0.312 to 0.150)	0.118	0.4921	0.966	0.922(0.732-1.162)	6.075	0.299
eQTLGen	ATIC	ENSG00000138363	Tier 2	6	Inverse variance weighted	EOMG.chia	-0.082(-0.667 to 0.504)	0.299	0.7841	0.993	0.921(0.513-1.655)	9.98	0.07581
eQTLGen	ATIC	ENSG00000138363	Tier 2	5	Inverse variance weighted	LOMG.chia	-0.097(-0.354 to 0.160)	0.131	0.4603	0.943	0.908(0.702-1.174)	1.563	0.8155
eQTLGen	ATIC	ENSG00000138363	Tier 2	5	Inverse variance weighted	MG.ukb	0.496(-0.078 to 1.071)	0.293	0.09053	0.994	1.643(0.925-2.919)	0.229	0.9939
eQTLGen	ATIC	ENSG00000138363	Tier 2	5	Inverse variance weighted	MG.finngen	0.261(-0.285 to 0.808)	0.279	0.3489	0.972	1.298(0.752-2.243)	6.949	0.1386
eQTLGen	ATM	ENSG00000149311	Tier 2	2	Inverse variance weighted	MG.chia	0.720(-0.254 to 1.694)	0.497	0.1473	0.835	2.055(0.776-5.442)	1.138	0.2861
eQTLGen	ATM	ENSG00000149311	Tier 2	2	Inverse variance weighted	EOMG.chia	0.508(-1.321 to 2.336)	0.933	0.5864	0.986	1.661(0.267-10.341)	0.754	0.3851
eQTLGen	ATM	ENSG00000149311	Tier 2	2	Inverse variance weighted	LOMG.chia	0.641(-0.817 to 2.099)	0.744	0.3887	0.936	1.899(0.442-8.160)	1.855	0.1732
eQTLGen	ATM	ENSG00000149311	Tier 2	2	Inverse variance weighted	MG.ukb	0.201(-1.600 to 2.003)	0.919	0.8266	0.994	1.223(0.202-7.410)	0.829	0.3625
eQTLGen	ATM	ENSG00000149311	Tier 2	2	Inverse variance weighted	MG.finngen	-0.263(-1.766 to 1.239)	0.766	0.7311	0.984	0.768(0.171-3.452)	3.369	0.06644
eQTLGen	ATP1A4	ENSG00000132681	Tier 1	5	Inverse variance weighted	MG.chia	0.140(-0.082 to 0.363)	0.113	0.2172	0.847	1.150(0.921-1.437)	2.641	0.6196
eQTLGen	ATP1A4	ENSG00000132681	Tier 1	5	Inverse variance weighted	EOMG.chia	0.268(-0.178 to 0.715)	0.228	0.2391	0.956	1.308(0.837-2.043)	2.098	0.7177
eQTLGen	ATP1A4	ENSG00000132681	Tier 1	5	Inverse variance weighted	LOMG.chia	0.070(-0.200 to 0.340)	0.138	0.6096	0.973	1.073(0.819-1.406)	4.239	0.3746
eQTLGen	ATP1A4	ENSG00000132681	Tier 1	5	Inverse variance weighted	MG.ukb	0.419(-0.322 to 1.159)	0.378	0.2676	0.994	1.520(0.725-3.187)	7.231	0.1242
eQTLGen	ATP1A4	ENSG00000132681	Tier 1	6	Inverse variance weighted	MG.finngen	0.153(-0.244 to 0.549)	0.202	0.4502	0.972	1.165(0.784-1.731)	5.753	0.331
eQTLGen	ATP1B1	ENSG00000143153	Tier 3B	15	Inverse variance weighted	MG.chia	-0.107(-0.258 to 0.045)	0.077	0.1677	0.835	0.899(0.773-1.046)	8.296	0.8733
eQTLGen	ATP1B1	ENSG00000143153	Tier 3B	15	Inverse variance weighted	EOMG.chia	-0.024(-0.325 to 0.276)	0.153	0.8731	0.993	0.976(0.723-1.317)	12.479	0.5679
eQTLGen	ATP1B1	ENSG00000143153	Tier 3B	15	Inverse variance weighted	LOMG.chia	-0.145(-0.324 to 0.034)	0.091	0.1125	0.855	0.865(0.723-1.035)	10.655	0.7129
eQTLGen	ATP1B1	ENSG00000143153	Tier 3B	15	Inverse variance weighted	MG.ukb	-0.018(-0.402 to 0.365)	0.196	0.9253	0.994	0.982(0.669-1.440)	10.159	0.7505
eQTLGen	ATP1B1	ENSG00000143153	Tier 3B	15	Inverse variance weighted	MG.finngen	-0.297(-0.553 to -0.041)	0.131	0.02322	0.72	0.743(0.575-0.960)	13.371	0.4975
eQTLGen	ATP1B2	ENSG00000129244	Tier 3B	2	Inverse variance weighted	MG.chia	-0.330(-0.711 to 0.052)	0.195	0.09041	0.774	0.719(0.491-1.053)	0.468	0.4938
eQTLGen	ATP1B2	ENSG00000129244	Tier 3B	2	Inverse variance weighted	EOMG.chia	-0.848(-1.652 to -0.044)	0.41	0.03879	0.893	0.428(0.192-0.957)	0.126	0.7229
eQTLGen	ATP1B2	ENSG00000129244	Tier 3B	2	Inverse variance weighted	LOMG.chia	-0.184(-0.625 to 0.257)	0.225	0.4132	0.94	0.832(0.535-1.293)	0.03	0.862
eQTLGen	ATP1B2	ENSG00000129244	Tier 3B	2	Inverse variance weighted	MG.ukb	0.644(-0.258 to 1.546)	0.46	0.1616	0.994	1.905(0.773-4.694)	0.076	0.7827
eQTLGen	ATP1B2	ENSG00000129244	Tier 3B	2	Inverse variance weighted	MG.finngen	-0.234(-0.768 to 0.301)	0.273	0.3917	0.972	0.792(0.464-1.351)	0.599	0.439
eQTLGen	ATP1B3	ENSG00000069849	Tier 3B	2	Inverse variance weighted	MG.chia	0.044(-0.938 to 1.026)	0.501	0.9297	0.995	1.045(0.392-2.790)	1.369	0.242
eQTLGen	ATP1B3	ENSG00000069849	Tier 3B	2	Inverse variance weighted	EOMG.chia	0.349(-1.332 to 2.030)	0.858	0.6838	0.991	1.418(0.264-7.616)	0.281	0.5957
eQTLGen	ATP1B3	ENSG00000069849	Tier 3B	2	Inverse variance weighted	LOMG.chia	0.181(-1.144 to 1.506)	0.676	0.7884	0.985	1.199(0.319-4.511)	1.789	0.181
eQTLGen	ATP1B3	ENSG00000069849	Tier 3B	2	Inverse variance weighted	MG.ukb	0.385(-1.741 to 2.511)	1.085	0.7227	0.994	1.469(0.175-12.313)	0.731	0.3925
eQTLGen	ATP1B3	ENSG00000069849	Tier 3B	2	Inverse variance weighted	MG.finngen	-1.442(-3.077 to 0.192)	0.834	0.08377	0.926	0.236(0.046-1.212)	0.457	0.4989
eQTLGen	ATP2A1	ENSG00000196296	Tier 3A	1	Wald ratio	MG.chia	0.028(-0.809 to 0.865)	0.427	0.9481	0.997	1.028(0.445-2.374)	NA	NA
eQTLGen	ATP2A1	ENSG00000196296	Tier 3A	1	Wald ratio	EOMG.chia	-0.501(-2.168 to 1.166)	0.85	0.5555	0.984	0.606(0.114-3.208)	NA	NA
eQTLGen	ATP2A1	ENSG00000196296	Tier 3A	1	Wald ratio	LOMG.chia	0.159(-0.828 to 1.146)	0.504	0.7523	0.985	1.172(0.437-3.146)	NA	NA
eQTLGen	ATP2A1	ENSG00000196296	Tier 3A	1	Wald ratio	MG.finngen	-1.090(-2.551 to 0.371)	0.745	0.1435	0.947	0.336(0.078-1.448)	NA	NA
eQTLGen	ATP2A2	ENSG00000174437	Tier 3B	2	Inverse variance weighted	MG.chia	-0.114(-0.784 to 0.557)	0.342	0.7397	0.99	0.893(0.456-1.745)	1.08	0.2987
eQTLGen	ATP2A2	ENSG00000174437	Tier 3B	2	Inverse variance weighted	EOMG.chia	-0.264(-1.556 to 1.029)	0.659	0.6893	0.991	0.768(0.211-2.798)	0.261	0.6091
eQTLGen	ATP2A2	ENSG00000174437	Tier 3B	2	Inverse variance weighted	LOMG.chia	-0.081(-1.303 to 1.140)	0.623	0.8959	0.997	0.922(0.272-3.127)	2.581	0.1081
eQTLGen	ATP2A2	ENSG00000174437	Tier 3B	2	Inverse variance weighted	MG.ukb	-0.202(-3.733 to 3.329)	1.802	0.9109	0.994	0.817(0.024-27.919)	4.336	0.03732
eQTLGen	ATP2A2	ENSG00000174437	Tier 3B	2	Inverse variance weighted	MG.finngen	0.509(-0.487 to 1.506)	0.508	0.3165	0.972	1.664(0.614-4.508)	0.584	0.4449
eQTLGen	ATP2A3	ENSG00000074370	Tier 3A	3	Inverse variance weighted	MG.chia	0.000(-0.431 to 0.431)	0.22	0.9999	1	1.000(0.650-1.539)	0.243	0.8858
eQTLGen	ATP2A3	ENSG00000074370	Tier 3A	3	Inverse variance weighted	EOMG.chia	0.071(-0.807 to 0.948)	0.448	0.8746	0.993	1.073(0.446-2.582)	2.058	0.3573
eQTLGen	ATP2A3	ENSG00000074370	Tier 3A	3	Inverse variance weighted	LOMG.chia	0.068(-0.441 to 0.577)	0.26	0.7929	0.985	1.071(0.644-1.780)	1.048	0.592
eQTLGen	ATP2A3	ENSG00000074370	Tier 3A	3	Inverse variance weighted	MG.ukb	-0.736(-1.826 to 0.355)	0.557	0.1863	0.994	0.479(0.161-1.427)	1.822	0.4021
eQTLGen	ATP2A3	ENSG00000074370	Tier 3A	3	Inverse variance weighted	MG.finngen	0.832(0.050 to 1.614)	0.399	0.03713	0.791	2.297(1.051-5.022)	0.281	0.869
eQTLGen	ATP2B2	ENSG00000157087	Tier 3A	1	Wald ratio	LOMG.chia	0.620(-0.736 to 1.977)	0.692	0.3702	0.929	1.859(0.479-7.221)	NA	NA
eQTLGen	ATP2B2	ENSG00000157087	Tier 3A	1	Wald ratio	MG.ukb	-1.995(-4.958 to 0.968)	1.512	0.1869	0.994	0.136(0.007-2.632)	NA	NA
eQTLGen	ATP2B2	ENSG00000157087	Tier 3A	1	Wald ratio	MG.finngen	0.647(-1.429 to 2.724)	1.06	0.5412	0.974	1.910(0.239-15.242)	NA	NA
eQTLGen	ATP2B4	ENSG00000058668	Tier 3A	1	Wald ratio	MG.chia	-0.682(-1.665 to 0.301)	0.501	0.1737	0.835	0.506(0.189-1.351)	NA	NA
eQTLGen	ATP2B4	ENSG00000058668	Tier 3A	2	Inverse variance weighted	EOMG.chia	0.775(-0.799 to 2.349)	0.803	0.3344	0.956	2.171(0.450-10.480)	0.283	0.5946
eQTLGen	ATP2B4	ENSG00000058668	Tier 3A	2	Inverse variance weighted	LOMG.chia	-1.006(-1.976 to -0.037)	0.495	0.04196	0.709	0.366(0.139-0.964)	0.783	0.3761
eQTLGen	ATP2B4	ENSG00000058668	Tier 3A	2	Inverse variance weighted	MG.ukb	-0.491(-2.712 to 1.730)	1.133	0.6649	0.994	0.612(0.066-5.642)	0.022	0.8827
eQTLGen	ATP2B4	ENSG00000058668	Tier 3A	2	Inverse variance weighted	MG.finngen	-1.261(-5.748 to 3.227)	2.289	0.5819	0.978	0.283(0.003-25.198)	5.041	0.02475
eQTLGen	ATP2C1	ENSG00000017260	Tier 3B	2	Inverse variance weighted	MG.chia	0.286(-0.233 to 0.804)	0.264	0.2801	0.89	1.331(0.792-2.234)	0.091	0.7623
eQTLGen	ATP2C1	ENSG00000017260	Tier 3B	2	Inverse variance weighted	EOMG.chia	0.212(-0.815 to 1.239)	0.524	0.6859	0.991	1.236(0.442-3.454)	0.026	0.8727
eQTLGen	ATP2C1	ENSG00000017260	Tier 3B	2	Inverse variance weighted	LOMG.chia	0.316(-0.300 to 0.933)	0.315	0.3147	0.91	1.372(0.741-2.542)	0.004	0.9466
eQTLGen	ATP2C1	ENSG00000017260	Tier 3B	1	Wald ratio	MG.ukb	1.055(-0.396 to 2.506)	0.74	0.1541	0.994	2.872(0.673-12.255)	NA	NA
eQTLGen	ATP2C1	ENSG00000017260	Tier 3B	2	Inverse variance weighted	MG.finngen	0.541(-0.536 to 1.618)	0.549	0.325	0.972	1.717(0.585-5.041)	0.116	0.7332
eQTLGen	ATP2C2	ENSG00000064270	Tier 3B	4	Inverse variance weighted	MG.chia	-0.074(-0.334 to 0.186)	0.133	0.5782	0.966	0.929(0.716-1.205)	1.862	0.6016
eQTLGen	ATP2C2	ENSG00000064270	Tier 3B	4	Inverse variance weighted	EOMG.chia	-0.221(-0.736 to 0.294)	0.263	0.401	0.956	0.802(0.479-1.342)	2.981	0.3945
eQTLGen	ATP2C2	ENSG00000064270	Tier 3B	4	Inverse variance weighted	LOMG.chia	-0.027(-0.335 to 0.281)	0.157	0.8634	0.994	0.973(0.715-1.325)	0.066	0.9955
eQTLGen	ATP2C2	ENSG00000064270	Tier 3B	4	Inverse variance weighted	MG.ukb	-0.680(-1.374 to 0.015)	0.354	0.05502	0.977	0.507(0.253-1.015)	0.442	0.9315
eQTLGen	ATP2C2	ENSG00000064270	Tier 3B	4	Inverse variance weighted	MG.finngen	0.042(-0.480 to 0.565)	0.266	0.8739	0.989	1.043(0.619-1.759)	0.978	0.8067
eQTLGen	ATP7B	ENSG00000123191	Tier 1	6	Inverse variance weighted	MG.chia	-0.027(-0.283 to 0.229)	0.131	0.8379	0.995	0.974(0.754-1.258)	1.028	0.9602
eQTLGen	ATP7B	ENSG00000123191	Tier 1	6	Inverse variance weighted	EOMG.chia	0.073(-0.472 to 0.619)	0.278	0.7918	0.993	1.076(0.624-1.857)	5.593	0.3478
eQTLGen	ATP7B	ENSG00000123191	Tier 1	6	Inverse variance weighted	LOMG.chia	-0.037(-0.338 to 0.265)	0.154	0.8107	0.99	0.964(0.713-1.303)	3.041	0.6937
eQTLGen	ATP7B	ENSG00000123191	Tier 1	5	Inverse variance weighted	MG.ukb	0.506(-0.414 to 1.426)	0.47	0.2813	0.994	1.658(0.661-4.163)	6.581	0.1598
eQTLGen	ATP7B	ENSG00000123191	Tier 1	6	Inverse variance weighted	MG.finngen	0.273(-0.150 to 0.696)	0.216	0.2063	0.972	1.314(0.860-2.006)	2.078	0.8382
eQTLGen	ATR	ENSG00000175054	Tier 2	1	Wald ratio	MG.chia	-0.847(-2.085 to 0.392)	0.632	0.1802	0.835	0.429(0.124-1.479)	NA	NA
eQTLGen	ATR	ENSG00000175054	Tier 2	1	Wald ratio	EOMG.chia	0.553(-1.869 to 2.976)	1.236	0.6545	0.991	1.739(0.154-19.600)	NA	NA
eQTLGen	ATR	ENSG00000175054	Tier 2	1	Wald ratio	LOMG.chia	-1.233(-2.712 to 0.247)	0.755	0.1026	0.855	0.292(0.066-1.280)	NA	NA
eQTLGen	ATR	ENSG00000175054	Tier 2	1	Wald ratio	MG.ukb	0.042(-3.142 to 3.226)	1.625	0.9795	0.997	1.043(0.043-25.176)	NA	NA
eQTLGen	ATR	ENSG00000175054	Tier 2	1	Wald ratio	MG.finngen	0.483(-1.802 to 2.767)	1.166	0.6787	0.984	1.621(0.165-15.915)	NA	NA
eQTLGen	ATRAID	ENSG00000138085	Tier 3B	7	Inverse variance weighted	MG.chia	-0.017(-0.208 to 0.173)	0.097	0.8606	0.995	0.983(0.813-1.189)	2.598	0.8574
eQTLGen	ATRAID	ENSG00000138085	Tier 3B	7	Inverse variance weighted	EOMG.chia	-0.188(-0.559 to 0.184)	0.189	0.3222	0.956	0.829(0.572-1.202)	4.105	0.6625
eQTLGen	ATRAID	ENSG00000138085	Tier 3B	7	Inverse variance weighted	LOMG.chia	0.003(-0.225 to 0.230)	0.116	0.9822	0.997	1.003(0.799-1.259)	3.092	0.7972
eQTLGen	ATRAID	ENSG00000138085	Tier 3B	7	Inverse variance weighted	MG.ukb	-0.603(-1.124 to -0.082)	0.266	0.02324	0.869	0.547(0.325-0.921)	6.634	0.356
eQTLGen	ATRAID	ENSG00000138085	Tier 3B	6	Inverse variance weighted	MG.finngen	0.008(-0.358 to 0.375)	0.187	0.9645	0.997	1.008(0.699-1.454)	2.598	0.7617
eQTLGen	ATRN	ENSG00000088812	Tier 3B	2	Inverse variance weighted	MG.chia	-0.520(-1.291 to 0.251)	0.393	0.1864	0.835	0.595(0.275-1.286)	0.065	0.7988
eQTLGen	ATRN	ENSG00000088812	Tier 3B	2	Inverse variance weighted	EOMG.chia	-0.676(-2.187 to 0.835)	0.771	0.3808	0.956	0.509(0.112-2.306)	0.694	0.4048
eQTLGen	ATRN	ENSG00000088812	Tier 3B	2	Inverse variance weighted	LOMG.chia	-0.245(-1.162 to 0.673)	0.468	0.6012	0.973	0.783(0.313-1.959)	0.408	0.5231
eQTLGen	ATRN	ENSG00000088812	Tier 3B	2	Inverse variance weighted	MG.ukb	-0.809(-2.834 to 1.215)	1.033	0.4332	0.994	0.445(0.059-3.370)	0.006	0.9377
eQTLGen	ATRN	ENSG00000088812	Tier 3B	2	Inverse variance weighted	MG.finngen	-0.061(-2.891 to 2.769)	1.444	0.9664	0.997	0.941(0.056-15.949)	4.974	0.02573
eQTLGen	AURKA	ENSG00000087586	Tier 1	1	Wald ratio	MG.chia	2.206(0.502 to 3.910)	0.869	0.01116	0.409	9.080(1.652-49.899)	NA	NA
eQTLGen	AURKA	ENSG00000087586	Tier 1	1	Wald ratio	EOMG.chia	2.373(-0.974 to 5.721)	1.708	0.1647	0.956	10.733(0.377-305.241)	NA	NA
eQTLGen	AURKA	ENSG00000087586	Tier 1	1	Wald ratio	LOMG.chia	2.159(0.155 to 4.164)	1.023	0.03471	0.671	8.665(1.168-64.299)	NA	NA
eQTLGen	AURKA	ENSG00000087586	Tier 1	1	Wald ratio	MG.ukb	-1.691(-4.852 to 1.469)	1.613	0.2942	0.994	0.184(0.008-4.345)	NA	NA
eQTLGen	AURKA	ENSG00000087586	Tier 1	1	Wald ratio	MG.finngen	0.577(-1.028 to 2.183)	0.819	0.481	0.972	1.781(0.358-8.870)	NA	NA
eQTLGen	AURKB	ENSG00000178999	Tier 1	3	Inverse variance weighted	MG.chia	-0.006(-0.264 to 0.251)	0.131	0.9624	0.998	0.994(0.768-1.285)	0.799	0.6706
eQTLGen	AURKB	ENSG00000178999	Tier 1	3	Inverse variance weighted	EOMG.chia	0.017(-0.498 to 0.531)	0.263	0.9495	0.993	1.017(0.608-1.701)	0.531	0.7667
eQTLGen	AURKB	ENSG00000178999	Tier 1	3	Inverse variance weighted	LOMG.chia	-0.075(-0.380 to 0.230)	0.156	0.6292	0.973	0.928(0.684-1.259)	1.119	0.5714
eQTLGen	AURKB	ENSG00000178999	Tier 1	3	Inverse variance weighted	MG.ukb	-0.175(-0.857 to 0.508)	0.348	0.6156	0.994	0.840(0.424-1.661)	0.237	0.8884
eQTLGen	AURKB	ENSG00000178999	Tier 1	3	Inverse variance weighted	MG.finngen	0.209(-0.124 to 0.542)	0.17	0.2187	0.972	1.232(0.883-1.719)	0.197	0.9063
eQTLGen	AURKC	ENSG00000105146	Tier 1	2	Inverse variance weighted	MG.chia	-0.375(-1.031 to 0.281)	0.335	0.2624	0.887	0.687(0.357-1.324)	0.168	0.6816
eQTLGen	AURKC	ENSG00000105146	Tier 1	2	Inverse variance weighted	EOMG.chia	-0.974(-2.266 to 0.318)	0.659	0.1394	0.956	0.377(0.104-1.374)	0.189	0.6635
eQTLGen	AURKC	ENSG00000105146	Tier 1	2	Inverse variance weighted	LOMG.chia	-0.050(-0.876 to 0.775)	0.421	0.9051	0.997	0.951(0.416-2.172)	1.124	0.289
eQTLGen	AURKC	ENSG00000105146	Tier 1	1	Wald ratio	MG.ukb	-0.835(-4.539 to 2.870)	1.89	0.6588	0.994	0.434(0.011-17.632)	NA	NA
eQTLGen	AURKC	ENSG00000105146	Tier 1	2	Inverse variance weighted	MG.finngen	0.189(-0.993 to 1.370)	0.603	0.7542	0.984	1.208(0.371-3.936)	0.5	0.4796
eQTLGen	AXIN2	ENSG00000168646	Tier 2	8	Inverse variance weighted	MG.chia	0.045(-0.274 to 0.365)	0.163	0.7807	0.995	1.046(0.760-1.441)	5.03	0.6562
eQTLGen	AXIN2	ENSG00000168646	Tier 2	8	Inverse variance weighted	EOMG.chia	0.191(-0.721 to 1.103)	0.465	0.681	0.991	1.211(0.486-3.014)	14.044	0.0504
eQTLGen	AXIN2	ENSG00000168646	Tier 2	8	Inverse variance weighted	LOMG.chia	-0.044(-0.491 to 0.402)	0.228	0.8464	0.994	0.957(0.612-1.495)	9.771	0.2019
eQTLGen	AXIN2	ENSG00000168646	Tier 2	6	Inverse variance weighted	MG.ukb	0.223(-0.694 to 1.141)	0.468	0.6334	0.994	1.250(0.500-3.128)	4.952	0.4218
eQTLGen	AXIN2	ENSG00000168646	Tier 2	9	Inverse variance weighted	MG.finngen	-0.412(-0.730 to -0.094)	0.162	0.01117	0.654	0.662(0.482-0.911)	7.228	0.5122
eQTLGen	AXL	ENSG00000167601	Tier 1	2	Inverse variance weighted	MG.chia	0.115(-0.398 to 0.627)	0.261	0.6609	0.982	1.122(0.672-1.872)	0.256	0.6127
eQTLGen	AXL	ENSG00000167601	Tier 1	3	Inverse variance weighted	EOMG.chia	0.162(-0.816 to 1.140)	0.499	0.7454	0.993	1.176(0.442-3.128)	1.374	0.503
eQTLGen	AXL	ENSG00000167601	Tier 1	3	Inverse variance weighted	LOMG.chia	0.183(-0.395 to 0.761)	0.295	0.5346	0.966	1.201(0.674-2.139)	0.422	0.8098
eQTLGen	AXL	ENSG00000167601	Tier 1	2	Inverse variance weighted	MG.ukb	-0.877(-2.823 to 1.070)	0.993	0.3773	0.994	0.416(0.059-2.914)	2.159	0.1417
eQTLGen	AXL	ENSG00000167601	Tier 1	3	Inverse variance weighted	MG.finngen	0.373(-0.670 to 1.415)	0.532	0.4835	0.972	1.451(0.512-4.116)	2.831	0.2428
eQTLGen	AZIN1	ENSG00000155096	Tier 2	4	Inverse variance weighted	MG.chia	-0.034(-0.289 to 0.222)	0.13	0.7965	0.995	0.967(0.749-1.248)	2.551	0.4662
eQTLGen	AZIN1	ENSG00000155096	Tier 2	4	Inverse variance weighted	EOMG.chia	0.136(-0.389 to 0.661)	0.268	0.6116	0.988	1.146(0.678-1.937)	2.983	0.3942
eQTLGen	AZIN1	ENSG00000155096	Tier 2	4	Inverse variance weighted	LOMG.chia	-0.108(-0.406 to 0.189)	0.152	0.475	0.949	0.897(0.666-1.208)	1.734	0.6294
eQTLGen	AZIN1	ENSG00000155096	Tier 2	4	Inverse variance weighted	MG.ukb	0.270(-0.465 to 1.006)	0.375	0.4715	0.994	1.310(0.628-2.734)	3.745	0.2903
eQTLGen	AZIN1	ENSG00000155096	Tier 2	4	Inverse variance weighted	MG.finngen	-0.361(-0.791 to 0.069)	0.219	0.09984	0.936	0.697(0.453-1.071)	1.618	0.6554
eQTLGen	B2M	ENSG00000166710	Tier 3B	1	Wald ratio	MG.chia	0.323(-0.534 to 1.179)	0.437	0.4605	0.96	1.381(0.586-3.252)	NA	NA
eQTLGen	B2M	ENSG00000166710	Tier 3B	1	Wald ratio	EOMG.chia	-0.230(-1.853 to 1.392)	0.828	0.7808	0.993	0.794(0.157-4.025)	NA	NA
eQTLGen	B2M	ENSG00000166710	Tier 3B	1	Wald ratio	LOMG.chia	0.585(-0.453 to 1.624)	0.53	0.269	0.908	1.796(0.636-5.071)	NA	NA
eQTLGen	B2M	ENSG00000166710	Tier 3B	1	Wald ratio	MG.ukb	1.892(-0.313 to 4.098)	1.125	0.09267	0.994	6.634(0.731-60.203)	NA	NA
eQTLGen	B2M	ENSG00000166710	Tier 3B	1	Wald ratio	MG.finngen	1.212(-0.317 to 2.740)	0.78	0.1203	0.939	3.359(0.728-15.491)	NA	NA
eQTLGen	B4GALT1	ENSG00000086062	Tier 3A	4	Inverse variance weighted	MG.chia	-0.011(-0.404 to 0.382)	0.2	0.9556	0.997	0.989(0.668-1.465)	0.913	0.8224
eQTLGen	B4GALT1	ENSG00000086062	Tier 3A	5	Inverse variance weighted	EOMG.chia	-0.045(-0.501 to 0.411)	0.233	0.8468	0.993	0.956(0.606-1.509)	2.424	0.6584
eQTLGen	B4GALT1	ENSG00000086062	Tier 3A	4	Inverse variance weighted	LOMG.chia	0.090(-0.371 to 0.551)	0.235	0.7024	0.984	1.094(0.690-1.735)	0.899	0.8256
eQTLGen	B4GALT1	ENSG00000086062	Tier 3A	3	Inverse variance weighted	MG.ukb	-0.333(-0.964 to 0.298)	0.322	0.3008	0.994	0.717(0.382-1.347)	0.205	0.9026
eQTLGen	B4GALT1	ENSG00000086062	Tier 3A	5	Inverse variance weighted	MG.finngen	-0.297(-0.731 to 0.137)	0.221	0.1796	0.966	0.743(0.481-1.147)	3.467	0.4829
eQTLGen	BACE1	ENSG00000186318	Tier 1	3	Inverse variance weighted	MG.chia	0.109(-0.290 to 0.507)	0.203	0.5927	0.966	1.115(0.748-1.661)	3.728	0.1551
eQTLGen	BACE1	ENSG00000186318	Tier 1	2	Inverse variance weighted	EOMG.chia	0.105(-2.212 to 2.421)	1.182	0.9294	0.993	1.110(0.109-11.262)	4.376	0.03645
eQTLGen	BACE1	ENSG00000186318	Tier 1	3	Inverse variance weighted	LOMG.chia	-0.002(-0.346 to 0.341)	0.175	0.9889	0.998	0.998(0.707-1.407)	0.513	0.7739
eQTLGen	BACE1	ENSG00000186318	Tier 1	2	Inverse variance weighted	MG.ukb	0.420(-0.344 to 1.184)	0.39	0.2816	0.994	1.522(0.709-3.267)	0.313	0.5758
eQTLGen	BACE1	ENSG00000186318	Tier 1	3	Inverse variance weighted	MG.finngen	-0.357(-0.875 to 0.162)	0.265	0.1777	0.966	0.700(0.417-1.176)	0.227	0.8928
eQTLGen	BACE2	ENSG00000182240	Tier 2	4	Inverse variance weighted	MG.chia	-0.047(-0.353 to 0.259)	0.156	0.7628	0.991	0.954(0.702-1.296)	0.67	0.8803
eQTLGen	BACE2	ENSG00000182240	Tier 2	4	Inverse variance weighted	EOMG.chia	-0.353(-1.131 to 0.426)	0.397	0.3746	0.956	0.703(0.323-1.531)	4.969	0.1741
eQTLGen	BACE2	ENSG00000182240	Tier 2	4	Inverse variance weighted	LOMG.chia	0.061(-0.302 to 0.424)	0.185	0.743	0.984	1.063(0.739-1.528)	3.009	0.3902
eQTLGen	BACE2	ENSG00000182240	Tier 2	3	Inverse variance weighted	MG.ukb	0.152(-1.681 to 1.984)	0.935	0.8711	0.994	1.164(0.186-7.272)	2.974	0.226
eQTLGen	BACE2	ENSG00000182240	Tier 2	4	Inverse variance weighted	MG.finngen	0.111(-0.430 to 0.653)	0.276	0.6872	0.984	1.118(0.650-1.920)	1.298	0.7297
eQTLGen	BAD	ENSG00000002330	Tier 2	1	Wald ratio	MG.chia	0.631(-0.496 to 1.758)	0.575	0.2723	0.889	1.880(0.609-5.801)	NA	NA
eQTLGen	BAD	ENSG00000002330	Tier 2	1	Wald ratio	EOMG.chia	-1.103(-3.473 to 1.268)	1.209	0.3619	0.956	0.332(0.031-3.553)	NA	NA
eQTLGen	BAD	ENSG00000002330	Tier 2	1	Wald ratio	LOMG.chia	1.043(-0.259 to 2.345)	0.664	0.1163	0.855	2.838(0.772-10.432)	NA	NA
eQTLGen	BAD	ENSG00000002330	Tier 2	1	Wald ratio	MG.ukb	-0.835(-3.538 to 1.867)	1.379	0.5446	0.994	0.434(0.029-6.472)	NA	NA
eQTLGen	BAD	ENSG00000002330	Tier 2	1	Wald ratio	MG.finngen	0.681(-1.505 to 2.868)	1.116	0.5415	0.974	1.976(0.222-17.598)	NA	NA
eQTLGen	BAMBI	ENSG00000095739	Tier 3B	5	Inverse variance weighted	MG.chia	-0.029(-0.230 to 0.172)	0.102	0.7768	0.995	0.971(0.795-1.187)	4.042	0.4003
eQTLGen	BAMBI	ENSG00000095739	Tier 3B	5	Inverse variance weighted	EOMG.chia	-0.099(-0.501 to 0.303)	0.205	0.6293	0.989	0.906(0.606-1.354)	2.935	0.5688
eQTLGen	BAMBI	ENSG00000095739	Tier 3B	5	Inverse variance weighted	LOMG.chia	0.027(-0.221 to 0.275)	0.127	0.8297	0.99	1.028(0.802-1.317)	4.457	0.3477
eQTLGen	BAMBI	ENSG00000095739	Tier 3B	6	Inverse variance weighted	MG.ukb	-0.197(-0.888 to 0.493)	0.353	0.5753	0.994	0.821(0.411-1.638)	9.568	0.08845
eQTLGen	BAMBI	ENSG00000095739	Tier 3B	4	Inverse variance weighted	MG.finngen	0.267(-0.513 to 1.046)	0.398	0.5028	0.972	1.305(0.599-2.847)	3.235	0.3568
eQTLGen	BCAM	ENSG00000187244	Tier 3A	1	Wald ratio	MG.chia	0.377(-0.638 to 1.392)	0.518	0.4666	0.962	1.458(0.528-4.024)	NA	NA
eQTLGen	BCAM	ENSG00000187244	Tier 3A	1	Wald ratio	EOMG.chia	0.324(-1.622 to 2.269)	0.993	0.7444	0.993	1.382(0.198-9.672)	NA	NA
eQTLGen	BCAM	ENSG00000187244	Tier 3A	1	Wald ratio	LOMG.chia	0.316(-0.904 to 1.536)	0.622	0.6119	0.973	1.371(0.405-4.644)	NA	NA
eQTLGen	BCAM	ENSG00000187244	Tier 3A	1	Wald ratio	MG.ukb	-0.404(-3.069 to 2.260)	1.359	0.7661	0.994	0.667(0.046-9.585)	NA	NA
eQTLGen	BCAM	ENSG00000187244	Tier 3A	1	Wald ratio	MG.finngen	1.026(-0.869 to 2.922)	0.967	0.2887	0.972	2.790(0.419-18.576)	NA	NA
eQTLGen	BCAT1	ENSG00000060982	Tier 2	19	Inverse variance weighted	MG.chia	-0.055(-0.160 to 0.050)	0.053	0.3041	0.909	0.947(0.853-1.051)	14.063	0.725
eQTLGen	BCAT1	ENSG00000060982	Tier 2	18	Inverse variance weighted	EOMG.chia	-0.106(-0.335 to 0.122)	0.117	0.362	0.956	0.899(0.715-1.130)	18.246	0.3735
eQTLGen	BCAT1	ENSG00000060982	Tier 2	19	Inverse variance weighted	LOMG.chia	-0.041(-0.164 to 0.081)	0.063	0.5103	0.96	0.960(0.849-1.085)	10.858	0.9003
eQTLGen	BCAT1	ENSG00000060982	Tier 2	16	Inverse variance weighted	MG.ukb	0.047(-0.270 to 0.365)	0.162	0.7699	0.994	1.049(0.763-1.441)	17.417	0.2946
eQTLGen	BCAT1	ENSG00000060982	Tier 2	19	Inverse variance weighted	MG.finngen	0.039(-0.149 to 0.228)	0.096	0.6842	0.984	1.040(0.861-1.256)	16.154	0.5818
eQTLGen	BCL2	ENSG00000171791	Tier 1	1	Wald ratio	MG.chia	-2.266(-3.663 to -0.868)	0.713	0.001484	0.214	0.104(0.026-0.420)	NA	NA
eQTLGen	BCL2	ENSG00000171791	Tier 1	2	Inverse variance weighted	EOMG.chia	-0.010(-1.931 to 1.911)	0.98	0.9918	0.999	0.990(0.145-6.758)	0.181	0.6701
eQTLGen	BCL2	ENSG00000171791	Tier 1	1	Wald ratio	LOMG.chia	-2.968(-4.604 to -1.332)	0.835	0.0003759	0.077	0.051(0.010-0.264)	NA	NA
eQTLGen	BCL2	ENSG00000171791	Tier 1	1	Wald ratio	MG.ukb	1.772(-1.794 to 5.338)	1.819	0.33	0.994	5.884(0.166-208.189)	NA	NA
eQTLGen	BCL2	ENSG00000171791	Tier 1	2	Inverse variance weighted	MG.finngen	-0.848(-2.600 to 0.904)	0.894	0.3427	0.972	0.428(0.074-2.469)	0.861	0.3533
eQTLGen	BCL2A1	ENSG00000140379	Tier 2	2	Inverse variance weighted	MG.ukb	-0.211(-0.928 to 0.505)	0.365	0.5627	0.994	0.809(0.395-1.656)	0.255	0.6137
eQTLGen	BCL2A1	ENSG00000140379	Tier 2	2	Inverse variance weighted	MG.finngen	0.234(-0.438 to 0.907)	0.343	0.4947	0.972	1.264(0.645-2.478)	1.658	0.1979
eQTLGen	BCL2L1	ENSG00000171552	Tier 1	1	Wald ratio	MG.chia	-0.564(-1.764 to 0.635)	0.612	0.3562	0.921	0.569(0.171-1.887)	NA	NA
eQTLGen	BCL2L1	ENSG00000171552	Tier 1	1	Wald ratio	LOMG.chia	-0.578(-2.003 to 0.847)	0.727	0.4265	0.94	0.561(0.135-2.332)	NA	NA
eQTLGen	BCL2L1	ENSG00000171552	Tier 1	1	Wald ratio	MG.ukb	0.057(-3.010 to 3.124)	1.565	0.9709	0.994	1.059(0.049-22.736)	NA	NA
eQTLGen	BCL2L1	ENSG00000171552	Tier 1	1	Wald ratio	MG.finngen	-2.309(-4.204 to -0.414)	0.967	0.01694	0.701	0.099(0.015-0.661)	NA	NA
eQTLGen	BCL2L2	ENSG00000129473	Tier 2	2	Inverse variance weighted	MG.chia	-0.008(-0.722 to 0.705)	0.364	0.982	0.998	0.992(0.486-2.025)	0.14	0.7085
eQTLGen	BCL2L2	ENSG00000129473	Tier 2	2	Inverse variance weighted	EOMG.chia	1.611(0.016 to 3.207)	0.814	0.04778	0.894	5.010(1.016-24.705)	1.103	0.2936
eQTLGen	BCL2L2	ENSG00000129473	Tier 2	2	Inverse variance weighted	LOMG.chia	-0.485(-1.304 to 0.333)	0.418	0.2453	0.906	0.615(0.271-1.396)	0.563	0.4531
eQTLGen	BCL2L2	ENSG00000129473	Tier 2	2	Inverse variance weighted	MG.ukb	-1.343(-4.869 to 2.183)	1.799	0.4554	0.994	0.261(0.008-8.875)	4.379	0.03638
eQTLGen	BCL2L2	ENSG00000129473	Tier 2	2	Inverse variance weighted	MG.finngen	1.595(-0.458 to 3.648)	1.047	0.1279	0.942	4.926(0.632-38.384)	0.063	0.8014
eQTLGen	BCR	ENSG00000186716	Tier 1	8	Inverse variance weighted	MG.chia	-0.121(-0.306 to 0.064)	0.095	0.2008	0.835	0.886(0.736-1.066)	8.642	0.2794
eQTLGen	BCR	ENSG00000186716	Tier 1	8	Inverse variance weighted	EOMG.chia	-0.053(-0.387 to 0.281)	0.17	0.7559	0.993	0.948(0.679-1.324)	7.083	0.4203
eQTLGen	BCR	ENSG00000186716	Tier 1	7	Inverse variance weighted	LOMG.chia	-0.132(-0.391 to 0.128)	0.132	0.3195	0.91	0.877(0.676-1.136)	10.244	0.1148
eQTLGen	BCR	ENSG00000186716	Tier 1	5	Inverse variance weighted	MG.ukb	-0.076(-0.546 to 0.395)	0.24	0.7532	0.994	0.927(0.579-1.485)	3.706	0.4472
eQTLGen	BCR	ENSG00000186716	Tier 1	8	Inverse variance weighted	MG.finngen	0.095(-0.188 to 0.378)	0.145	0.5109	0.972	1.100(0.828-1.460)	2.953	0.8893
eQTLGen	BGLAP	ENSG00000242252	Tier 3B	1	Wald ratio	MG.chia	0.456(-0.499 to 1.411)	0.487	0.3492	0.921	1.578(0.607-4.099)	NA	NA
eQTLGen	BGLAP	ENSG00000242252	Tier 3B	1	Wald ratio	EOMG.chia	1.100(-0.800 to 3.000)	0.969	0.2566	0.956	3.004(0.449-20.086)	NA	NA
eQTLGen	BGLAP	ENSG00000242252	Tier 3B	1	Wald ratio	LOMG.chia	0.401(-0.727 to 1.529)	0.576	0.4861	0.952	1.493(0.483-4.615)	NA	NA
eQTLGen	BGLAP	ENSG00000242252	Tier 3B	1	Wald ratio	MG.ukb	-2.209(-4.644 to 0.226)	1.242	0.07533	0.994	0.110(0.010-1.253)	NA	NA
eQTLGen	BICD1	ENSG00000151746	Tier 3A	3	Inverse variance weighted	MG.chia	-0.178(-0.631 to 0.274)	0.231	0.4399	0.954	0.837(0.532-1.316)	0.258	0.8788
eQTLGen	BICD1	ENSG00000151746	Tier 3A	3	Inverse variance weighted	EOMG.chia	0.173(-0.708 to 1.053)	0.449	0.7008	0.991	1.188(0.493-2.865)	0.639	0.7264
eQTLGen	BICD1	ENSG00000151746	Tier 3A	3	Inverse variance weighted	LOMG.chia	-0.131(-0.673 to 0.411)	0.276	0.6353	0.973	0.877(0.510-1.508)	1.047	0.5925
eQTLGen	BICD1	ENSG00000151746	Tier 3A	1	Wald ratio	MG.ukb	1.213(-0.796 to 3.223)	1.025	0.2366	0.994	3.365(0.451-25.106)	NA	NA
eQTLGen	BICD1	ENSG00000151746	Tier 3A	3	Inverse variance weighted	MG.finngen	0.673(-0.207 to 1.552)	0.449	0.1341	0.943	1.959(0.813-4.723)	2.157	0.3401
eQTLGen	BIRC2	ENSG00000110330	Tier 1	2	Inverse variance weighted	MG.chia	-0.879(-2.448 to 0.690)	0.8	0.2722	0.889	0.415(0.086-1.994)	2.47	0.116
eQTLGen	BIRC2	ENSG00000110330	Tier 1	2	Inverse variance weighted	LOMG.chia	-0.451(-1.631 to 0.728)	0.602	0.4533	0.943	0.637(0.196-2.072)	0.574	0.4486
eQTLGen	BIRC2	ENSG00000110330	Tier 1	1	Wald ratio	MG.ukb	1.476(-2.669 to 5.622)	2.115	0.4851	0.994	4.377(0.069-276.448)	NA	NA
eQTLGen	BIRC2	ENSG00000110330	Tier 1	2	Inverse variance weighted	MG.finngen	0.808(-0.904 to 2.520)	0.874	0.3551	0.972	2.243(0.405-12.428)	0.938	0.3329
eQTLGen	BIRC3	ENSG00000023445	Tier 1	1	Wald ratio	MG.chia	0.203(-0.176 to 0.582)	0.193	0.2934	0.897	1.225(0.839-1.789)	NA	NA
eQTLGen	BIRC3	ENSG00000023445	Tier 1	2	Inverse variance weighted	EOMG.chia	-0.270(-1.535 to 0.995)	0.645	0.6756	0.991	0.763(0.215-2.704)	2.93	0.08695
eQTLGen	BIRC3	ENSG00000023445	Tier 1	1	Wald ratio	LOMG.chia	0.245(-0.199 to 0.690)	0.227	0.2797	0.91	1.278(0.819-1.993)	NA	NA
eQTLGen	BIRC3	ENSG00000023445	Tier 1	2	Inverse variance weighted	MG.ukb	0.349(-0.607 to 1.305)	0.488	0.4741	0.994	1.418(0.545-3.689)	1.38	0.2401
eQTLGen	BIRC3	ENSG00000023445	Tier 1	2	Inverse variance weighted	MG.finngen	-0.115(-0.717 to 0.488)	0.307	0.7094	0.984	0.892(0.488-1.629)	0.159	0.6902
eQTLGen	BIRC5	ENSG00000089685	Tier 2	2	Inverse variance weighted	MG.chia	-0.211(-0.604 to 0.182)	0.201	0.2926	0.897	0.810(0.547-1.200)	0.883	0.3475
eQTLGen	BIRC5	ENSG00000089685	Tier 2	2	Inverse variance weighted	EOMG.chia	0.208(-0.581 to 0.997)	0.403	0.6055	0.988	1.231(0.559-2.710)	0.153	0.6954
eQTLGen	BIRC5	ENSG00000089685	Tier 2	2	Inverse variance weighted	LOMG.chia	-0.274(-0.953 to 0.404)	0.346	0.4284	0.94	0.760(0.386-1.498)	2.142	0.1433
eQTLGen	BIRC5	ENSG00000089685	Tier 2	2	Inverse variance weighted	MG.finngen	-0.540(-1.242 to 0.162)	0.358	0.1315	0.942	0.583(0.289-1.176)	0.412	0.521
eQTLGen	BLK	ENSG00000136573	Tier 1	14	Inverse variance weighted	MG.chia	0.054(-0.132 to 0.240)	0.095	0.5682	0.966	1.056(0.876-1.271)	7.291	0.8866
eQTLGen	BLK	ENSG00000136573	Tier 1	15	Inverse variance weighted	EOMG.chia	0.101(-0.270 to 0.472)	0.189	0.5947	0.986	1.106(0.763-1.603)	11.163	0.6732
eQTLGen	BLK	ENSG00000136573	Tier 1	15	Inverse variance weighted	LOMG.chia	0.019(-0.198 to 0.237)	0.111	0.8626	0.994	1.019(0.820-1.267)	4.02	0.9953
eQTLGen	BLK	ENSG00000136573	Tier 1	10	Inverse variance weighted	MG.ukb	0.423(-0.213 to 1.060)	0.325	0.1924	0.994	1.527(0.808-2.887)	13.934	0.1247
eQTLGen	BLK	ENSG00000136573	Tier 1	15	Inverse variance weighted	MG.finngen	-0.033(-0.367 to 0.300)	0.17	0.8439	0.985	0.967(0.693-1.350)	11.905	0.6139
eQTLGen	BLM	ENSG00000197299	Tier 1	10	Inverse variance weighted	MG.chia	-0.065(-0.206 to 0.075)	0.072	0.3602	0.921	0.937(0.814-1.078)	6.279	0.7117
eQTLGen	BLM	ENSG00000197299	Tier 1	12	Inverse variance weighted	EOMG.chia	0.180(-0.108 to 0.468)	0.147	0.2212	0.956	1.197(0.897-1.597)	14.282	0.2178
eQTLGen	BLM	ENSG00000197299	Tier 1	11	Inverse variance weighted	LOMG.chia	-0.131(-0.285 to 0.024)	0.079	0.09699	0.855	0.878(0.752-1.024)	6.224	0.7961
eQTLGen	BLM	ENSG00000197299	Tier 1	10	Inverse variance weighted	MG.ukb	0.031(-0.335 to 0.397)	0.187	0.868	0.994	1.031(0.716-1.487)	6.925	0.6449
eQTLGen	BLM	ENSG00000197299	Tier 1	12	Inverse variance weighted	MG.finngen	0.060(-0.211 to 0.331)	0.138	0.6665	0.984	1.061(0.809-1.392)	16.012	0.1407
eQTLGen	BMP1	ENSG00000168487	Tier 2	2	Inverse variance weighted	MG.chia	-0.055(-0.405 to 0.294)	0.178	0.7562	0.991	0.946(0.667-1.342)	0.179	0.6722
eQTLGen	BMP1	ENSG00000168487	Tier 2	2	Inverse variance weighted	EOMG.chia	-0.447(-1.144 to 0.249)	0.355	0.2081	0.956	0.639(0.319-1.283)	0.025	0.875
eQTLGen	BMP1	ENSG00000168487	Tier 2	2	Inverse variance weighted	LOMG.chia	0.159(-0.253 to 0.571)	0.21	0.4489	0.943	1.172(0.777-1.770)	0.888	0.346
eQTLGen	BMP1	ENSG00000168487	Tier 2	1	Wald ratio	MG.ukb	-0.025(-1.020 to 0.970)	0.508	0.96	0.994	0.975(0.360-2.637)	NA	NA
eQTLGen	BMP1	ENSG00000168487	Tier 2	2	Inverse variance weighted	MG.finngen	-0.376(-1.030 to 0.278)	0.334	0.2598	0.972	0.687(0.357-1.320)	0.59	0.4423
eQTLGen	BMP2	ENSG00000125845	Tier 3A	2	Inverse variance weighted	MG.chia	0.257(-0.101 to 0.615)	0.183	0.1598	0.835	1.293(0.904-1.849)	0.462	0.4965
eQTLGen	BMP2	ENSG00000125845	Tier 3A	2	Inverse variance weighted	EOMG.chia	0.294(-0.413 to 1.001)	0.361	0.4156	0.956	1.341(0.661-2.720)	0.009	0.9225
eQTLGen	BMP2	ENSG00000125845	Tier 3A	2	Inverse variance weighted	LOMG.chia	0.270(-0.154 to 0.695)	0.217	0.2121	0.9	1.310(0.857-2.003)	0.44	0.5069
eQTLGen	BMP2	ENSG00000125845	Tier 3A	2	Inverse variance weighted	MG.ukb	0.130(-1.427 to 1.687)	0.795	0.87	0.994	1.139(0.240-5.405)	2.409	0.1207
eQTLGen	BMP2	ENSG00000125845	Tier 3A	2	Inverse variance weighted	MG.finngen	-0.107(-0.750 to 0.537)	0.329	0.7458	0.984	0.899(0.472-1.712)	0.048	0.8271
eQTLGen	BMP2K	ENSG00000138756	Tier 1	2	Inverse variance weighted	MG.chia	0.062(-0.432 to 0.556)	0.252	0.8053	0.995	1.064(0.649-1.744)	0.501	0.4792
eQTLGen	BMP2K	ENSG00000138756	Tier 1	2	Inverse variance weighted	EOMG.chia	0.203(-0.752 to 1.157)	0.487	0.6771	0.991	1.225(0.472-3.181)	0.005	0.9413
eQTLGen	BMP2K	ENSG00000138756	Tier 1	2	Inverse variance weighted	LOMG.chia	0.072(-0.631 to 0.775)	0.359	0.8416	0.992	1.074(0.532-2.170)	1.425	0.2326
eQTLGen	BMP2K	ENSG00000138756	Tier 1	2	Inverse variance weighted	MG.ukb	-0.058(-1.311 to 1.195)	0.64	0.9278	0.994	0.944(0.269-3.305)	1.096	0.295
eQTLGen	BMP2K	ENSG00000138756	Tier 1	2	Inverse variance weighted	MG.finngen	-0.036(-0.798 to 0.727)	0.389	0.9272	0.994	0.965(0.450-2.069)	0.066	0.7972
eQTLGen	BMP4	ENSG00000125378	Tier 2	1	Wald ratio	MG.chia	-0.792(-1.993 to 0.408)	0.613	0.196	0.835	0.453(0.136-1.505)	NA	NA
eQTLGen	BMP4	ENSG00000125378	Tier 2	1	Wald ratio	EOMG.chia	-1.317(-3.684 to 1.049)	1.208	0.2752	0.956	0.268(0.025-2.856)	NA	NA
eQTLGen	BMP4	ENSG00000125378	Tier 2	1	Wald ratio	LOMG.chia	-0.481(-1.890 to 0.927)	0.719	0.5031	0.96	0.618(0.151-2.528)	NA	NA
eQTLGen	BMP4	ENSG00000125378	Tier 2	1	Wald ratio	MG.ukb	-1.765(-5.185 to 1.654)	1.745	0.3117	0.994	0.171(0.006-5.230)	NA	NA
eQTLGen	BMP4	ENSG00000125378	Tier 2	1	Wald ratio	MG.finngen	2.913(0.102 to 5.725)	1.434	0.04227	0.791	18.416(1.107-306.387)	NA	NA
eQTLGen	BMP6	ENSG00000153162	Tier 3A	2	Inverse variance weighted	MG.chia	0.559(0.132 to 0.986)	0.218	0.01029	0.408	1.749(1.141-2.681)	0.414	0.5198
eQTLGen	BMP6	ENSG00000153162	Tier 3A	2	Inverse variance weighted	EOMG.chia	0.029(-0.811 to 0.869)	0.429	0.9467	0.993	1.029(0.444-2.384)	0.24	0.6239
eQTLGen	BMP6	ENSG00000153162	Tier 3A	2	Inverse variance weighted	LOMG.chia	0.755(0.248 to 1.263)	0.259	0.003509	0.319	2.129(1.282-3.535)	0.815	0.3667
eQTLGen	BMP6	ENSG00000153162	Tier 3A	1	Wald ratio	MG.ukb	-0.152(-1.700 to 1.396)	0.79	0.8475	0.994	0.859(0.183-4.039)	NA	NA
eQTLGen	BMP6	ENSG00000153162	Tier 3A	2	Inverse variance weighted	MG.finngen	-0.107(-0.846 to 0.631)	0.377	0.7759	0.985	0.898(0.429-1.880)	0.347	0.556
eQTLGen	BMP8A	ENSG00000183682	Tier 3A	4	Inverse variance weighted	MG.chia	0.049(-0.099 to 0.197)	0.076	0.5154	0.966	1.050(0.906-1.218)	1.454	0.6929
eQTLGen	BMP8A	ENSG00000183682	Tier 3A	3	Inverse variance weighted	EOMG.chia	0.112(-0.214 to 0.438)	0.166	0.5019	0.968	1.118(0.807-1.549)	0.165	0.9206
eQTLGen	BMP8A	ENSG00000183682	Tier 3A	4	Inverse variance weighted	LOMG.chia	0.049(-0.126 to 0.225)	0.089	0.5821	0.971	1.050(0.881-1.252)	1.78	0.6192
eQTLGen	BMP8A	ENSG00000183682	Tier 3A	3	Inverse variance weighted	MG.ukb	-0.465(-0.989 to 0.059)	0.267	0.08182	0.994	0.628(0.372-1.061)	2.932	0.2308
eQTLGen	BMP8A	ENSG00000183682	Tier 3A	4	Inverse variance weighted	MG.finngen	0.016(-0.236 to 0.268)	0.129	0.8986	0.993	1.017(0.790-1.308)	2.297	0.5131
eQTLGen	BMP8B	ENSG00000116985	Tier 3B	1	Wald ratio	MG.chia	-0.242(-0.813 to 0.329)	0.291	0.4061	0.935	0.785(0.444-1.390)	NA	NA
eQTLGen	BMP8B	ENSG00000116985	Tier 3B	1	Wald ratio	EOMG.chia	-0.181(-1.285 to 0.924)	0.564	0.7487	0.993	0.835(0.277-2.520)	NA	NA
eQTLGen	BMP8B	ENSG00000116985	Tier 3B	1	Wald ratio	LOMG.chia	-0.252(-0.936 to 0.431)	0.349	0.4693	0.949	0.777(0.392-1.539)	NA	NA
eQTLGen	BMP8B	ENSG00000116985	Tier 3B	1	Wald ratio	MG.ukb	-1.309(-2.923 to 0.304)	0.823	0.1117	0.994	0.270(0.054-1.355)	NA	NA
eQTLGen	BMP8B	ENSG00000116985	Tier 3B	1	Wald ratio	MG.finngen	-0.051(-1.248 to 1.145)	0.61	0.933	0.994	0.950(0.287-3.142)	NA	NA
eQTLGen	BMPR1A	ENSG00000107779	Tier 2	1	Wald ratio	MG.chia	-0.239(-0.719 to 0.241)	0.245	0.329	0.921	0.787(0.487-1.273)	NA	NA
eQTLGen	BMPR1A	ENSG00000107779	Tier 2	1	Wald ratio	EOMG.chia	-0.322(-1.274 to 0.630)	0.486	0.5073	0.972	0.725(0.280-1.877)	NA	NA
eQTLGen	BMPR1A	ENSG00000107779	Tier 2	1	Wald ratio	LOMG.chia	-0.143(-0.712 to 0.425)	0.29	0.621	0.973	0.866(0.491-1.530)	NA	NA
eQTLGen	BMPR1A	ENSG00000107779	Tier 2	1	Wald ratio	MG.ukb	0.566(-0.685 to 1.817)	0.638	0.375	0.994	1.761(0.504-6.150)	NA	NA
eQTLGen	BMPR2	ENSG00000204217	Tier 2	5	Inverse variance weighted	MG.chia	-0.021(-0.252 to 0.211)	0.118	0.861	0.995	0.980(0.777-1.235)	3.856	0.4259
eQTLGen	BMPR2	ENSG00000204217	Tier 2	5	Inverse variance weighted	EOMG.chia	0.401(-0.053 to 0.855)	0.232	0.08371	0.926	1.493(0.948-2.352)	1.387	0.8464
eQTLGen	BMPR2	ENSG00000204217	Tier 2	5	Inverse variance weighted	LOMG.chia	-0.166(-0.565 to 0.234)	0.204	0.4166	0.94	0.847(0.568-1.263)	8.342	0.07983
eQTLGen	BMPR2	ENSG00000204217	Tier 2	6	Inverse variance weighted	MG.ukb	-0.394(-0.984 to 0.196)	0.301	0.1906	0.994	0.674(0.374-1.216)	5.134	0.3998
eQTLGen	BMPR2	ENSG00000204217	Tier 2	5	Inverse variance weighted	MG.finngen	0.043(-0.357 to 0.443)	0.204	0.833	0.985	1.044(0.700-1.557)	0.76	0.9438
eQTLGen	BOLA1	ENSG00000178096	Tier 3A	1	Wald ratio	MG.chia	0.181(-0.419 to 0.782)	0.306	0.5536	0.966	1.199(0.658-2.185)	NA	NA
eQTLGen	BOLA1	ENSG00000178096	Tier 3A	1	Wald ratio	EOMG.chia	-0.287(-1.564 to 0.991)	0.652	0.6599	0.991	0.751(0.209-2.693)	NA	NA
eQTLGen	BOLA1	ENSG00000178096	Tier 3A	1	Wald ratio	LOMG.chia	0.231(-0.456 to 0.918)	0.351	0.5098	0.96	1.260(0.634-2.505)	NA	NA
eQTLGen	BOLA1	ENSG00000178096	Tier 3A	1	Wald ratio	MG.finngen	-0.780(-2.665 to 1.105)	0.962	0.4172	0.972	0.458(0.070-3.018)	NA	NA
eQTLGen	BOLA3	ENSG00000163170	Tier 3B	1	Wald ratio	MG.chia	-0.680(-2.110 to 0.750)	0.73	0.3512	0.921	0.507(0.121-2.117)	NA	NA
eQTLGen	BOLA3	ENSG00000163170	Tier 3B	1	Wald ratio	EOMG.chia	-1.997(-4.837 to 0.844)	1.449	0.1682	0.956	0.136(0.008-2.325)	NA	NA
eQTLGen	BOLA3	ENSG00000163170	Tier 3B	1	Wald ratio	LOMG.chia	-0.688(-2.381 to 1.005)	0.864	0.4258	0.94	0.503(0.092-2.733)	NA	NA
eQTLGen	BOLA3	ENSG00000163170	Tier 3B	1	Wald ratio	MG.ukb	-0.592(-4.371 to 3.186)	1.928	0.7586	0.994	0.553(0.013-24.188)	NA	NA
eQTLGen	BOLA3	ENSG00000163170	Tier 3B	1	Wald ratio	MG.finngen	2.914(0.239 to 5.590)	1.365	0.03275	0.791	18.437(1.270-267.656)	NA	NA
eQTLGen	BPHL	ENSG00000137274	Tier 3B	2	Inverse variance weighted	MG.chia	-0.125(-0.795 to 0.546)	0.342	0.7153	0.987	0.883(0.451-1.726)	2.269	0.132
eQTLGen	BPHL	ENSG00000137274	Tier 3B	2	Inverse variance weighted	EOMG.chia	0.009(-0.906 to 0.924)	0.467	0.9839	0.999	1.009(0.404-2.521)	1.076	0.2995
eQTLGen	BPHL	ENSG00000137274	Tier 3B	2	Inverse variance weighted	LOMG.chia	-0.104(-0.775 to 0.566)	0.342	0.76	0.985	0.901(0.461-1.761)	1.619	0.2033
eQTLGen	BPHL	ENSG00000137274	Tier 3B	2	Inverse variance weighted	MG.ukb	-0.315(-1.490 to 0.860)	0.6	0.5994	0.994	0.730(0.225-2.364)	0.034	0.8543
eQTLGen	BPHL	ENSG00000137274	Tier 3B	2	Inverse variance weighted	MG.finngen	-0.273(-1.207 to 0.661)	0.477	0.5669	0.977	0.761(0.299-1.937)	0.22	0.6394
eQTLGen	BPI	ENSG00000101425	Tier 3A	11	Inverse variance weighted	MG.chia	0.143(0.003 to 0.283)	0.072	0.04583	0.662	1.154(1.003-1.328)	6.197	0.7984
eQTLGen	BPI	ENSG00000101425	Tier 3A	10	Inverse variance weighted	EOMG.chia	0.217(-0.066 to 0.501)	0.145	0.1334	0.956	1.242(0.936-1.650)	6.632	0.6754
eQTLGen	BPI	ENSG00000101425	Tier 3A	11	Inverse variance weighted	LOMG.chia	0.134(-0.032 to 0.300)	0.085	0.1143	0.855	1.143(0.968-1.350)	1.617	0.9985
eQTLGen	BPI	ENSG00000101425	Tier 3A	9	Inverse variance weighted	MG.ukb	0.210(-0.164 to 0.585)	0.191	0.2716	0.994	1.234(0.848-1.794)	3.319	0.9128
eQTLGen	BPI	ENSG00000101425	Tier 3A	12	Inverse variance weighted	MG.finngen	-0.126(-0.386 to 0.133)	0.132	0.3402	0.972	0.881(0.680-1.143)	9.215	0.602
eQTLGen	BPNT1	ENSG00000162813	Tier 3B	1	Wald ratio	MG.chia	-0.226(-1.261 to 0.810)	0.528	0.6689	0.982	0.798(0.283-2.247)	NA	NA
eQTLGen	BPNT1	ENSG00000162813	Tier 3B	1	Wald ratio	EOMG.chia	-0.631(-2.704 to 1.442)	1.058	0.5509	0.984	0.532(0.067-4.230)	NA	NA
eQTLGen	BPNT1	ENSG00000162813	Tier 3B	1	Wald ratio	LOMG.chia	0.191(-1.027 to 1.409)	0.621	0.758	0.985	1.211(0.358-4.094)	NA	NA
eQTLGen	BPNT1	ENSG00000162813	Tier 3B	1	Wald ratio	MG.ukb	-0.126(-2.632 to 2.380)	1.278	0.9214	0.994	0.882(0.072-10.801)	NA	NA
eQTLGen	BPNT1	ENSG00000162813	Tier 3B	1	Wald ratio	MG.finngen	0.442(-1.274 to 2.157)	0.875	0.6138	0.978	1.555(0.280-8.647)	NA	NA
eQTLGen	BRAF	ENSG00000157764	Tier 1	1	Wald ratio	MG.chia	0.395(-0.572 to 1.363)	0.494	0.4234	0.949	1.485(0.564-3.907)	NA	NA
eQTLGen	BRAF	ENSG00000157764	Tier 1	1	Wald ratio	EOMG.chia	-0.614(-2.567 to 1.339)	0.996	0.538	0.98	0.541(0.077-3.816)	NA	NA
eQTLGen	BRAF	ENSG00000157764	Tier 1	1	Wald ratio	LOMG.chia	0.694(-0.444 to 1.833)	0.581	0.2321	0.906	2.002(0.641-6.250)	NA	NA
eQTLGen	BRAF	ENSG00000157764	Tier 1	1	Wald ratio	MG.ukb	-0.630(-3.180 to 1.920)	1.301	0.628	0.994	0.532(0.042-6.818)	NA	NA
eQTLGen	BRAF	ENSG00000157764	Tier 1	1	Wald ratio	MG.finngen	-0.382(-2.305 to 1.540)	0.981	0.6967	0.984	0.682(0.100-4.666)	NA	NA
eQTLGen	BRCA1	ENSG00000012048	Tier 2	1	Wald ratio	MG.chia	0.309(0.027 to 0.592)	0.144	0.03165	0.597	1.363(1.028-1.807)	NA	NA
eQTLGen	BRCA1	ENSG00000012048	Tier 2	1	Wald ratio	EOMG.chia	0.076(-0.488 to 0.639)	0.288	0.7927	0.993	1.078(0.614-1.895)	NA	NA
eQTLGen	BRCA1	ENSG00000012048	Tier 2	1	Wald ratio	LOMG.chia	0.352(0.018 to 0.687)	0.171	0.03903	0.69	1.422(1.018-1.987)	NA	NA
eQTLGen	BRCA1	ENSG00000012048	Tier 2	1	Wald ratio	MG.ukb	0.011(-0.728 to 0.750)	0.377	0.976	0.994	1.011(0.483-2.118)	NA	NA
eQTLGen	BRCA1	ENSG00000012048	Tier 2	1	Wald ratio	MG.finngen	-0.085(-0.590 to 0.419)	0.257	0.7401	0.984	0.918(0.554-1.520)	NA	NA
eQTLGen	BRD2	ENSG00000204256	Tier 2	2	Inverse variance weighted	MG.chia	-0.302(-0.656 to 0.053)	0.181	0.09513	0.778	0.739(0.519-1.054)	0.024	0.8778
eQTLGen	BRD2	ENSG00000204256	Tier 2	2	Inverse variance weighted	EOMG.chia	0.427(-0.338 to 1.192)	0.39	0.2743	0.956	1.532(0.713-3.294)	0.236	0.6274
eQTLGen	BRD2	ENSG00000204256	Tier 2	2	Inverse variance weighted	LOMG.chia	-0.577(-0.981 to -0.173)	0.206	0.005147	0.37	0.562(0.375-0.841)	0.17	0.68
eQTLGen	BRD2	ENSG00000204256	Tier 2	2	Inverse variance weighted	MG.ukb	0.226(-0.656 to 1.109)	0.45	0.615	0.994	1.254(0.519-3.031)	0.987	0.3205
eQTLGen	BRD2	ENSG00000204256	Tier 2	3	Inverse variance weighted	MG.finngen	-0.222(-0.851 to 0.408)	0.321	0.49	0.972	0.801(0.427-1.503)	1.498	0.4729
eQTLGen	BRD3	ENSG00000169925	Tier 2	3	Inverse variance weighted	MG.chia	-0.017(-0.221 to 0.188)	0.104	0.873	0.995	0.983(0.802-1.207)	0.47	0.7906
eQTLGen	BRD3	ENSG00000169925	Tier 2	1	Wald ratio	EOMG.chia	-1.872(-4.438 to 0.694)	1.309	0.1527	0.956	0.154(0.012-2.002)	NA	NA
eQTLGen	BRD3	ENSG00000169925	Tier 2	3	Inverse variance weighted	LOMG.chia	-0.061(-0.301 to 0.180)	0.123	0.6199	0.973	0.941(0.740-1.197)	0.297	0.8621
eQTLGen	BRD3	ENSG00000169925	Tier 2	2	Inverse variance weighted	MG.ukb	-0.486(-2.040 to 1.068)	0.793	0.5397	0.994	0.615(0.130-2.909)	0.83	0.3622
eQTLGen	BRD3	ENSG00000169925	Tier 2	3	Inverse variance weighted	MG.finngen	-0.089(-0.451 to 0.273)	0.185	0.6305	0.983	0.915(0.637-1.314)	1.866	0.3933
eQTLGen	BRPF3	ENSG00000096070	Tier 3B	2	Inverse variance weighted	MG.chia	1.029(0.153 to 1.906)	0.447	0.02129	0.501	2.799(1.166-6.723)	0.66	0.4165
eQTLGen	BRPF3	ENSG00000096070	Tier 3B	2	Inverse variance weighted	EOMG.chia	1.268(-0.496 to 3.033)	0.9	0.1589	0.956	3.554(0.609-20.749)	0.058	0.8104
eQTLGen	BRPF3	ENSG00000096070	Tier 3B	2	Inverse variance weighted	LOMG.chia	1.095(-0.391 to 2.582)	0.758	0.1487	0.864	2.990(0.676-13.222)	2.081	0.1492
eQTLGen	BRPF3	ENSG00000096070	Tier 3B	2	Inverse variance weighted	MG.ukb	-0.390(-2.797 to 2.017)	1.228	0.7507	0.994	0.677(0.061-7.515)	0.323	0.5697
eQTLGen	BRPF3	ENSG00000096070	Tier 3B	2	Inverse variance weighted	MG.finngen	1.369(-0.214 to 2.953)	0.808	0.09014	0.926	3.932(0.807-19.159)	1.045	0.3067
eQTLGen	BRSK1	ENSG00000160469	Tier 1	3	Inverse variance weighted	MG.chia	0.125(-0.299 to 0.549)	0.216	0.5637	0.966	1.133(0.741-1.732)	1.081	0.5824
eQTLGen	BRSK1	ENSG00000160469	Tier 1	3	Inverse variance weighted	EOMG.chia	-0.172(-1.027 to 0.682)	0.436	0.6926	0.991	0.842(0.358-1.978)	1.296	0.5232
eQTLGen	BRSK1	ENSG00000160469	Tier 1	3	Inverse variance weighted	LOMG.chia	0.224(-0.459 to 0.906)	0.348	0.5211	0.966	1.251(0.632-2.476)	3.714	0.1562
eQTLGen	BRSK1	ENSG00000160469	Tier 1	2	Inverse variance weighted	MG.ukb	-0.631(-2.702 to 1.440)	1.057	0.5503	0.994	0.532(0.067-4.219)	0.541	0.4619
eQTLGen	BRSK1	ENSG00000160469	Tier 1	3	Inverse variance weighted	MG.finngen	0.841(0.046 to 1.636)	0.406	0.03812	0.791	2.319(1.047-5.137)	1.716	0.424
eQTLGen	BRSK2	ENSG00000174672	Tier 1	1	Wald ratio	MG.chia	1.335(0.188 to 2.482)	0.585	0.02257	0.508	3.799(1.206-11.965)	NA	NA
eQTLGen	BRSK2	ENSG00000174672	Tier 1	1	Wald ratio	EOMG.chia	1.620(-0.655 to 3.896)	1.161	0.1628	0.956	5.055(0.519-49.198)	NA	NA
eQTLGen	BRSK2	ENSG00000174672	Tier 1	1	Wald ratio	LOMG.chia	1.053(-0.301 to 2.406)	0.691	0.1274	0.856	2.865(0.740-11.090)	NA	NA
eQTLGen	BRSK2	ENSG00000174672	Tier 1	1	Wald ratio	MG.ukb	3.539(0.566 to 6.511)	1.517	0.01963	0.836	34.426(1.762-672.774)	NA	NA
eQTLGen	BRSK2	ENSG00000174672	Tier 1	1	Wald ratio	MG.finngen	0.357(-1.723 to 2.436)	1.061	0.7367	0.984	1.429(0.179-11.426)	NA	NA
eQTLGen	BSG	ENSG00000172270	Tier 1	4	Inverse variance weighted	MG.chia	0.077(-0.105 to 0.258)	0.093	0.4097	0.938	1.080(0.900-1.295)	0.111	0.9905
eQTLGen	BSG	ENSG00000172270	Tier 1	3	Inverse variance weighted	EOMG.chia	-0.031(-0.405 to 0.343)	0.191	0.8721	0.993	0.970(0.667-1.409)	0.344	0.8421
eQTLGen	BSG	ENSG00000172270	Tier 1	4	Inverse variance weighted	LOMG.chia	0.162(-0.055 to 0.379)	0.111	0.1438	0.862	1.176(0.946-1.461)	0.082	0.9939
eQTLGen	BSG	ENSG00000172270	Tier 1	4	Inverse variance weighted	MG.ukb	0.420(-0.181 to 1.021)	0.307	0.1706	0.994	1.522(0.835-2.777)	4.654	0.199
eQTLGen	BSG	ENSG00000172270	Tier 1	4	Inverse variance weighted	MG.finngen	-0.119(-0.398 to 0.160)	0.142	0.4031	0.972	0.888(0.672-1.173)	2.649	0.449
eQTLGen	BST1	ENSG00000109743	Tier 3A	15	Inverse variance weighted	MG.chia	-0.069(-0.227 to 0.090)	0.081	0.3976	0.93	0.934(0.797-1.094)	10.669	0.7118
eQTLGen	BST1	ENSG00000109743	Tier 3A	15	Inverse variance weighted	EOMG.chia	-0.144(-0.475 to 0.188)	0.169	0.3954	0.956	0.866(0.622-1.206)	8.65	0.8528
eQTLGen	BST1	ENSG00000109743	Tier 3A	15	Inverse variance weighted	LOMG.chia	-0.048(-0.234 to 0.139)	0.095	0.6163	0.973	0.953(0.791-1.149)	8.129	0.8825
eQTLGen	BST1	ENSG00000109743	Tier 3A	15	Inverse variance weighted	MG.ukb	-0.209(-0.621 to 0.202)	0.21	0.3185	0.994	0.811(0.538-1.224)	8.773	0.8453
eQTLGen	BST1	ENSG00000109743	Tier 3A	17	Inverse variance weighted	MG.finngen	0.032(-0.293 to 0.357)	0.166	0.8461	0.985	1.033(0.746-1.429)	26.506	0.04732
eQTLGen	BST2	ENSG00000130303	Tier 3B	2	Inverse variance weighted	MG.chia	0.897(0.068 to 1.725)	0.423	0.03386	0.6	2.452(1.071-5.615)	0.267	0.6054
eQTLGen	BST2	ENSG00000130303	Tier 3B	2	Inverse variance weighted	EOMG.chia	0.921(-0.834 to 2.675)	0.895	0.3039	0.956	2.511(0.434-14.518)	0.031	0.8606
eQTLGen	BST2	ENSG00000130303	Tier 3B	2	Inverse variance weighted	LOMG.chia	0.919(-0.040 to 1.877)	0.489	0.06026	0.753	2.506(0.961-6.535)	0.1	0.7515
eQTLGen	BST2	ENSG00000130303	Tier 3B	2	Inverse variance weighted	MG.ukb	-0.670(-2.858 to 1.518)	1.116	0.5485	0.994	0.512(0.057-4.564)	0.987	0.3206
eQTLGen	BST2	ENSG00000130303	Tier 3B	2	Inverse variance weighted	MG.finngen	-1.102(-2.608 to 0.403)	0.768	0.1513	0.947	0.332(0.074-1.497)	0.016	0.8988
eQTLGen	BTD	ENSG00000169814	Tier 3A	2	Inverse variance weighted	MG.chia	-0.454(-1.137 to 0.230)	0.349	0.1931	0.835	0.635(0.321-1.258)	0.078	0.7793
eQTLGen	BTD	ENSG00000169814	Tier 3A	2	Inverse variance weighted	EOMG.chia	-0.885(-2.245 to 0.475)	0.694	0.2022	0.956	0.413(0.106-1.608)	0.32	0.5714
eQTLGen	BTD	ENSG00000169814	Tier 3A	2	Inverse variance weighted	LOMG.chia	-0.313(-1.131 to 0.504)	0.417	0.4525	0.943	0.731(0.323-1.656)	0.244	0.6211
eQTLGen	BTD	ENSG00000169814	Tier 3A	2	Inverse variance weighted	MG.ukb	-0.377(-2.199 to 1.446)	0.93	0.6855	0.994	0.686(0.111-4.247)	0.398	0.5282
eQTLGen	BTD	ENSG00000169814	Tier 3A	2	Inverse variance weighted	MG.finngen	-0.432(-2.790 to 1.927)	1.203	0.7198	0.984	0.649(0.061-6.867)	2.562	0.1095
eQTLGen	BTLA	ENSG00000186265	Tier 3B	2	Inverse variance weighted	MG.chia	-0.174(-1.885 to 1.536)	0.873	0.8415	0.995	0.840(0.152-4.646)	5.122	0.02362
eQTLGen	BTLA	ENSG00000186265	Tier 3B	2	Inverse variance weighted	EOMG.chia	-0.655(-2.189 to 0.880)	0.783	0.403	0.956	0.520(0.112-2.410)	0.146	0.7029
eQTLGen	BTLA	ENSG00000186265	Tier 3B	2	Inverse variance weighted	LOMG.chia	-0.049(-2.143 to 2.046)	1.069	0.9637	0.997	0.953(0.117-7.735)	5.55	0.01848
eQTLGen	BTLA	ENSG00000186265	Tier 3B	2	Inverse variance weighted	MG.ukb	-0.675(-2.751 to 1.401)	1.059	0.5238	0.994	0.509(0.064-4.058)	0.002	0.962
eQTLGen	BTLA	ENSG00000186265	Tier 3B	2	Inverse variance weighted	MG.finngen	0.211(-1.328 to 1.749)	0.785	0.7882	0.985	1.235(0.265-5.751)	0.402	0.5262
eQTLGen	BTN3A1	ENSG00000026950	Tier 3B	12	Inverse variance weighted	MG.chia	0.012(-0.142 to 0.166)	0.079	0.8807	0.995	1.012(0.867-1.181)	11.331	0.416
eQTLGen	BTN3A1	ENSG00000026950	Tier 3B	11	Inverse variance weighted	EOMG.chia	0.019(-0.311 to 0.350)	0.169	0.9098	0.993	1.019(0.732-1.419)	11.625	0.3109
eQTLGen	BTN3A1	ENSG00000026950	Tier 3B	13	Inverse variance weighted	LOMG.chia	0.033(-0.157 to 0.223)	0.097	0.7369	0.984	1.033(0.854-1.249)	13.539	0.3311
eQTLGen	BTN3A1	ENSG00000026950	Tier 3B	9	Inverse variance weighted	MG.ukb	0.187(-0.246 to 0.620)	0.221	0.3967	0.994	1.206(0.782-1.859)	2.743	0.9495
eQTLGen	BTN3A1	ENSG00000026950	Tier 3B	12	Inverse variance weighted	MG.finngen	-0.222(-0.501 to 0.057)	0.142	0.1189	0.936	0.801(0.606-1.059)	6.385	0.8465
eQTLGen	BTN3A2	ENSG00000186470	Tier 3B	19	Inverse variance weighted	MG.chia	-0.046(-0.148 to 0.056)	0.052	0.3807	0.929	0.955(0.863-1.058)	21.029	0.2779
eQTLGen	BTN3A2	ENSG00000186470	Tier 3B	19	Inverse variance weighted	EOMG.chia	-0.398(-0.732 to -0.064)	0.17	0.01949	0.823	0.672(0.481-0.938)	55.945	9.091e-06
eQTLGen	BTN3A2	ENSG00000186470	Tier 3B	19	Inverse variance weighted	LOMG.chia	0.051(-0.098 to 0.200)	0.076	0.5055	0.96	1.052(0.906-1.221)	30.89	0.02964
eQTLGen	BTN3A2	ENSG00000186470	Tier 3B	17	Inverse variance weighted	MG.ukb	-0.062(-0.363 to 0.240)	0.154	0.6877	0.994	0.940(0.696-1.271)	23.922	0.09122
eQTLGen	BTN3A2	ENSG00000186470	Tier 3B	19	Inverse variance weighted	MG.finngen	-0.136(-0.305 to 0.033)	0.086	0.1139	0.936	0.873(0.737-1.033)	17.511	0.4883
eQTLGen	BTN3A3	ENSG00000111801	Tier 3A	7	Inverse variance weighted	MG.chia	-0.085(-0.381 to 0.210)	0.151	0.5717	0.966	0.918(0.683-1.234)	3.451	0.7505
eQTLGen	BTN3A3	ENSG00000111801	Tier 3A	7	Inverse variance weighted	EOMG.chia	-0.153(-0.732 to 0.426)	0.295	0.6047	0.988	0.858(0.481-1.531)	6.035	0.4193
eQTLGen	BTN3A3	ENSG00000111801	Tier 3A	7	Inverse variance weighted	LOMG.chia	-0.019(-0.371 to 0.334)	0.18	0.9162	0.997	0.981(0.690-1.396)	1.826	0.935
eQTLGen	BTN3A3	ENSG00000111801	Tier 3A	5	Inverse variance weighted	MG.ukb	0.310(-0.739 to 1.360)	0.535	0.5623	0.994	1.364(0.477-3.895)	3.747	0.4414
eQTLGen	BTN3A3	ENSG00000111801	Tier 3A	6	Inverse variance weighted	MG.finngen	0.080(-0.734 to 0.893)	0.415	0.8475	0.985	1.083(0.480-2.443)	4.797	0.4411
eQTLGen	BTNL8	ENSG00000113303	Tier 3B	10	Inverse variance weighted	MG.chia	-0.053(-0.179 to 0.074)	0.065	0.4173	0.943	0.949(0.836-1.077)	3.425	0.945
eQTLGen	BTNL8	ENSG00000113303	Tier 3B	10	Inverse variance weighted	EOMG.chia	0.101(-0.154 to 0.355)	0.13	0.4383	0.96	1.106(0.858-1.426)	8.822	0.4538
eQTLGen	BTNL8	ENSG00000113303	Tier 3B	10	Inverse variance weighted	LOMG.chia	-0.119(-0.269 to 0.031)	0.076	0.1205	0.855	0.888(0.764-1.032)	7.845	0.5498
eQTLGen	BTNL8	ENSG00000113303	Tier 3B	11	Inverse variance weighted	MG.ukb	0.275(-0.057 to 0.607)	0.169	0.1045	0.994	1.317(0.945-1.835)	1.939	0.9968
eQTLGen	BTNL8	ENSG00000113303	Tier 3B	11	Inverse variance weighted	MG.finngen	-0.154(-0.389 to 0.081)	0.12	0.1985	0.972	0.857(0.678-1.084)	8.769	0.5541
eQTLGen	C10orf54	ENSG00000107738	Tier 3A	2	Inverse variance weighted	MG.chia	-0.064(-0.623 to 0.496)	0.286	0.8239	0.995	0.938(0.536-1.643)	0.222	0.6377
eQTLGen	C10orf54	ENSG00000107738	Tier 3A	1	Wald ratio	EOMG.chia	-0.458(-1.712 to 0.796)	0.64	0.4742	0.967	0.633(0.181-2.217)	NA	NA
eQTLGen	C10orf54	ENSG00000107738	Tier 3A	2	Inverse variance weighted	LOMG.chia	-0.051(-0.723 to 0.622)	0.343	0.8826	0.997	0.951(0.485-1.862)	0.842	0.3587
eQTLGen	C10orf54	ENSG00000107738	Tier 3A	1	Wald ratio	MG.ukb	0.346(-1.348 to 2.039)	0.864	0.689	0.994	1.413(0.260-7.687)	NA	NA
eQTLGen	C10orf54	ENSG00000107738	Tier 3A	2	Inverse variance weighted	MG.finngen	-0.250(-1.223 to 0.724)	0.497	0.6154	0.979	0.779(0.294-2.063)	0.868	0.3515
eQTLGen	C11orf83	ENSG00000204922	Tier 3B	1	Wald ratio	MG.chia	0.225(-0.418 to 0.867)	0.328	0.4938	0.966	1.252(0.658-2.381)	NA	NA
eQTLGen	C11orf83	ENSG00000204922	Tier 3B	1	Wald ratio	EOMG.chia	-0.116(-1.394 to 1.162)	0.652	0.8588	0.993	0.890(0.248-3.196)	NA	NA
eQTLGen	C11orf83	ENSG00000204922	Tier 3B	1	Wald ratio	LOMG.chia	0.231(-0.530 to 0.993)	0.389	0.5519	0.971	1.260(0.588-2.698)	NA	NA
eQTLGen	C11orf83	ENSG00000204922	Tier 3B	1	Wald ratio	MG.finngen	-0.120(-1.394 to 1.155)	0.65	0.8541	0.985	0.887(0.248-3.173)	NA	NA
eQTLGen	C12orf39	ENSG00000134548	Tier 3B	4	Inverse variance weighted	MG.chia	0.420(-0.025 to 0.865)	0.227	0.06432	0.717	1.522(0.975-2.375)	4.6	0.2035
eQTLGen	C12orf39	ENSG00000134548	Tier 3B	3	Inverse variance weighted	EOMG.chia	-0.238(-1.064 to 0.589)	0.422	0.5731	0.984	0.789(0.345-1.802)	0.388	0.8237
eQTLGen	C12orf39	ENSG00000134548	Tier 3B	4	Inverse variance weighted	LOMG.chia	0.548(0.123 to 0.973)	0.217	0.0114	0.446	1.730(1.131-2.645)	1.861	0.6017
eQTLGen	C12orf39	ENSG00000134548	Tier 3B	5	Inverse variance weighted	MG.ukb	0.320(-0.136 to 0.775)	0.233	0.1691	0.994	1.377(0.873-2.172)	4.362	0.3592
eQTLGen	C12orf39	ENSG00000134548	Tier 3B	5	Inverse variance weighted	MG.finngen	-0.070(-0.361 to 0.222)	0.149	0.6402	0.984	0.933(0.697-1.248)	1.856	0.7622
eQTLGen	C17orf72	ENSG00000224383	Tier 3B	2	Inverse variance weighted	MG.chia	0.256(-0.549 to 1.061)	0.411	0.5334	0.966	1.292(0.577-2.889)	0.621	0.4307
eQTLGen	C17orf72	ENSG00000224383	Tier 3B	2	Inverse variance weighted	EOMG.chia	0.844(-0.767 to 2.455)	0.822	0.3043	0.956	2.326(0.465-11.649)	0.409	0.5225
eQTLGen	C17orf72	ENSG00000224383	Tier 3B	2	Inverse variance weighted	LOMG.chia	0.168(-0.778 to 1.115)	0.483	0.7275	0.984	1.183(0.459-3.049)	0.478	0.4893
eQTLGen	C17orf72	ENSG00000224383	Tier 3B	3	Inverse variance weighted	MG.ukb	0.393(-0.477 to 1.263)	0.444	0.3762	0.994	1.481(0.621-3.535)	0.053	0.9739
eQTLGen	C17orf72	ENSG00000224383	Tier 3B	2	Inverse variance weighted	MG.finngen	0.167(-1.191 to 1.526)	0.693	0.8091	0.985	1.182(0.304-4.598)	1.177	0.2781
eQTLGen	C17orf99	ENSG00000187997	Tier 3B	4	Inverse variance weighted	MG.chia	-0.223(-0.595 to 0.149)	0.19	0.2401	0.871	0.800(0.551-1.161)	0.949	0.8135
eQTLGen	C17orf99	ENSG00000187997	Tier 3B	5	Inverse variance weighted	EOMG.chia	0.559(-0.164 to 1.282)	0.369	0.1297	0.956	1.749(0.849-3.605)	1.699	0.7909
eQTLGen	C17orf99	ENSG00000187997	Tier 3B	4	Inverse variance weighted	LOMG.chia	-0.547(-0.987 to -0.107)	0.224	0.01481	0.49	0.579(0.373-0.898)	2.275	0.5174
eQTLGen	C17orf99	ENSG00000187997	Tier 3B	3	Inverse variance weighted	MG.ukb	-0.502(-1.725 to 0.721)	0.624	0.4215	0.994	0.606(0.178-2.057)	0.745	0.689
eQTLGen	C17orf99	ENSG00000187997	Tier 3B	5	Inverse variance weighted	MG.finngen	-0.335(-1.042 to 0.373)	0.361	0.3539	0.972	0.716(0.353-1.452)	4.583	0.3329
eQTLGen	C19orf10	ENSG00000074842	Tier 3B	2	Inverse variance weighted	MG.chia	0.125(-0.552 to 0.802)	0.346	0.7173	0.987	1.133(0.576-2.231)	1.633	0.2013
eQTLGen	C19orf10	ENSG00000074842	Tier 3B	2	Inverse variance weighted	EOMG.chia	-0.201(-1.230 to 0.828)	0.525	0.7017	0.991	0.818(0.292-2.288)	0.945	0.3311
eQTLGen	C19orf10	ENSG00000074842	Tier 3B	2	Inverse variance weighted	LOMG.chia	0.398(-0.237 to 1.032)	0.324	0.2195	0.9	1.488(0.789-2.807)	0.632	0.4267
eQTLGen	C19orf10	ENSG00000074842	Tier 3B	2	Inverse variance weighted	MG.ukb	-1.288(-2.814 to 0.238)	0.779	0.09816	0.994	0.276(0.060-1.269)	0.358	0.5497
eQTLGen	C19orf10	ENSG00000074842	Tier 3B	2	Inverse variance weighted	MG.finngen	-0.559(-1.701 to 0.584)	0.583	0.3379	0.972	0.572(0.183-1.793)	0.026	0.8717
eQTLGen	C1QA	ENSG00000173372	Tier 3B	4	Inverse variance weighted	MG.chia	-0.171(-0.891 to 0.549)	0.367	0.6407	0.978	0.842(0.410-1.731)	4.906	0.1788
eQTLGen	C1QA	ENSG00000173372	Tier 3B	6	Inverse variance weighted	EOMG.chia	-0.348(-0.869 to 0.172)	0.266	0.1897	0.956	0.706(0.419-1.188)	4.181	0.5237
eQTLGen	C1QA	ENSG00000173372	Tier 3B	5	Inverse variance weighted	LOMG.chia	-0.190(-1.010 to 0.630)	0.418	0.6491	0.975	0.827(0.364-1.877)	7.285	0.1216
eQTLGen	C1QA	ENSG00000173372	Tier 3B	5	Inverse variance weighted	MG.ukb	0.248(-0.451 to 0.947)	0.357	0.4867	0.994	1.282(0.637-2.579)	1.244	0.8708
eQTLGen	C1QA	ENSG00000173372	Tier 3B	5	Inverse variance weighted	MG.finngen	-0.171(-0.696 to 0.354)	0.268	0.523	0.972	0.843(0.499-1.424)	4.567	0.3346
eQTLGen	C1QB	ENSG00000173369	Tier 3B	11	Inverse variance weighted	MG.chia	-0.061(-0.218 to 0.095)	0.08	0.4404	0.954	0.940(0.804-1.099)	7.994	0.6295
eQTLGen	C1QB	ENSG00000173369	Tier 3B	11	Inverse variance weighted	EOMG.chia	-0.169(-0.480 to 0.142)	0.158	0.2864	0.956	0.845(0.619-1.152)	6.75	0.7488
eQTLGen	C1QB	ENSG00000173369	Tier 3B	12	Inverse variance weighted	LOMG.chia	0.025(-0.156 to 0.205)	0.092	0.7899	0.985	1.025(0.855-1.228)	7.669	0.7426
eQTLGen	C1QB	ENSG00000173369	Tier 3B	9	Inverse variance weighted	MG.ukb	0.167(-0.267 to 0.600)	0.221	0.4506	0.994	1.181(0.766-1.822)	8.799	0.3595
eQTLGen	C1QB	ENSG00000173369	Tier 3B	12	Inverse variance weighted	MG.finngen	-0.240(-0.513 to 0.032)	0.139	0.08429	0.926	0.787(0.599-1.033)	7.678	0.7418
eQTLGen	C1QC	ENSG00000159189	Tier 3B	3	Inverse variance weighted	MG.chia	-0.264(-0.659 to 0.131)	0.202	0.1903	0.835	0.768(0.517-1.140)	0.449	0.7991
eQTLGen	C1QC	ENSG00000159189	Tier 3B	3	Inverse variance weighted	EOMG.chia	-0.363(-1.150 to 0.424)	0.402	0.3663	0.956	0.696(0.317-1.528)	1.798	0.4069
eQTLGen	C1QC	ENSG00000159189	Tier 3B	3	Inverse variance weighted	LOMG.chia	-0.171(-0.639 to 0.298)	0.239	0.4752	0.949	0.843(0.528-1.347)	0.262	0.8772
eQTLGen	C1QC	ENSG00000159189	Tier 3B	2	Inverse variance weighted	MG.ukb	0.334(-1.459 to 2.128)	0.915	0.7149	0.994	1.397(0.232-8.394)	0.038	0.8456
eQTLGen	C1QC	ENSG00000159189	Tier 3B	3	Inverse variance weighted	MG.finngen	-0.565(-1.590 to 0.460)	0.523	0.2801	0.972	0.568(0.204-1.584)	4.001	0.1353
eQTLGen	C1QTNF6	ENSG00000133466	Tier 3A	8	Inverse variance weighted	MG.chia	0.174(-0.058 to 0.407)	0.119	0.1423	0.835	1.190(0.943-1.502)	12.085	0.09779
eQTLGen	C1QTNF6	ENSG00000133466	Tier 3A	8	Inverse variance weighted	EOMG.chia	0.456(0.103 to 0.809)	0.18	0.01138	0.714	1.578(1.108-2.246)	2.687	0.9124
eQTLGen	C1QTNF6	ENSG00000133466	Tier 3A	8	Inverse variance weighted	LOMG.chia	0.020(-0.248 to 0.288)	0.137	0.8829	0.997	1.020(0.781-1.334)	11.37	0.1233
eQTLGen	C1QTNF6	ENSG00000133466	Tier 3A	7	Inverse variance weighted	MG.ukb	0.381(-0.110 to 0.873)	0.251	0.1286	0.994	1.464(0.895-2.394)	6.186	0.4026
eQTLGen	C1QTNF6	ENSG00000133466	Tier 3A	8	Inverse variance weighted	MG.finngen	-0.082(-0.420 to 0.256)	0.173	0.6354	0.983	0.921(0.657-1.292)	7.081	0.4205
eQTLGen	C1RL	ENSG00000139178	Tier 3B	2	Inverse variance weighted	MG.chia	0.440(-0.588 to 1.467)	0.524	0.4018	0.933	1.552(0.555-4.337)	0.425	0.5144
eQTLGen	C1RL	ENSG00000139178	Tier 3B	2	Inverse variance weighted	EOMG.chia	0.508(-1.593 to 2.609)	1.072	0.6357	0.989	1.662(0.203-13.582)	0.116	0.7335
eQTLGen	C1RL	ENSG00000139178	Tier 3B	2	Inverse variance weighted	LOMG.chia	0.499(-0.712 to 1.709)	0.617	0.4193	0.94	1.647(0.491-5.523)	0.377	0.539
eQTLGen	C1RL	ENSG00000139178	Tier 3B	2	Inverse variance weighted	MG.ukb	0.299(-1.982 to 2.579)	1.164	0.7975	0.994	1.348(0.138-13.188)	0.012	0.9138
eQTLGen	C1RL	ENSG00000139178	Tier 3B	2	Inverse variance weighted	MG.finngen	-0.158(-1.194 to 0.878)	0.528	0.7648	0.984	0.854(0.303-2.405)	0.613	0.4338
eQTLGen	C2	ENSG00000166278	Tier 3A	3	Inverse variance weighted	MG.chia	0.225(-0.161 to 0.611)	0.197	0.2524	0.875	1.253(0.852-1.842)	1.493	0.474
eQTLGen	C2	ENSG00000166278	Tier 3A	4	Inverse variance weighted	LOMG.chia	-0.224(-1.362 to 0.913)	0.581	0.699	0.984	0.799(0.256-2.493)	24.39	2.071e-05
eQTLGen	C2	ENSG00000166278	Tier 3A	2	Inverse variance weighted	MG.ukb	0.710(-0.483 to 1.904)	0.609	0.2434	0.994	2.035(0.617-6.712)	0.03	0.8623
eQTLGen	C2	ENSG00000166278	Tier 3A	4	Inverse variance weighted	MG.finngen	0.922(-0.235 to 2.080)	0.591	0.1184	0.936	2.515(0.790-8.004)	6.931	0.07412
eQTLGen	C2orf40	ENSG00000119147	Tier 3B	7	Inverse variance weighted	MG.chia	0.041(-0.254 to 0.337)	0.151	0.785	0.995	1.042(0.775-1.400)	10.695	0.09828
eQTLGen	C2orf40	ENSG00000119147	Tier 3B	7	Inverse variance weighted	EOMG.chia	-0.067(-0.498 to 0.365)	0.22	0.7621	0.993	0.936(0.608-1.440)	5.801	0.4459
eQTLGen	C2orf40	ENSG00000119147	Tier 3B	7	Inverse variance weighted	LOMG.chia	0.098(-0.166 to 0.362)	0.135	0.4676	0.949	1.103(0.847-1.437)	5.101	0.5309
eQTLGen	C2orf40	ENSG00000119147	Tier 3B	7	Inverse variance weighted	MG.ukb	0.223(-0.340 to 0.787)	0.288	0.4377	0.994	1.250(0.711-2.196)	2.754	0.8391
eQTLGen	C2orf40	ENSG00000119147	Tier 3B	7	Inverse variance weighted	MG.finngen	0.138(-0.252 to 0.528)	0.199	0.4887	0.972	1.148(0.777-1.696)	7.257	0.2977
eQTLGen	C3	ENSG00000125730	Tier 3A	2	Inverse variance weighted	MG.chia	-0.266(-0.925 to 0.393)	0.336	0.4285	0.951	0.766(0.396-1.481)	1.116	0.2908
eQTLGen	C3	ENSG00000125730	Tier 3A	2	Inverse variance weighted	EOMG.chia	-1.063(-2.292 to 0.166)	0.627	0.09009	0.932	0.345(0.101-1.181)	0.212	0.6448
eQTLGen	C3	ENSG00000125730	Tier 3A	2	Inverse variance weighted	LOMG.chia	-0.076(-0.818 to 0.665)	0.378	0.84	0.992	0.926(0.441-1.945)	0.975	0.3233
eQTLGen	C3	ENSG00000125730	Tier 3A	1	Wald ratio	MG.ukb	0.150(-1.907 to 2.206)	1.049	0.8865	0.994	1.162(0.149-9.081)	NA	NA
eQTLGen	C3	ENSG00000125730	Tier 3A	2	Inverse variance weighted	MG.finngen	-0.729(-1.853 to 0.395)	0.574	0.2038	0.972	0.482(0.157-1.485)	0.151	0.698
eQTLGen	C4A	ENSG00000244731	Tier 3A	5	Inverse variance weighted	MG.chia	0.293(0.126 to 0.460)	0.085	0.0005734	0.148	1.341(1.135-1.585)	1.022	0.9065
eQTLGen	C4A	ENSG00000244731	Tier 3A	6	Inverse variance weighted	EOMG.chia	-1.310(-2.285 to -0.335)	0.497	0.008456	0.707	0.270(0.102-0.715)	69.495	1.305e-13
eQTLGen	C4A	ENSG00000244731	Tier 3A	5	Inverse variance weighted	LOMG.chia	0.483(0.280 to 0.687)	0.104	3.248e-06	0.002	1.621(1.323-1.987)	4.507	0.3417
eQTLGen	C4A	ENSG00000244731	Tier 3A	6	Inverse variance weighted	MG.ukb	-0.253(-0.858 to 0.351)	0.309	0.4116	0.994	0.776(0.424-1.421)	1.402	0.9241
eQTLGen	C4A	ENSG00000244731	Tier 3A	5	Inverse variance weighted	MG.finngen	-0.169(-0.543 to 0.205)	0.191	0.3745	0.972	0.844(0.581-1.227)	7.994	0.09178
eQTLGen	C4B	ENSG00000224389	Tier 3B	2	Inverse variance weighted	MG.chia	-0.129(-0.287 to 0.029)	0.081	0.1098	0.802	0.879(0.751-1.030)	0.086	0.7689
eQTLGen	C4B	ENSG00000224389	Tier 3B	2	Inverse variance weighted	EOMG.chia	1.082(0.450 to 1.713)	0.322	0.0007826	0.555	2.949(1.569-5.544)	13.597	0.0002266
eQTLGen	C4B	ENSG00000224389	Tier 3B	3	Inverse variance weighted	LOMG.chia	-0.345(-0.466 to -0.223)	0.062	2.491e-08	0	0.708(0.628-0.800)	1.513	0.4692
eQTLGen	C4B	ENSG00000224389	Tier 3B	2	Inverse variance weighted	MG.ukb	-0.537(-1.682 to 0.608)	0.584	0.3577	0.994	0.584(0.186-1.836)	0.348	0.5551
eQTLGen	C4B	ENSG00000224389	Tier 3B	3	Inverse variance weighted	MG.finngen	0.109(-0.101 to 0.319)	0.107	0.3087	0.972	1.115(0.904-1.375)	3.405	0.1822
eQTLGen	C4BPA	ENSG00000123838	Tier 3A	10	Inverse variance weighted	MG.chia	-0.000(-0.063 to 0.063)	0.032	0.9996	1	1.000(0.939-1.065)	9.478	0.3944
eQTLGen	C4BPA	ENSG00000123838	Tier 3A	10	Inverse variance weighted	EOMG.chia	-0.189(-0.317 to -0.062)	0.065	0.003591	0.686	0.827(0.728-0.940)	2.681	0.9756
eQTLGen	C4BPA	ENSG00000123838	Tier 3A	10	Inverse variance weighted	LOMG.chia	0.059(-0.019 to 0.136)	0.039	0.1371	0.858	1.060(0.982-1.146)	10.332	0.3243
eQTLGen	C4BPA	ENSG00000123838	Tier 3A	7	Inverse variance weighted	MG.ukb	-0.684(-1.231 to -0.137)	0.279	0.01429	0.766	0.505(0.292-0.872)	2.137	0.9067
eQTLGen	C4BPA	ENSG00000123838	Tier 3A	9	Inverse variance weighted	MG.finngen	-0.002(-0.145 to 0.141)	0.073	0.979	0.999	0.998(0.865-1.152)	8.978	0.3441
eQTLGen	C4BPB	ENSG00000123843	Tier 3A	3	Inverse variance weighted	MG.chia	-0.138(-0.588 to 0.313)	0.23	0.5488	0.966	0.871(0.555-1.367)	5.611	0.06048
eQTLGen	C4BPB	ENSG00000123843	Tier 3A	3	Inverse variance weighted	EOMG.chia	0.355(-0.525 to 1.234)	0.449	0.4293	0.958	1.426(0.592-3.436)	5.368	0.06829
eQTLGen	C4BPB	ENSG00000123843	Tier 3A	3	Inverse variance weighted	LOMG.chia	-0.405(-0.792 to -0.017)	0.198	0.04072	0.709	0.667(0.453-0.983)	2.964	0.2272
eQTLGen	C4BPB	ENSG00000123843	Tier 3A	2	Inverse variance weighted	MG.ukb	-1.783(-3.713 to 0.147)	0.985	0.07017	0.994	0.168(0.024-1.158)	0.014	0.906
eQTLGen	C4BPB	ENSG00000123843	Tier 3A	3	Inverse variance weighted	MG.finngen	0.186(-0.308 to 0.679)	0.252	0.4614	0.972	1.204(0.735-1.973)	1.758	0.4152
eQTLGen	C5	ENSG00000106804	Tier 1	21	Inverse variance weighted	MG.chia	0.043(-0.089 to 0.176)	0.068	0.5238	0.966	1.044(0.914-1.192)	21.239	0.3832
eQTLGen	C5	ENSG00000106804	Tier 1	21	Inverse variance weighted	EOMG.chia	0.219(-0.040 to 0.478)	0.132	0.09693	0.932	1.245(0.961-1.613)	17.663	0.6096
eQTLGen	C5	ENSG00000106804	Tier 1	20	Inverse variance weighted	LOMG.chia	-0.019(-0.172 to 0.134)	0.078	0.8058	0.988	0.981(0.842-1.143)	16.324	0.6356
eQTLGen	C5	ENSG00000106804	Tier 1	17	Inverse variance weighted	MG.ukb	-0.093(-0.452 to 0.266)	0.183	0.6118	0.994	0.911(0.636-1.305)	16.977	0.3871
eQTLGen	C5	ENSG00000106804	Tier 1	22	Inverse variance weighted	MG.finngen	-0.203(-0.411 to 0.004)	0.106	0.05516	0.84	0.816(0.663-1.005)	20.915	0.4641
eQTLGen	C5AR1	ENSG00000197405	Tier 2	3	Inverse variance weighted	MG.chia	0.307(-0.551 to 1.166)	0.438	0.4826	0.966	1.360(0.577-3.208)	2.763	0.2512
eQTLGen	C5AR1	ENSG00000197405	Tier 2	3	Inverse variance weighted	EOMG.chia	1.490(0.020 to 2.959)	0.75	0.04698	0.894	4.435(1.020-19.284)	2.036	0.3612
eQTLGen	C5AR1	ENSG00000197405	Tier 2	3	Inverse variance weighted	LOMG.chia	0.006(-1.167 to 1.178)	0.598	0.9927	0.998	1.006(0.311-3.248)	3.668	0.1598
eQTLGen	C5AR1	ENSG00000197405	Tier 2	2	Inverse variance weighted	MG.ukb	0.849(-4.243 to 5.942)	2.598	0.7437	0.994	2.338(0.014-380.649)	2.893	0.08897
eQTLGen	C5AR1	ENSG00000197405	Tier 2	3	Inverse variance weighted	MG.finngen	1.308(-0.093 to 2.709)	0.715	0.06736	0.902	3.697(0.911-15.007)	3.003	0.2228
eQTLGen	C6orf120	ENSG00000185127	Tier 3B	4	Inverse variance weighted	MG.chia	0.003(-0.259 to 0.266)	0.134	0.9794	0.998	1.003(0.772-1.305)	1.29	0.7314
eQTLGen	C6orf120	ENSG00000185127	Tier 3B	5	Inverse variance weighted	EOMG.chia	-0.078(-0.591 to 0.435)	0.262	0.767	0.993	0.925(0.554-1.546)	3.634	0.4577
eQTLGen	C6orf120	ENSG00000185127	Tier 3B	4	Inverse variance weighted	LOMG.chia	0.015(-0.296 to 0.325)	0.159	0.9259	0.997	1.015(0.744-1.385)	0.79	0.8518
eQTLGen	C6orf120	ENSG00000185127	Tier 3B	5	Inverse variance weighted	MG.ukb	-0.137(-1.042 to 0.767)	0.462	0.7664	0.994	0.872(0.353-2.154)	6.451	0.1679
eQTLGen	C6orf120	ENSG00000185127	Tier 3B	5	Inverse variance weighted	MG.finngen	-0.248(-0.754 to 0.258)	0.258	0.3364	0.972	0.780(0.471-1.294)	3.161	0.5312
eQTLGen	C9orf96	ENSG00000198870	Tier 3B	1	Wald ratio	MG.chia	0.255(-0.402 to 0.912)	0.335	0.4476	0.954	1.290(0.669-2.488)	NA	NA
eQTLGen	C9orf96	ENSG00000198870	Tier 3B	1	Wald ratio	EOMG.chia	0.605(-0.647 to 1.858)	0.639	0.3432	0.956	1.832(0.524-6.408)	NA	NA
eQTLGen	C9orf96	ENSG00000198870	Tier 3B	1	Wald ratio	LOMG.chia	0.209(-0.584 to 1.002)	0.405	0.6053	0.973	1.233(0.558-2.725)	NA	NA
eQTLGen	C9orf96	ENSG00000198870	Tier 3B	1	Wald ratio	MG.finngen	-0.167(-1.676 to 1.342)	0.77	0.8284	0.985	0.846(0.187-3.826)	NA	NA
eQTLGen	CA11	ENSG00000063180	Tier 3B	2	Inverse variance weighted	MG.chia	-0.077(-0.647 to 0.493)	0.291	0.7904	0.995	0.926(0.524-1.636)	2.221	0.1361
eQTLGen	CA11	ENSG00000063180	Tier 3B	2	Inverse variance weighted	EOMG.chia	-0.379(-1.159 to 0.400)	0.398	0.3401	0.956	0.684(0.314-1.492)	0.356	0.5506
eQTLGen	CA11	ENSG00000063180	Tier 3B	2	Inverse variance weighted	LOMG.chia	0.010(-0.459 to 0.479)	0.239	0.9664	0.997	1.010(0.632-1.615)	1.091	0.2962
eQTLGen	CA11	ENSG00000063180	Tier 3B	1	Wald ratio	MG.ukb	-0.003(-1.071 to 1.065)	0.545	0.9954	0.999	0.997(0.343-2.900)	NA	NA
eQTLGen	CA11	ENSG00000063180	Tier 3B	2	Inverse variance weighted	MG.finngen	0.257(-1.237 to 1.751)	0.762	0.7361	0.984	1.293(0.290-5.758)	6.088	0.01361
eQTLGen	CA13	ENSG00000185015	Tier 1	1	Wald ratio	MG.chia	0.059(-0.301 to 0.419)	0.184	0.7487	0.991	1.061(0.740-1.520)	NA	NA
eQTLGen	CA13	ENSG00000185015	Tier 1	2	Inverse variance weighted	EOMG.chia	0.021(-0.665 to 0.707)	0.35	0.9515	0.993	1.022(0.514-2.028)	0.842	0.3588
eQTLGen	CA13	ENSG00000185015	Tier 1	2	Inverse variance weighted	LOMG.chia	-0.009(-0.410 to 0.392)	0.205	0.966	0.997	0.991(0.664-1.480)	0.775	0.3786
eQTLGen	CA13	ENSG00000185015	Tier 1	2	Inverse variance weighted	MG.ukb	0.317(-0.543 to 1.177)	0.439	0.4707	0.994	1.372(0.581-3.243)	0.855	0.3553
eQTLGen	CA13	ENSG00000185015	Tier 1	2	Inverse variance weighted	MG.finngen	0.007(-0.643 to 0.656)	0.331	0.9836	0.999	1.007(0.526-1.927)	0.18	0.6713
eQTLGen	CA14	ENSG00000118298	Tier 1	1	Wald ratio	MG.chia	-0.357(-0.805 to 0.090)	0.228	0.1174	0.805	0.699(0.447-1.094)	NA	NA
eQTLGen	CA14	ENSG00000118298	Tier 1	1	Wald ratio	EOMG.chia	-1.180(-2.119 to -0.241)	0.479	0.0138	0.79	0.307(0.120-0.786)	NA	NA
eQTLGen	CA14	ENSG00000118298	Tier 1	1	Wald ratio	LOMG.chia	0.063(-0.453 to 0.578)	0.263	0.8112	0.99	1.065(0.636-1.783)	NA	NA
eQTLGen	CA14	ENSG00000118298	Tier 1	1	Wald ratio	MG.ukb	0.301(-0.791 to 1.392)	0.557	0.5891	0.994	1.351(0.454-4.024)	NA	NA
eQTLGen	CA14	ENSG00000118298	Tier 1	1	Wald ratio	MG.finngen	-0.170(-0.907 to 0.568)	0.376	0.6522	0.984	0.844(0.404-1.765)	NA	NA
eQTLGen	CA2	ENSG00000104267	Tier 1	10	Inverse variance weighted	MG.chia	-0.035(-0.299 to 0.229)	0.135	0.7933	0.995	0.965(0.741-1.257)	14.288	0.1124
eQTLGen	CA2	ENSG00000104267	Tier 1	11	Inverse variance weighted	EOMG.chia	-0.047(-0.463 to 0.369)	0.212	0.8248	0.993	0.954(0.630-1.446)	19.83	0.0309
eQTLGen	CA2	ENSG00000104267	Tier 1	10	Inverse variance weighted	LOMG.chia	-0.109(-0.369 to 0.151)	0.133	0.4115	0.94	0.897(0.691-1.163)	9.665	0.3782
eQTLGen	CA2	ENSG00000104267	Tier 1	9	Inverse variance weighted	MG.ukb	-0.067(-0.466 to 0.333)	0.204	0.7434	0.994	0.935(0.627-1.395)	5.642	0.6872
eQTLGen	CA2	ENSG00000104267	Tier 1	11	Inverse variance weighted	MG.finngen	-0.092(-0.370 to 0.186)	0.142	0.5176	0.972	0.912(0.691-1.205)	5.699	0.8399
eQTLGen	CA4	ENSG00000167434	Tier 1	2	Inverse variance weighted	MG.chia	-0.040(-0.387 to 0.307)	0.177	0.8199	0.995	0.960(0.679-1.359)	0.566	0.4517
eQTLGen	CA4	ENSG00000167434	Tier 1	2	Inverse variance weighted	EOMG.chia	0.128(-0.533 to 0.788)	0.337	0.7048	0.991	1.136(0.587-2.199)	0.008	0.9273
eQTLGen	CA4	ENSG00000167434	Tier 1	2	Inverse variance weighted	LOMG.chia	-0.084(-0.502 to 0.334)	0.213	0.6936	0.984	0.919(0.605-1.397)	0.905	0.3414
eQTLGen	CA4	ENSG00000167434	Tier 1	2	Inverse variance weighted	MG.ukb	0.130(-0.931 to 1.191)	0.541	0.8097	0.994	1.139(0.394-3.292)	0.28	0.597
eQTLGen	CA4	ENSG00000167434	Tier 1	2	Inverse variance weighted	MG.finngen	-0.454(-1.159 to 0.251)	0.36	0.2065	0.972	0.635(0.314-1.285)	0.945	0.3311
eQTLGen	CA6	ENSG00000131686	Tier 1	7	Inverse variance weighted	MG.chia	0.003(-0.346 to 0.351)	0.178	0.9878	0.999	1.003(0.708-1.421)	17.546	0.007472
eQTLGen	CA6	ENSG00000131686	Tier 1	7	Inverse variance weighted	EOMG.chia	-0.072(-0.630 to 0.485)	0.284	0.7993	0.993	0.930(0.533-1.624)	11.407	0.07659
eQTLGen	CA6	ENSG00000131686	Tier 1	7	Inverse variance weighted	LOMG.chia	-0.041(-0.362 to 0.280)	0.164	0.803	0.987	0.960(0.696-1.324)	10.599	0.1016
eQTLGen	CA6	ENSG00000131686	Tier 1	6	Inverse variance weighted	MG.ukb	0.154(-0.382 to 0.690)	0.273	0.573	0.994	1.167(0.683-1.993)	4.702	0.4533
eQTLGen	CA6	ENSG00000131686	Tier 1	7	Inverse variance weighted	MG.finngen	0.196(-0.228 to 0.619)	0.216	0.3651	0.972	1.216(0.796-1.857)	7.798	0.2533
eQTLGen	CA8	ENSG00000178538	Tier 3A	5	Inverse variance weighted	MG.chia	0.160(-0.273 to 0.593)	0.221	0.4685	0.962	1.174(0.761-1.809)	8.458	0.07617
eQTLGen	CA8	ENSG00000178538	Tier 3A	5	Inverse variance weighted	EOMG.chia	-0.172(-0.760 to 0.416)	0.3	0.567	0.984	0.842(0.468-1.517)	1.679	0.7946
eQTLGen	CA8	ENSG00000178538	Tier 3A	5	Inverse variance weighted	LOMG.chia	0.213(-0.260 to 0.686)	0.241	0.3766	0.929	1.238(0.771-1.986)	7.225	0.1244
eQTLGen	CA8	ENSG00000178538	Tier 3A	3	Inverse variance weighted	MG.ukb	0.899(0.070 to 1.728)	0.423	0.03363	0.925	2.457(1.072-5.629)	0.896	0.6388
eQTLGen	CA8	ENSG00000178538	Tier 3A	5	Inverse variance weighted	MG.finngen	0.102(-0.449 to 0.652)	0.281	0.7177	0.984	1.107(0.638-1.919)	3.156	0.5321
eQTLGen	CACNA1A	ENSG00000141837	Tier 2	1	Wald ratio	MG.chia	0.326(-0.439 to 1.092)	0.39	0.4031	0.933	1.386(0.645-2.979)	NA	NA
eQTLGen	CACNA1A	ENSG00000141837	Tier 2	1	Wald ratio	EOMG.chia	-0.245(-1.754 to 1.265)	0.77	0.7509	0.993	0.783(0.173-3.544)	NA	NA
eQTLGen	CACNA1A	ENSG00000141837	Tier 2	1	Wald ratio	LOMG.chia	0.543(-0.367 to 1.452)	0.464	0.2421	0.906	1.720(0.693-4.270)	NA	NA
eQTLGen	CACNA1A	ENSG00000141837	Tier 2	1	Wald ratio	MG.ukb	-1.713(-3.740 to 0.315)	1.035	0.09786	0.994	0.180(0.024-1.371)	NA	NA
eQTLGen	CACNA1A	ENSG00000141837	Tier 2	1	Wald ratio	MG.finngen	0.625(-0.890 to 2.139)	0.773	0.4186	0.972	1.868(0.411-8.495)	NA	NA
eQTLGen	CACNA1C	ENSG00000151067	Tier 1	1	Wald ratio	MG.chia	0.535(-0.937 to 2.008)	0.751	0.476	0.965	1.708(0.392-7.445)	NA	NA
eQTLGen	CACNA1C	ENSG00000151067	Tier 1	1	Wald ratio	EOMG.chia	-1.206(-3.966 to 1.554)	1.408	0.3917	0.956	0.299(0.019-4.730)	NA	NA
eQTLGen	CACNA1C	ENSG00000151067	Tier 1	1	Wald ratio	LOMG.chia	1.486(-0.315 to 3.286)	0.919	0.1058	0.855	4.418(0.730-26.734)	NA	NA
eQTLGen	CACNA1C	ENSG00000151067	Tier 1	1	Wald ratio	MG.ukb	-2.596(-6.417 to 1.224)	1.949	0.1828	0.994	0.075(0.002-3.400)	NA	NA
eQTLGen	CACNA1C	ENSG00000151067	Tier 1	1	Wald ratio	MG.finngen	0.441(-2.408 to 3.289)	1.453	0.7617	0.984	1.554(0.090-26.818)	NA	NA
eQTLGen	CACNA1D	ENSG00000157388	Tier 1	1	Wald ratio	MG.chia	0.296(-0.628 to 1.220)	0.471	0.5297	0.966	1.345(0.534-3.387)	NA	NA
eQTLGen	CACNA1D	ENSG00000157388	Tier 1	1	Wald ratio	EOMG.chia	0.807(-0.987 to 2.602)	0.916	0.3778	0.956	2.242(0.373-13.491)	NA	NA
eQTLGen	CACNA1D	ENSG00000157388	Tier 1	1	Wald ratio	LOMG.chia	-0.038(-1.141 to 1.066)	0.563	0.9467	0.997	0.963(0.319-2.903)	NA	NA
eQTLGen	CACNA1D	ENSG00000157388	Tier 1	1	Wald ratio	MG.ukb	-0.266(-2.731 to 2.199)	1.258	0.8326	0.994	0.767(0.065-9.016)	NA	NA
eQTLGen	CACNA1D	ENSG00000157388	Tier 1	1	Wald ratio	MG.finngen	0.384(-1.321 to 2.089)	0.87	0.6592	0.984	1.468(0.267-8.073)	NA	NA
eQTLGen	CACNA1E	ENSG00000198216	Tier 3B	5	Inverse variance weighted	MG.chia	-0.032(-0.361 to 0.298)	0.168	0.8501	0.995	0.969(0.697-1.347)	1.139	0.888
eQTLGen	CACNA1E	ENSG00000198216	Tier 3B	5	Inverse variance weighted	EOMG.chia	-0.310(-0.963 to 0.344)	0.334	0.3532	0.956	0.734(0.382-1.411)	2.911	0.5728
eQTLGen	CACNA1E	ENSG00000198216	Tier 3B	5	Inverse variance weighted	LOMG.chia	0.028(-0.362 to 0.419)	0.199	0.8867	0.997	1.029(0.696-1.521)	1.543	0.8191
eQTLGen	CACNA1E	ENSG00000198216	Tier 3B	5	Inverse variance weighted	MG.ukb	-0.668(-1.599 to 0.263)	0.475	0.1594	0.994	0.513(0.202-1.300)	4.533	0.3386
eQTLGen	CACNA1E	ENSG00000198216	Tier 3B	5	Inverse variance weighted	MG.finngen	0.003(-0.638 to 0.644)	0.327	0.9932	0.999	1.003(0.528-1.903)	3.257	0.5158
eQTLGen	CACNA1H	ENSG00000196557	Tier 1	2	Inverse variance weighted	MG.chia	-0.065(-0.467 to 0.337)	0.205	0.751	0.991	0.937(0.627-1.401)	0.599	0.439
eQTLGen	CACNA1H	ENSG00000196557	Tier 1	2	Inverse variance weighted	EOMG.chia	0.101(-0.721 to 0.923)	0.419	0.8104	0.993	1.106(0.486-2.516)	0.49	0.4841
eQTLGen	CACNA1H	ENSG00000196557	Tier 1	2	Inverse variance weighted	LOMG.chia	-0.096(-0.564 to 0.372)	0.239	0.687	0.984	0.908(0.569-1.450)	0.498	0.4805
eQTLGen	CACNA1H	ENSG00000196557	Tier 1	3	Inverse variance weighted	MG.ukb	-0.111(-0.994 to 0.773)	0.451	0.806	0.994	0.895(0.370-2.165)	2.372	0.3054
eQTLGen	CACNA1H	ENSG00000196557	Tier 1	2	Inverse variance weighted	MG.finngen	0.146(-0.409 to 0.700)	0.283	0.6066	0.978	1.157(0.665-2.013)	0.055	0.8141
eQTLGen	CACNA1I	ENSG00000100346	Tier 1	2	Inverse variance weighted	MG.chia	-0.290(-0.779 to 0.199)	0.25	0.2456	0.872	0.748(0.459-1.221)	0.542	0.4615
eQTLGen	CACNA1I	ENSG00000100346	Tier 1	2	Inverse variance weighted	EOMG.chia	-0.672(-1.647 to 0.303)	0.497	0.1768	0.956	0.511(0.193-1.354)	0.083	0.7728
eQTLGen	CACNA1I	ENSG00000100346	Tier 1	2	Inverse variance weighted	LOMG.chia	-0.214(-0.793 to 0.365)	0.295	0.4692	0.949	0.808(0.453-1.441)	0.464	0.4957
eQTLGen	CACNA1I	ENSG00000100346	Tier 1	2	Inverse variance weighted	MG.ukb	0.437(-1.294 to 2.168)	0.883	0.6208	0.994	1.548(0.274-8.740)	1.742	0.1869
eQTLGen	CACNA1I	ENSG00000100346	Tier 1	2	Inverse variance weighted	MG.finngen	-0.516(-1.413 to 0.381)	0.458	0.2593	0.972	0.597(0.243-1.463)	0.68	0.4097
eQTLGen	CACNA2D2	ENSG00000007402	Tier 1	1	Wald ratio	MG.chia	0.236(-0.521 to 0.993)	0.386	0.5413	0.966	1.266(0.594-2.698)	NA	NA
eQTLGen	CACNA2D2	ENSG00000007402	Tier 1	1	Wald ratio	EOMG.chia	0.380(-1.142 to 1.901)	0.776	0.6247	0.989	1.462(0.319-6.695)	NA	NA
eQTLGen	CACNA2D2	ENSG00000007402	Tier 1	1	Wald ratio	LOMG.chia	0.209(-0.688 to 1.106)	0.458	0.6476	0.975	1.233(0.503-3.023)	NA	NA
eQTLGen	CACNA2D2	ENSG00000007402	Tier 1	1	Wald ratio	MG.ukb	-1.588(-3.640 to 0.463)	1.047	0.1291	0.994	0.204(0.026-1.589)	NA	NA
eQTLGen	CACNA2D2	ENSG00000007402	Tier 1	1	Wald ratio	MG.finngen	0.036(-1.883 to 1.954)	0.979	0.971	0.997	1.036(0.152-7.057)	NA	NA
eQTLGen	CACNA2D3	ENSG00000157445	Tier 3B	3	Inverse variance weighted	MG.chia	-0.167(-0.669 to 0.336)	0.256	0.5156	0.966	0.847(0.512-1.399)	4.39	0.1114
eQTLGen	CACNA2D3	ENSG00000157445	Tier 3B	3	Inverse variance weighted	EOMG.chia	-0.435(-1.216 to 0.347)	0.399	0.2755	0.956	0.648(0.296-1.414)	2.704	0.2587
eQTLGen	CACNA2D3	ENSG00000157445	Tier 3B	3	Inverse variance weighted	LOMG.chia	-0.128(-0.750 to 0.493)	0.317	0.6858	0.984	0.880(0.473-1.637)	4.757	0.0927
eQTLGen	CACNA2D3	ENSG00000157445	Tier 3B	3	Inverse variance weighted	MG.ukb	0.134(-0.742 to 1.011)	0.447	0.7637	0.994	1.144(0.476-2.748)	0.164	0.9213
eQTLGen	CACNA2D3	ENSG00000157445	Tier 3B	3	Inverse variance weighted	MG.finngen	0.075(-0.518 to 0.669)	0.303	0.8035	0.985	1.078(0.596-1.952)	0.283	0.8682
eQTLGen	CACNA2D4	ENSG00000151062	Tier 3B	1	Wald ratio	MG.chia	0.233(-0.622 to 1.089)	0.437	0.5928	0.966	1.263(0.537-2.972)	NA	NA
eQTLGen	CACNA2D4	ENSG00000151062	Tier 3B	1	Wald ratio	EOMG.chia	0.271(-1.445 to 1.987)	0.875	0.7571	0.993	1.311(0.236-7.291)	NA	NA
eQTLGen	CACNA2D4	ENSG00000151062	Tier 3B	1	Wald ratio	LOMG.chia	0.148(-0.861 to 1.157)	0.515	0.7734	0.985	1.160(0.423-3.181)	NA	NA
eQTLGen	CACNA2D4	ENSG00000151062	Tier 3B	1	Wald ratio	MG.ukb	1.297(-0.941 to 3.535)	1.142	0.2561	0.994	3.658(0.390-34.297)	NA	NA
eQTLGen	CACNA2D4	ENSG00000151062	Tier 3B	1	Wald ratio	MG.finngen	-0.202(-1.832 to 1.427)	0.831	0.8076	0.985	0.817(0.160-4.165)	NA	NA
eQTLGen	CACNB2	ENSG00000165995	Tier 3A	3	Inverse variance weighted	MG.chia	0.121(-0.532 to 0.775)	0.333	0.7154	0.987	1.129(0.588-2.170)	4.442	0.1085
eQTLGen	CACNB2	ENSG00000165995	Tier 3A	3	Inverse variance weighted	EOMG.chia	0.401(-0.491 to 1.293)	0.455	0.3785	0.956	1.493(0.612-3.643)	1.927	0.3816
eQTLGen	CACNB2	ENSG00000165995	Tier 3A	3	Inverse variance weighted	LOMG.chia	0.043(-0.615 to 0.701)	0.336	0.8986	0.997	1.044(0.541-2.015)	3.269	0.195
eQTLGen	CACNB2	ENSG00000165995	Tier 3A	2	Inverse variance weighted	MG.ukb	-0.062(-1.334 to 1.210)	0.649	0.9245	0.994	0.940(0.264-3.355)	0.136	0.7118
eQTLGen	CACNB2	ENSG00000165995	Tier 3A	3	Inverse variance weighted	MG.finngen	-0.050(-2.468 to 2.368)	1.234	0.9677	0.997	0.951(0.085-10.674)	16.781	0.000227
eQTLGen	CACNB3	ENSG00000167535	Tier 3A	7	Inverse variance weighted	MG.chia	-0.021(-0.260 to 0.217)	0.122	0.8608	0.995	0.979(0.771-1.242)	9.584	0.1433
eQTLGen	CACNB3	ENSG00000167535	Tier 3A	6	Inverse variance weighted	EOMG.chia	0.150(-0.514 to 0.813)	0.338	0.6585	0.991	1.161(0.598-2.254)	15.502	0.008419
eQTLGen	CACNB3	ENSG00000167535	Tier 3A	7	Inverse variance weighted	LOMG.chia	-0.069(-0.294 to 0.156)	0.115	0.5463	0.969	0.933(0.745-1.168)	3.318	0.768
eQTLGen	CACNB3	ENSG00000167535	Tier 3A	5	Inverse variance weighted	MG.ukb	-0.598(-2.188 to 0.992)	0.811	0.4609	0.994	0.550(0.112-2.697)	7.588	0.1079
eQTLGen	CACNB3	ENSG00000167535	Tier 3A	7	Inverse variance weighted	MG.finngen	-0.128(-0.492 to 0.236)	0.186	0.492	0.972	0.880(0.612-1.267)	1.839	0.9339
eQTLGen	CACNB4	ENSG00000182389	Tier 3B	4	Inverse variance weighted	MG.chia	-0.441(-0.988 to 0.106)	0.279	0.114	0.802	0.643(0.372-1.112)	1.263	0.7379
eQTLGen	CACNB4	ENSG00000182389	Tier 3B	4	Inverse variance weighted	EOMG.chia	-0.140(-1.209 to 0.929)	0.545	0.7976	0.993	0.869(0.299-2.532)	1.168	0.7607
eQTLGen	CACNB4	ENSG00000182389	Tier 3B	4	Inverse variance weighted	LOMG.chia	-0.516(-1.168 to 0.136)	0.333	0.1211	0.855	0.597(0.311-1.146)	1.278	0.7345
eQTLGen	CACNB4	ENSG00000182389	Tier 3B	4	Inverse variance weighted	MG.ukb	-0.417(-2.104 to 1.269)	0.86	0.6275	0.994	0.659(0.122-3.556)	4.184	0.2422
eQTLGen	CACNB4	ENSG00000182389	Tier 3B	4	Inverse variance weighted	MG.finngen	-0.222(-1.177 to 0.733)	0.487	0.649	0.984	0.801(0.308-2.082)	1.361	0.7147
eQTLGen	CACNG6	ENSG00000130433	Tier 3B	4	Inverse variance weighted	MG.chia	-0.029(-0.453 to 0.396)	0.217	0.8943	0.995	0.972(0.635-1.486)	1.475	0.6882
eQTLGen	CACNG6	ENSG00000130433	Tier 3B	4	Inverse variance weighted	EOMG.chia	-0.483(-1.322 to 0.355)	0.428	0.2584	0.956	0.617(0.267-1.426)	1.385	0.7091
eQTLGen	CACNG6	ENSG00000130433	Tier 3B	4	Inverse variance weighted	LOMG.chia	0.011(-0.492 to 0.514)	0.257	0.9645	0.997	1.011(0.612-1.673)	2.818	0.4205
eQTLGen	CACNG6	ENSG00000130433	Tier 3B	3	Inverse variance weighted	MG.ukb	-0.770(-2.292 to 0.752)	0.777	0.3216	0.994	0.463(0.101-2.122)	2.57	0.2767
eQTLGen	CACNG6	ENSG00000130433	Tier 3B	4	Inverse variance weighted	MG.finngen	0.013(-0.768 to 0.794)	0.399	0.9739	0.999	1.013(0.464-2.213)	0.398	0.9407
eQTLGen	CACNG8	ENSG00000142408	Tier 3B	1	Wald ratio	MG.ukb	1.122(-0.979 to 3.223)	1.072	0.2953	0.994	3.070(0.376-25.092)	NA	NA
eQTLGen	CACNG8	ENSG00000142408	Tier 3B	1	Wald ratio	MG.finngen	0.095(-1.421 to 1.610)	0.773	0.9025	0.993	1.099(0.242-5.004)	NA	NA
eQTLGen	CAD	ENSG00000084774	Tier 2	2	Inverse variance weighted	MG.chia	0.322(-0.053 to 0.697)	0.191	0.0926	0.776	1.380(0.948-2.008)	0.01	0.9195
eQTLGen	CAD	ENSG00000084774	Tier 2	2	Inverse variance weighted	EOMG.chia	0.021(-0.714 to 0.756)	0.375	0.9562	0.993	1.021(0.489-2.129)	0.212	0.6452
eQTLGen	CAD	ENSG00000084774	Tier 2	2	Inverse variance weighted	LOMG.chia	0.446(-0.001 to 0.892)	0.228	0.05064	0.728	1.561(0.999-2.441)	0.02	0.8886
eQTLGen	CAD	ENSG00000084774	Tier 2	2	Inverse variance weighted	MG.ukb	0.537(-0.432 to 1.505)	0.494	0.2776	0.994	1.710(0.649-4.506)	0.174	0.6762
eQTLGen	CAD	ENSG00000084774	Tier 2	2	Inverse variance weighted	MG.finngen	0.358(-0.415 to 1.132)	0.395	0.364	0.972	1.431(0.660-3.101)	0.062	0.8038
eQTLGen	CALCRL	ENSG00000064989	Tier 1	4	Inverse variance weighted	MG.chia	0.073(-0.259 to 0.404)	0.169	0.668	0.982	1.075(0.772-1.498)	0.826	0.8433
eQTLGen	CALCRL	ENSG00000064989	Tier 1	4	Inverse variance weighted	EOMG.chia	0.054(-0.598 to 0.706)	0.333	0.8705	0.993	1.056(0.550-2.027)	2.363	0.5006
eQTLGen	CALCRL	ENSG00000064989	Tier 1	4	Inverse variance weighted	LOMG.chia	0.179(-0.216 to 0.574)	0.201	0.3736	0.929	1.196(0.806-1.776)	0.268	0.966
eQTLGen	CALCRL	ENSG00000064989	Tier 1	2	Inverse variance weighted	MG.ukb	0.212(-1.072 to 1.496)	0.655	0.7463	0.994	1.236(0.342-4.465)	1.895	0.1687
eQTLGen	CALCRL	ENSG00000064989	Tier 1	4	Inverse variance weighted	MG.finngen	0.380(-0.293 to 1.053)	0.343	0.2681	0.972	1.463(0.746-2.867)	3.506	0.32
eQTLGen	CALM1	ENSG00000198668	Tier 2	2	Inverse variance weighted	MG.chia	0.452(0.106 to 0.798)	0.177	0.01051	0.408	1.572(1.112-2.222)	0.011	0.9162
eQTLGen	CALM1	ENSG00000198668	Tier 2	2	Inverse variance weighted	EOMG.chia	0.500(-0.178 to 1.178)	0.346	0.1485	0.956	1.648(0.837-3.247)	0.342	0.5584
eQTLGen	CALM1	ENSG00000198668	Tier 2	2	Inverse variance weighted	LOMG.chia	0.388(-0.023 to 0.800)	0.21	0.06457	0.784	1.475(0.977-2.226)	0	0.9873
eQTLGen	CALM1	ENSG00000198668	Tier 2	2	Inverse variance weighted	MG.ukb	-0.350(-1.300 to 0.599)	0.484	0.4695	0.994	0.704(0.273-1.821)	0.257	0.6125
eQTLGen	CALM1	ENSG00000198668	Tier 2	2	Inverse variance weighted	MG.finngen	-0.183(-1.211 to 0.845)	0.525	0.7276	0.984	0.833(0.298-2.329)	2.672	0.1022
eQTLGen	CALM2	ENSG00000143933	Tier 2	4	Inverse variance weighted	MG.chia	0.245(-0.273 to 0.764)	0.265	0.3539	0.921	1.278(0.761-2.147)	2.374	0.4985
eQTLGen	CALM2	ENSG00000143933	Tier 2	4	Inverse variance weighted	EOMG.chia	0.603(-0.413 to 1.619)	0.518	0.2449	0.956	1.827(0.662-5.047)	0.862	0.8345
eQTLGen	CALM2	ENSG00000143933	Tier 2	4	Inverse variance weighted	LOMG.chia	0.268(-0.351 to 0.886)	0.315	0.3963	0.937	1.307(0.704-2.425)	0.603	0.8957
eQTLGen	CALM2	ENSG00000143933	Tier 2	4	Inverse variance weighted	MG.ukb	-0.642(-2.030 to 0.746)	0.708	0.3649	0.994	0.526(0.131-2.109)	1.993	0.5739
eQTLGen	CALM2	ENSG00000143933	Tier 2	4	Inverse variance weighted	MG.finngen	0.352(-0.509 to 1.213)	0.439	0.4229	0.972	1.422(0.601-3.365)	2.262	0.5198
eQTLGen	CALM3	ENSG00000160014	Tier 2	3	Inverse variance weighted	MG.chia	0.266(-0.183 to 0.715)	0.229	0.2461	0.872	1.305(0.832-2.045)	3.022	0.2206
eQTLGen	CALM3	ENSG00000160014	Tier 2	4	Inverse variance weighted	EOMG.chia	0.472(-0.231 to 1.174)	0.358	0.1882	0.956	1.602(0.794-3.234)	1.511	0.6798
eQTLGen	CALM3	ENSG00000160014	Tier 2	4	Inverse variance weighted	LOMG.chia	0.236(-0.372 to 0.844)	0.31	0.4466	0.943	1.266(0.689-2.326)	6.382	0.09444
eQTLGen	CALM3	ENSG00000160014	Tier 2	4	Inverse variance weighted	MG.ukb	-0.479(-1.474 to 0.517)	0.508	0.3459	0.994	0.620(0.229-1.677)	3.653	0.3015
eQTLGen	CALM3	ENSG00000160014	Tier 2	4	Inverse variance weighted	MG.finngen	0.642(-0.031 to 1.315)	0.343	0.0615	0.872	1.900(0.970-3.724)	0.625	0.8907
eQTLGen	CALU	ENSG00000128595	Tier 3B	3	Inverse variance weighted	MG.chia	0.167(-0.355 to 0.689)	0.267	0.5309	0.966	1.182(0.701-1.993)	4.571	0.1017
eQTLGen	CALU	ENSG00000128595	Tier 3B	3	Inverse variance weighted	EOMG.chia	-0.216(-0.903 to 0.470)	0.35	0.5369	0.98	0.805(0.405-1.600)	0.275	0.8715
eQTLGen	CALU	ENSG00000128595	Tier 3B	3	Inverse variance weighted	LOMG.chia	0.391(-0.236 to 1.019)	0.32	0.2214	0.9	1.479(0.790-2.770)	4.706	0.0951
eQTLGen	CALU	ENSG00000128595	Tier 3B	2	Inverse variance weighted	MG.ukb	0.386(-2.163 to 2.936)	1.301	0.7664	0.994	1.472(0.115-18.841)	7.279	0.006976
eQTLGen	CALU	ENSG00000128595	Tier 3B	3	Inverse variance weighted	MG.finngen	-0.375(-0.987 to 0.238)	0.312	0.2304	0.972	0.688(0.373-1.268)	0.398	0.8196
eQTLGen	CAMK1	ENSG00000134072	Tier 2	4	Inverse variance weighted	MG.chia	0.064(-0.416 to 0.545)	0.245	0.7924	0.995	1.067(0.660-1.724)	2.949	0.3996
eQTLGen	CAMK1	ENSG00000134072	Tier 2	5	Inverse variance weighted	EOMG.chia	-0.106(-0.890 to 0.679)	0.4	0.7913	0.993	0.899(0.410-1.971)	2.557	0.6345
eQTLGen	CAMK1	ENSG00000134072	Tier 2	4	Inverse variance weighted	LOMG.chia	0.248(-0.376 to 0.873)	0.319	0.4353	0.942	1.282(0.687-2.394)	3.539	0.3158
eQTLGen	CAMK1	ENSG00000134072	Tier 2	4	Inverse variance weighted	MG.ukb	-0.278(-1.529 to 0.972)	0.638	0.663	0.994	0.757(0.217-2.644)	3.794	0.2846
eQTLGen	CAMK1	ENSG00000134072	Tier 2	5	Inverse variance weighted	MG.finngen	-0.378(-1.171 to 0.415)	0.405	0.3503	0.972	0.685(0.310-1.514)	2.596	0.6275
eQTLGen	CAMK1D	ENSG00000183049	Tier 1	16	Inverse variance weighted	MG.chia	0.103(-0.078 to 0.284)	0.092	0.2648	0.887	1.109(0.925-1.329)	20.141	0.1666
eQTLGen	CAMK1D	ENSG00000183049	Tier 1	17	Inverse variance weighted	EOMG.chia	0.299(0.003 to 0.595)	0.151	0.04781	0.894	1.348(1.003-1.813)	14.952	0.5282
eQTLGen	CAMK1D	ENSG00000183049	Tier 1	17	Inverse variance weighted	LOMG.chia	0.031(-0.170 to 0.233)	0.103	0.7608	0.985	1.032(0.843-1.262)	20.583	0.1951
eQTLGen	CAMK1D	ENSG00000183049	Tier 1	16	Inverse variance weighted	MG.ukb	-0.073(-0.534 to 0.389)	0.235	0.7569	0.994	0.930(0.586-1.475)	19.823	0.1788
eQTLGen	CAMK1D	ENSG00000183049	Tier 1	17	Inverse variance weighted	MG.finngen	-0.085(-0.389 to 0.219)	0.155	0.583	0.978	0.918(0.678-1.244)	19.203	0.2583
eQTLGen	CAMK2D	ENSG00000145349	Tier 1	9	Inverse variance weighted	MG.chia	0.089(-0.117 to 0.295)	0.105	0.3965	0.93	1.093(0.890-1.343)	7.523	0.4813
eQTLGen	CAMK2D	ENSG00000145349	Tier 1	9	Inverse variance weighted	EOMG.chia	0.306(-0.100 to 0.713)	0.207	0.1398	0.956	1.358(0.905-2.039)	3.478	0.9009
eQTLGen	CAMK2D	ENSG00000145349	Tier 1	9	Inverse variance weighted	LOMG.chia	-0.027(-0.272 to 0.217)	0.125	0.8253	0.99	0.973(0.762-1.242)	6.876	0.5501
eQTLGen	CAMK2D	ENSG00000145349	Tier 1	9	Inverse variance weighted	MG.ukb	0.249(-0.483 to 0.981)	0.374	0.5048	0.994	1.283(0.617-2.668)	14.414	0.07158
eQTLGen	CAMK2D	ENSG00000145349	Tier 1	9	Inverse variance weighted	MG.finngen	-0.226(-0.593 to 0.141)	0.187	0.2275	0.972	0.798(0.553-1.151)	5.669	0.6842
eQTLGen	CAMK2G	ENSG00000148660	Tier 1	1	Wald ratio	MG.chia	-0.041(-1.078 to 0.996)	0.529	0.938	0.995	0.960(0.340-2.707)	NA	NA
eQTLGen	CAMK2G	ENSG00000148660	Tier 1	1	Wald ratio	EOMG.chia	-1.254(-3.400 to 0.891)	1.095	0.2518	0.956	0.285(0.033-2.437)	NA	NA
eQTLGen	CAMK2G	ENSG00000148660	Tier 1	1	Wald ratio	LOMG.chia	0.142(-1.070 to 1.354)	0.618	0.8181	0.99	1.153(0.343-3.874)	NA	NA
eQTLGen	CAMK2G	ENSG00000148660	Tier 1	1	Wald ratio	MG.finngen	-2.795(-4.786 to -0.804)	1.016	0.005935	0.654	0.061(0.008-0.448)	NA	NA
eQTLGen	CAMK4	ENSG00000152495	Tier 2	4	Inverse variance weighted	MG.chia	-0.021(-0.287 to 0.245)	0.136	0.8772	0.995	0.979(0.750-1.278)	0.335	0.9534
eQTLGen	CAMK4	ENSG00000152495	Tier 2	4	Inverse variance weighted	EOMG.chia	0.127(-0.416 to 0.669)	0.277	0.6473	0.991	1.135(0.660-1.952)	0.072	0.995
eQTLGen	CAMK4	ENSG00000152495	Tier 2	4	Inverse variance weighted	LOMG.chia	-0.126(-0.438 to 0.186)	0.159	0.4287	0.94	0.882(0.645-1.205)	0.436	0.9327
eQTLGen	CAMK4	ENSG00000152495	Tier 2	4	Inverse variance weighted	MG.ukb	-0.764(-1.448 to -0.080)	0.349	0.0286	0.91	0.466(0.235-0.923)	2.662	0.4468
eQTLGen	CAMK4	ENSG00000152495	Tier 2	3	Inverse variance weighted	MG.finngen	0.316(-0.231 to 0.863)	0.279	0.2574	0.972	1.371(0.794-2.369)	0.448	0.7993
eQTLGen	CAMKK1	ENSG00000004660	Tier 1	2	Inverse variance weighted	MG.chia	0.442(0.003 to 0.881)	0.224	0.04848	0.675	1.556(1.003-2.414)	0.064	0.8008
eQTLGen	CAMKK1	ENSG00000004660	Tier 1	2	Inverse variance weighted	EOMG.chia	0.993(0.133 to 1.852)	0.438	0.02356	0.853	2.698(1.143-6.372)	0.205	0.6503
eQTLGen	CAMKK1	ENSG00000004660	Tier 1	2	Inverse variance weighted	LOMG.chia	0.287(-0.236 to 0.811)	0.267	0.2817	0.91	1.333(0.790-2.250)	0.075	0.7841
eQTLGen	CAMKK1	ENSG00000004660	Tier 1	2	Inverse variance weighted	MG.ukb	0.056(-1.151 to 1.263)	0.616	0.9276	0.994	1.058(0.316-3.535)	1.146	0.2843
eQTLGen	CAMKK1	ENSG00000004660	Tier 1	2	Inverse variance weighted	MG.finngen	-0.246(-0.960 to 0.468)	0.364	0.4997	0.972	0.782(0.383-1.597)	0.11	0.7396
eQTLGen	CAMKK2	ENSG00000110931	Tier 1	21	Inverse variance weighted	MG.chia	0.145(-0.002 to 0.292)	0.075	0.05345	0.686	1.156(0.998-1.339)	16.552	0.6819
eQTLGen	CAMKK2	ENSG00000110931	Tier 1	21	Inverse variance weighted	EOMG.chia	0.059(-0.236 to 0.355)	0.151	0.6941	0.991	1.061(0.790-1.426)	9.723	0.9729
eQTLGen	CAMKK2	ENSG00000110931	Tier 1	20	Inverse variance weighted	LOMG.chia	0.127(-0.102 to 0.356)	0.117	0.2764	0.91	1.135(0.903-1.427)	18.166	0.5114
eQTLGen	CAMKK2	ENSG00000110931	Tier 1	17	Inverse variance weighted	MG.ukb	0.233(-0.318 to 0.783)	0.281	0.4073	0.994	1.262(0.728-2.187)	27.713	0.0342
eQTLGen	CAMKK2	ENSG00000110931	Tier 1	20	Inverse variance weighted	MG.finngen	0.029(-0.311 to 0.370)	0.174	0.8652	0.989	1.030(0.733-1.447)	30.829	0.04215
eQTLGen	CAPN1	ENSG00000014216	Tier 2	11	Inverse variance weighted	MG.chia	-0.074(-0.223 to 0.075)	0.076	0.3296	0.921	0.929(0.800-1.078)	7.189	0.7075
eQTLGen	CAPN1	ENSG00000014216	Tier 2	11	Inverse variance weighted	EOMG.chia	-0.034(-0.327 to 0.259)	0.15	0.8188	0.993	0.966(0.721-1.295)	2.362	0.9927
eQTLGen	CAPN1	ENSG00000014216	Tier 2	11	Inverse variance weighted	LOMG.chia	-0.074(-0.252 to 0.103)	0.091	0.412	0.94	0.928(0.777-1.109)	10.168	0.4259
eQTLGen	CAPN1	ENSG00000014216	Tier 2	7	Inverse variance weighted	MG.ukb	0.056(-0.350 to 0.461)	0.207	0.7884	0.994	1.057(0.705-1.586)	3.896	0.6907
eQTLGen	CAPN1	ENSG00000014216	Tier 2	11	Inverse variance weighted	MG.finngen	-0.055(-0.313 to 0.204)	0.132	0.6786	0.984	0.947(0.731-1.226)	4.522	0.9208
eQTLGen	CAPN2	ENSG00000162909	Tier 2	3	Inverse variance weighted	MG.chia	0.067(-0.302 to 0.436)	0.188	0.7217	0.987	1.069(0.739-1.547)	2.174	0.3372
eQTLGen	CAPN2	ENSG00000162909	Tier 2	3	Inverse variance weighted	EOMG.chia	-0.176(-0.831 to 0.478)	0.334	0.5973	0.986	0.838(0.436-1.613)	0.789	0.6741
eQTLGen	CAPN2	ENSG00000162909	Tier 2	3	Inverse variance weighted	LOMG.chia	0.181(-0.250 to 0.612)	0.22	0.4097	0.94	1.199(0.779-1.844)	0.987	0.6104
eQTLGen	CAPN2	ENSG00000162909	Tier 2	3	Inverse variance weighted	MG.ukb	1.034(-0.137 to 2.205)	0.597	0.0835	0.994	2.812(0.872-9.069)	3.701	0.1571
eQTLGen	CAPN2	ENSG00000162909	Tier 2	3	Inverse variance weighted	MG.finngen	-0.360(-1.208 to 0.488)	0.433	0.4052	0.972	0.698(0.299-1.629)	6.055	0.04843
eQTLGen	CAPNS1	ENSG00000126247	Tier 2	5	Inverse variance weighted	MG.chia	0.195(-0.103 to 0.493)	0.152	0.1996	0.835	1.215(0.902-1.637)	1.866	0.7604
eQTLGen	CAPNS1	ENSG00000126247	Tier 2	5	Inverse variance weighted	EOMG.chia	0.533(-0.068 to 1.135)	0.307	0.08217	0.926	1.705(0.934-3.111)	2.435	0.6564
eQTLGen	CAPNS1	ENSG00000126247	Tier 2	5	Inverse variance weighted	LOMG.chia	0.071(-0.280 to 0.422)	0.179	0.6905	0.984	1.074(0.756-1.525)	0.379	0.9842
eQTLGen	CAPNS1	ENSG00000126247	Tier 2	3	Inverse variance weighted	MG.ukb	0.203(-0.611 to 1.017)	0.415	0.6251	0.994	1.225(0.543-2.766)	0.036	0.9823
eQTLGen	CAPNS1	ENSG00000126247	Tier 2	5	Inverse variance weighted	MG.finngen	0.065(-0.512 to 0.642)	0.295	0.8249	0.985	1.067(0.599-1.901)	1.538	0.8199
eQTLGen	CAPZA1	ENSG00000116489	Tier 3A	1	Wald ratio	MG.chia	1.233(0.401 to 2.066)	0.425	0.003674	0.248	3.433(1.494-7.891)	NA	NA
eQTLGen	CAPZA1	ENSG00000116489	Tier 3A	1	Wald ratio	EOMG.chia	0.815(-0.847 to 2.478)	0.848	0.3366	0.956	2.259(0.429-11.913)	NA	NA
eQTLGen	CAPZA1	ENSG00000116489	Tier 3A	1	Wald ratio	LOMG.chia	1.376(0.394 to 2.359)	0.501	0.006035	0.39	3.961(1.483-10.579)	NA	NA
eQTLGen	CAPZA1	ENSG00000116489	Tier 3A	1	Wald ratio	MG.ukb	0.904(-1.288 to 3.096)	1.119	0.419	0.994	2.470(0.276-22.118)	NA	NA
eQTLGen	CAPZA1	ENSG00000116489	Tier 3A	1	Wald ratio	MG.finngen	0.242(-1.336 to 1.820)	0.805	0.7639	0.984	1.274(0.263-6.169)	NA	NA
eQTLGen	CAPZA2	ENSG00000198898	Tier 3A	7	Inverse variance weighted	MG.chia	0.151(-0.055 to 0.356)	0.105	0.1505	0.835	1.163(0.947-1.428)	6.041	0.4186
eQTLGen	CAPZA2	ENSG00000198898	Tier 3A	7	Inverse variance weighted	EOMG.chia	0.058(-0.499 to 0.614)	0.284	0.8394	0.993	1.059(0.607-1.848)	11.07	0.08623
eQTLGen	CAPZA2	ENSG00000198898	Tier 3A	7	Inverse variance weighted	LOMG.chia	0.197(-0.045 to 0.439)	0.124	0.1106	0.855	1.218(0.956-1.552)	2.565	0.8611
eQTLGen	CAPZA2	ENSG00000198898	Tier 3A	5	Inverse variance weighted	MG.ukb	0.343(-0.318 to 1.004)	0.337	0.309	0.994	1.409(0.728-2.729)	6.049	0.1956
eQTLGen	CAPZA2	ENSG00000198898	Tier 3A	7	Inverse variance weighted	MG.finngen	0.041(-0.355 to 0.437)	0.202	0.8388	0.985	1.042(0.701-1.548)	3.673	0.7209
eQTLGen	CARM1	ENSG00000142453	Tier 2	2	Inverse variance weighted	MG.chia	-0.683(-1.223 to -0.143)	0.275	0.01311	0.441	0.505(0.294-0.866)	0.729	0.3933
eQTLGen	CARM1	ENSG00000142453	Tier 2	3	Inverse variance weighted	EOMG.chia	0.037(-0.705 to 0.780)	0.379	0.9216	0.993	1.038(0.494-2.181)	2.64	0.2671
eQTLGen	CARM1	ENSG00000142453	Tier 2	2	Inverse variance weighted	LOMG.chia	-0.926(-1.557 to -0.295)	0.322	0.004019	0.322	0.396(0.211-0.745)	0.003	0.9592
eQTLGen	CARM1	ENSG00000142453	Tier 2	3	Inverse variance weighted	MG.ukb	-0.552(-1.519 to 0.415)	0.493	0.2635	0.994	0.576(0.219-1.515)	2.92	0.2322
eQTLGen	CARM1	ENSG00000142453	Tier 2	3	Inverse variance weighted	MG.finngen	-0.041(-0.782 to 0.700)	0.378	0.9133	0.993	0.960(0.457-2.014)	4.308	0.116
eQTLGen	CASP1	ENSG00000137752	Tier 1	4	Inverse variance weighted	MG.chia	0.053(-0.166 to 0.273)	0.112	0.6324	0.975	1.055(0.847-1.313)	1.031	0.7936
eQTLGen	CASP1	ENSG00000137752	Tier 1	4	Inverse variance weighted	EOMG.chia	0.176(-0.249 to 0.601)	0.217	0.4172	0.956	1.192(0.779-1.824)	0.529	0.9125
eQTLGen	CASP1	ENSG00000137752	Tier 1	4	Inverse variance weighted	LOMG.chia	0.022(-0.240 to 0.283)	0.133	0.8711	0.994	1.022(0.787-1.327)	1.797	0.6155
eQTLGen	CASP1	ENSG00000137752	Tier 1	3	Inverse variance weighted	MG.ukb	0.379(-0.233 to 0.992)	0.313	0.2249	0.994	1.461(0.792-2.696)	0.864	0.6492
eQTLGen	CASP1	ENSG00000137752	Tier 1	4	Inverse variance weighted	MG.finngen	-0.478(-0.878 to -0.079)	0.204	0.01902	0.701	0.620(0.416-0.924)	1.236	0.7444
eQTLGen	CASP2	ENSG00000106144	Tier 2	3	Inverse variance weighted	MG.chia	-0.465(-1.205 to 0.276)	0.378	0.2187	0.847	0.628(0.300-1.318)	2.701	0.2591
eQTLGen	CASP2	ENSG00000106144	Tier 2	3	Inverse variance weighted	EOMG.chia	-0.325(-1.558 to 0.908)	0.629	0.6052	0.988	0.722(0.211-2.479)	0.988	0.6102
eQTLGen	CASP2	ENSG00000106144	Tier 2	3	Inverse variance weighted	LOMG.chia	-0.672(-1.563 to 0.219)	0.455	0.1394	0.858	0.511(0.210-1.245)	2.716	0.2572
eQTLGen	CASP2	ENSG00000106144	Tier 2	2	Inverse variance weighted	MG.ukb	0.930(-0.790 to 2.649)	0.877	0.2892	0.994	2.533(0.454-14.135)	0.048	0.8271
eQTLGen	CASP2	ENSG00000106144	Tier 2	3	Inverse variance weighted	MG.finngen	0.081(-0.939 to 1.101)	0.52	0.8764	0.99	1.084(0.391-3.007)	0.247	0.8839
eQTLGen	CASP3	ENSG00000164305	Tier 2	5	Inverse variance weighted	MG.chia	-0.014(-0.278 to 0.251)	0.135	0.9189	0.995	0.986(0.757-1.285)	6.392	0.1717
eQTLGen	CASP3	ENSG00000164305	Tier 2	5	Inverse variance weighted	EOMG.chia	0.159(-0.259 to 0.578)	0.213	0.4554	0.962	1.173(0.772-1.782)	3.349	0.5013
eQTLGen	CASP3	ENSG00000164305	Tier 2	5	Inverse variance weighted	LOMG.chia	-0.001(-0.359 to 0.357)	0.183	0.9952	0.999	0.999(0.698-1.429)	8.295	0.08134
eQTLGen	CASP3	ENSG00000164305	Tier 2	3	Inverse variance weighted	MG.ukb	0.302(-0.436 to 1.040)	0.377	0.423	0.994	1.352(0.646-2.829)	2.995	0.2237
eQTLGen	CASP3	ENSG00000164305	Tier 2	5	Inverse variance weighted	MG.finngen	-0.022(-0.444 to 0.400)	0.215	0.9172	0.994	0.978(0.641-1.491)	4.782	0.3104
eQTLGen	CASP6	ENSG00000138794	Tier 2	1	Wald ratio	MG.chia	-0.046(-0.834 to 0.743)	0.402	0.9099	0.995	0.955(0.434-2.103)	NA	NA
eQTLGen	CASP6	ENSG00000138794	Tier 2	1	Wald ratio	EOMG.chia	0.442(-1.101 to 1.984)	0.787	0.5746	0.985	1.555(0.333-7.271)	NA	NA
eQTLGen	CASP6	ENSG00000138794	Tier 2	1	Wald ratio	LOMG.chia	-0.166(-1.102 to 0.770)	0.478	0.7278	0.984	0.847(0.332-2.159)	NA	NA
eQTLGen	CASP6	ENSG00000138794	Tier 2	1	Wald ratio	MG.ukb	-1.341(-3.374 to 0.693)	1.037	0.1962	0.994	0.262(0.034-1.999)	NA	NA
eQTLGen	CASP6	ENSG00000138794	Tier 2	1	Wald ratio	MG.finngen	0.039(-1.377 to 1.454)	0.722	0.9574	0.994	1.039(0.252-4.279)	NA	NA
eQTLGen	CASP7	ENSG00000165806	Tier 2	16	Inverse variance weighted	MG.chia	0.088(-0.045 to 0.221)	0.068	0.1938	0.835	1.092(0.956-1.248)	3.714	0.9985
eQTLGen	CASP7	ENSG00000165806	Tier 2	16	Inverse variance weighted	EOMG.chia	0.134(-0.125 to 0.394)	0.132	0.3109	0.956	1.144(0.882-1.483)	3.644	0.9987
eQTLGen	CASP7	ENSG00000165806	Tier 2	16	Inverse variance weighted	LOMG.chia	0.084(-0.074 to 0.243)	0.081	0.297	0.91	1.088(0.928-1.275)	6.838	0.962
eQTLGen	CASP7	ENSG00000165806	Tier 2	14	Inverse variance weighted	MG.ukb	-0.162(-0.631 to 0.307)	0.239	0.4979	0.994	0.850(0.532-1.359)	23.146	0.03996
eQTLGen	CASP7	ENSG00000165806	Tier 2	17	Inverse variance weighted	MG.finngen	-0.011(-0.273 to 0.250)	0.133	0.9324	0.994	0.989(0.761-1.284)	19.437	0.2466
eQTLGen	CASP8	ENSG00000064012	Tier 1	6	Inverse variance weighted	MG.chia	-0.109(-0.380 to 0.161)	0.138	0.4285	0.951	0.896(0.684-1.175)	1.6	0.9012
eQTLGen	CASP8	ENSG00000064012	Tier 1	6	Inverse variance weighted	EOMG.chia	0.109(-0.429 to 0.648)	0.275	0.6911	0.991	1.115(0.651-1.911)	3.23	0.6645
eQTLGen	CASP8	ENSG00000064012	Tier 1	6	Inverse variance weighted	LOMG.chia	-0.226(-0.547 to 0.095)	0.164	0.1677	0.869	0.798(0.579-1.100)	1.055	0.958
eQTLGen	CASP8	ENSG00000064012	Tier 1	5	Inverse variance weighted	MG.ukb	-0.504(-1.240 to 0.232)	0.376	0.1797	0.994	0.604(0.289-1.261)	2.545	0.6365
eQTLGen	CASP8	ENSG00000064012	Tier 1	6	Inverse variance weighted	MG.finngen	0.002(-0.522 to 0.526)	0.267	0.994	0.999	1.002(0.593-1.692)	5.488	0.3593
eQTLGen	CASP9	ENSG00000132906	Tier 2	8	Inverse variance weighted	MG.chia	0.191(-0.013 to 0.395)	0.104	0.06625	0.717	1.211(0.987-1.485)	7.175	0.4109
eQTLGen	CASP9	ENSG00000132906	Tier 2	8	Inverse variance weighted	EOMG.chia	0.319(-0.076 to 0.715)	0.202	0.1135	0.932	1.376(0.927-2.044)	4.52	0.7183
eQTLGen	CASP9	ENSG00000132906	Tier 2	8	Inverse variance weighted	LOMG.chia	0.123(-0.116 to 0.362)	0.122	0.3119	0.91	1.131(0.891-1.436)	5.368	0.6152
eQTLGen	CASP9	ENSG00000132906	Tier 2	4	Inverse variance weighted	MG.ukb	0.154(-0.655 to 0.964)	0.413	0.7085	0.994	1.167(0.519-2.622)	6.405	0.09347
eQTLGen	CASP9	ENSG00000132906	Tier 2	7	Inverse variance weighted	MG.finngen	-0.118(-0.512 to 0.276)	0.201	0.5578	0.976	0.889(0.600-1.318)	7.548	0.2732
eQTLGen	CAT	ENSG00000121691	Tier 1	12	Inverse variance weighted	MG.chia	0.048(-0.066 to 0.161)	0.058	0.4121	0.939	1.049(0.936-1.175)	7.113	0.7899
eQTLGen	CAT	ENSG00000121691	Tier 1	12	Inverse variance weighted	EOMG.chia	0.122(-0.106 to 0.350)	0.116	0.2942	0.956	1.130(0.900-1.419)	4.543	0.9513
eQTLGen	CAT	ENSG00000121691	Tier 1	12	Inverse variance weighted	LOMG.chia	0.024(-0.111 to 0.158)	0.069	0.7313	0.984	1.024(0.895-1.171)	6.044	0.8704
eQTLGen	CAT	ENSG00000121691	Tier 1	10	Inverse variance weighted	MG.ukb	-0.247(-0.586 to 0.093)	0.173	0.1549	0.994	0.781(0.556-1.098)	3.826	0.9225
eQTLGen	CAT	ENSG00000121691	Tier 1	12	Inverse variance weighted	MG.finngen	-0.028(-0.276 to 0.221)	0.127	0.8267	0.985	0.973(0.759-1.247)	19.294	0.05601
eQTLGen	CATSPER1	ENSG00000175294	Tier 3B	2	Inverse variance weighted	MG.chia	0.343(-1.537 to 2.224)	0.959	0.7203	0.987	1.410(0.215-9.242)	9.741	0.001803
eQTLGen	CATSPER1	ENSG00000175294	Tier 3B	2	Inverse variance weighted	EOMG.chia	-0.507(-1.714 to 0.700)	0.616	0.4105	0.956	0.602(0.180-2.014)	0.054	0.8166
eQTLGen	CATSPER1	ENSG00000175294	Tier 3B	1	Wald ratio	LOMG.chia	1.643(0.757 to 2.530)	0.452	0.0002808	0.063	5.173(2.131-12.556)	NA	NA
eQTLGen	CATSPER1	ENSG00000175294	Tier 3B	2	Inverse variance weighted	MG.ukb	-0.116(-1.654 to 1.422)	0.785	0.8823	0.994	0.890(0.191-4.146)	0.174	0.6765
eQTLGen	CATSPER1	ENSG00000175294	Tier 3B	2	Inverse variance weighted	MG.finngen	-0.399(-1.487 to 0.688)	0.555	0.4716	0.972	0.671(0.226-1.990)	0.16	0.6894
eQTLGen	CATSPER2	ENSG00000166762	Tier 3B	3	Inverse variance weighted	MG.chia	0.025(-0.180 to 0.230)	0.105	0.8099	0.995	1.026(0.835-1.259)	1.143	0.5648
eQTLGen	CATSPER2	ENSG00000166762	Tier 3B	3	Inverse variance weighted	EOMG.chia	-0.053(-0.442 to 0.335)	0.198	0.7882	0.993	0.948(0.643-1.398)	0.816	0.6651
eQTLGen	CATSPER2	ENSG00000166762	Tier 3B	3	Inverse variance weighted	LOMG.chia	0.088(-0.160 to 0.336)	0.127	0.486	0.952	1.092(0.852-1.400)	0.716	0.6989
eQTLGen	CATSPER2	ENSG00000166762	Tier 3B	3	Inverse variance weighted	MG.ukb	0.046(-0.518 to 0.610)	0.288	0.8727	0.994	1.047(0.596-1.841)	1.11	0.5741
eQTLGen	CATSPER2	ENSG00000166762	Tier 3B	2	Inverse variance weighted	MG.finngen	-0.044(-1.186 to 1.097)	0.582	0.9395	0.994	0.957(0.306-2.996)	3.769	0.05221
eQTLGen	CBLN3	ENSG00000139899	Tier 3A	17	Inverse variance weighted	MG.chia	-0.074(-0.189 to 0.040)	0.058	0.2022	0.835	0.928(0.828-1.041)	14.918	0.5306
eQTLGen	CBLN3	ENSG00000139899	Tier 3A	17	Inverse variance weighted	EOMG.chia	0.030(-0.202 to 0.262)	0.118	0.799	0.993	1.031(0.817-1.300)	13.109	0.6648
eQTLGen	CBLN3	ENSG00000139899	Tier 3A	17	Inverse variance weighted	LOMG.chia	-0.068(-0.202 to 0.067)	0.069	0.3234	0.91	0.935(0.817-1.069)	11.794	0.758
eQTLGen	CBLN3	ENSG00000139899	Tier 3A	14	Inverse variance weighted	MG.ukb	-0.126(-0.489 to 0.237)	0.185	0.4957	0.994	0.881(0.613-1.267)	13.43	0.4152
eQTLGen	CBLN3	ENSG00000139899	Tier 3A	17	Inverse variance weighted	MG.finngen	0.031(-0.179 to 0.242)	0.107	0.7697	0.985	1.032(0.836-1.273)	19.767	0.2309
eQTLGen	CBR1	ENSG00000159228	Tier 1	4	Inverse variance weighted	MG.chia	0.055(-0.107 to 0.217)	0.083	0.5049	0.966	1.057(0.899-1.242)	0.202	0.9773
eQTLGen	CBR1	ENSG00000159228	Tier 1	4	Inverse variance weighted	EOMG.chia	-0.182(-0.537 to 0.173)	0.181	0.3154	0.956	0.834(0.584-1.189)	3.98	0.2636
eQTLGen	CBR1	ENSG00000159228	Tier 1	5	Inverse variance weighted	LOMG.chia	0.149(-0.046 to 0.344)	0.1	0.1344	0.858	1.161(0.955-1.411)	0.458	0.9774
eQTLGen	CBR1	ENSG00000159228	Tier 1	5	Inverse variance weighted	MG.ukb	-0.267(-0.759 to 0.224)	0.251	0.2869	0.994	0.766(0.468-1.252)	2.182	0.7023
eQTLGen	CBR1	ENSG00000159228	Tier 1	5	Inverse variance weighted	MG.finngen	0.166(-0.498 to 0.829)	0.339	0.6251	0.981	1.180(0.608-2.292)	9.341	0.05311
eQTLGen	CBR3	ENSG00000159231	Tier 1	13	Inverse variance weighted	MG.chia	0.135(-0.013 to 0.282)	0.075	0.07309	0.733	1.144(0.987-1.326)	15.734	0.2037
eQTLGen	CBR3	ENSG00000159231	Tier 1	12	Inverse variance weighted	EOMG.chia	0.252(-0.156 to 0.660)	0.208	0.2255	0.956	1.287(0.856-1.936)	23.568	0.01468
eQTLGen	CBR3	ENSG00000159231	Tier 1	13	Inverse variance weighted	LOMG.chia	0.116(-0.077 to 0.310)	0.099	0.2376	0.906	1.124(0.926-1.363)	19.515	0.07684
eQTLGen	CBR3	ENSG00000159231	Tier 1	12	Inverse variance weighted	MG.ukb	0.232(-0.160 to 0.623)	0.2	0.2462	0.994	1.261(0.852-1.865)	15.126	0.1768
eQTLGen	CBR3	ENSG00000159231	Tier 1	13	Inverse variance weighted	MG.finngen	-0.037(-0.269 to 0.195)	0.118	0.7557	0.984	0.964(0.764-1.216)	13.153	0.358
eQTLGen	CCBP2	ENSG00000144648	Tier 3B	1	Wald ratio	MG.ukb	0.195(-1.784 to 2.173)	1.009	0.8471	0.994	1.215(0.168-8.786)	NA	NA
eQTLGen	CCDC3	ENSG00000151468	Tier 3A	7	Inverse variance weighted	MG.chia	-0.016(-0.346 to 0.314)	0.168	0.924	0.995	0.984(0.708-1.368)	15.335	0.01781
eQTLGen	CCDC3	ENSG00000151468	Tier 3A	7	Inverse variance weighted	EOMG.chia	-0.720(-1.145 to -0.295)	0.217	0.0009071	0.555	0.487(0.318-0.745)	4.633	0.5917
eQTLGen	CCDC3	ENSG00000151468	Tier 3A	7	Inverse variance weighted	LOMG.chia	0.228(-0.120 to 0.577)	0.178	0.1991	0.885	1.256(0.887-1.780)	12.492	0.05186
eQTLGen	CCDC3	ENSG00000151468	Tier 3A	6	Inverse variance weighted	MG.ukb	0.013(-0.529 to 0.555)	0.277	0.9613	0.994	1.013(0.589-1.743)	1.701	0.8888
eQTLGen	CCDC3	ENSG00000151468	Tier 3A	8	Inverse variance weighted	MG.finngen	0.064(-0.243 to 0.371)	0.157	0.6811	0.984	1.066(0.785-1.450)	4.14	0.7635
eQTLGen	CCL2	ENSG00000108691	Tier 1	1	Wald ratio	MG.chia	1.655(0.085 to 3.225)	0.801	0.03885	0.627	5.234(1.088-25.165)	NA	NA
eQTLGen	CCL2	ENSG00000108691	Tier 1	2	Inverse variance weighted	EOMG.chia	0.134(-2.359 to 2.628)	1.272	0.9159	0.993	1.144(0.094-13.844)	1.539	0.2147
eQTLGen	CCL2	ENSG00000108691	Tier 1	1	Wald ratio	LOMG.chia	1.618(-0.243 to 3.478)	0.949	0.08832	0.855	5.041(0.785-32.398)	NA	NA
eQTLGen	CCL2	ENSG00000108691	Tier 1	2	Inverse variance weighted	MG.ukb	-0.790(-3.346 to 1.766)	1.304	0.5445	0.994	0.454(0.035-5.845)	0.831	0.362
eQTLGen	CCL2	ENSG00000108691	Tier 1	2	Inverse variance weighted	MG.finngen	1.007(-0.839 to 2.854)	0.942	0.285	0.972	2.738(0.432-17.360)	0.162	0.6875
eQTLGen	CCL23	ENSG00000167236	Tier 3B	3	Inverse variance weighted	MG.chia	-0.089(-0.434 to 0.256)	0.176	0.6139	0.971	0.915(0.648-1.292)	0.132	0.9362
eQTLGen	CCL23	ENSG00000167236	Tier 3B	2	Inverse variance weighted	EOMG.chia	0.549(-0.979 to 2.078)	0.78	0.4809	0.968	1.732(0.376-7.985)	0.115	0.7349
eQTLGen	CCL23	ENSG00000167236	Tier 3B	3	Inverse variance weighted	LOMG.chia	-0.077(-0.491 to 0.336)	0.211	0.7136	0.984	0.925(0.612-1.399)	0.236	0.8885
eQTLGen	CCL23	ENSG00000167236	Tier 3B	4	Inverse variance weighted	MG.ukb	-0.212(-1.070 to 0.647)	0.438	0.6288	0.994	0.809(0.343-1.909)	3.216	0.3595
eQTLGen	CCL23	ENSG00000167236	Tier 3B	4	Inverse variance weighted	MG.finngen	-0.153(-0.642 to 0.336)	0.249	0.5397	0.974	0.858(0.526-1.399)	1.539	0.6734
eQTLGen	CCL25	ENSG00000131142	Tier 3B	1	Wald ratio	MG.chia	-0.126(-1.516 to 1.263)	0.709	0.8587	0.995	0.881(0.220-3.537)	NA	NA
eQTLGen	CCL25	ENSG00000131142	Tier 3B	1	Wald ratio	EOMG.chia	2.426(-0.310 to 5.161)	1.396	0.08221	0.926	11.311(0.734-174.388)	NA	NA
eQTLGen	CCL25	ENSG00000131142	Tier 3B	1	Wald ratio	LOMG.chia	-0.952(-2.600 to 0.696)	0.841	0.2574	0.906	0.386(0.074-2.005)	NA	NA
eQTLGen	CCL25	ENSG00000131142	Tier 3B	1	Wald ratio	MG.ukb	-1.187(-4.727 to 2.352)	1.806	0.5109	0.994	0.305(0.009-10.511)	NA	NA
eQTLGen	CCL25	ENSG00000131142	Tier 3B	1	Wald ratio	MG.finngen	-1.517(-3.958 to 0.924)	1.245	0.2231	0.972	0.219(0.019-2.519)	NA	NA
eQTLGen	CCL28	ENSG00000151882	Tier 3B	1	Wald ratio	MG.chia	-0.360(-0.921 to 0.201)	0.286	0.2082	0.837	0.697(0.398-1.222)	NA	NA
eQTLGen	CCL28	ENSG00000151882	Tier 3B	1	Wald ratio	EOMG.chia	-0.586(-1.705 to 0.533)	0.571	0.3045	0.956	0.556(0.182-1.704)	NA	NA
eQTLGen	CCL28	ENSG00000151882	Tier 3B	1	Wald ratio	LOMG.chia	-0.360(-1.022 to 0.303)	0.338	0.2877	0.91	0.698(0.360-1.354)	NA	NA
eQTLGen	CCL28	ENSG00000151882	Tier 3B	1	Wald ratio	MG.ukb	0.472(-0.958 to 1.902)	0.73	0.5179	0.994	1.603(0.384-6.696)	NA	NA
eQTLGen	CCL28	ENSG00000151882	Tier 3B	1	Wald ratio	MG.finngen	-0.491(-1.496 to 0.514)	0.513	0.338	0.972	0.612(0.224-1.672)	NA	NA
eQTLGen	CCL3	ENSG00000006075	Tier 3B	1	Wald ratio	MG.chia	0.237(-0.485 to 0.959)	0.368	0.5194	0.966	1.268(0.616-2.609)	NA	NA
eQTLGen	CCL3	ENSG00000006075	Tier 3B	1	Wald ratio	EOMG.chia	-1.097(-2.529 to 0.335)	0.731	0.1333	0.956	0.334(0.080-1.398)	NA	NA
eQTLGen	CCL3	ENSG00000006075	Tier 3B	1	Wald ratio	LOMG.chia	0.718(-0.136 to 1.572)	0.436	0.09957	0.855	2.050(0.872-4.815)	NA	NA
eQTLGen	CCL3	ENSG00000006075	Tier 3B	2	Inverse variance weighted	MG.ukb	0.078(-0.513 to 0.669)	0.301	0.7965	0.994	1.081(0.599-1.951)	0.185	0.6671
eQTLGen	CCL3	ENSG00000006075	Tier 3B	1	Wald ratio	MG.finngen	-0.566(-1.887 to 0.755)	0.674	0.4013	0.972	0.568(0.152-2.128)	NA	NA
eQTLGen	CCL3L1	ENSG00000205021	Tier 3B	6	Inverse variance weighted	MG.chia	0.074(-0.046 to 0.195)	0.061	0.227	0.86	1.077(0.955-1.215)	2.762	0.7367
eQTLGen	CCL3L1	ENSG00000205021	Tier 3B	6	Inverse variance weighted	EOMG.chia	0.062(-0.174 to 0.299)	0.121	0.6066	0.988	1.064(0.840-1.348)	4.356	0.4993
eQTLGen	CCL3L1	ENSG00000205021	Tier 3B	6	Inverse variance weighted	LOMG.chia	0.090(-0.054 to 0.233)	0.073	0.2198	0.9	1.094(0.948-1.262)	1.778	0.8789
eQTLGen	CCL3L1	ENSG00000205021	Tier 3B	4	Inverse variance weighted	MG.ukb	-0.070(-0.455 to 0.314)	0.196	0.7198	0.994	0.932(0.634-1.370)	2.434	0.4873
eQTLGen	CCL3L1	ENSG00000205021	Tier 3B	7	Inverse variance weighted	MG.finngen	-0.094(-0.286 to 0.099)	0.098	0.3413	0.972	0.911(0.751-1.104)	2.023	0.9176
eQTLGen	CCL4	ENSG00000129277	Tier 3B	4	Inverse variance weighted	MG.chia	-0.180(-0.383 to 0.022)	0.103	0.08081	0.743	0.835(0.682-1.022)	2.592	0.4588
eQTLGen	CCL4	ENSG00000129277	Tier 3B	4	Inverse variance weighted	EOMG.chia	-0.313(-0.720 to 0.093)	0.208	0.1311	0.956	0.731(0.487-1.098)	2.215	0.529
eQTLGen	CCL4	ENSG00000129277	Tier 3B	4	Inverse variance weighted	LOMG.chia	-0.120(-0.358 to 0.119)	0.122	0.3261	0.912	0.887(0.699-1.126)	1.266	0.7372
eQTLGen	CCL4	ENSG00000129277	Tier 3B	4	Inverse variance weighted	MG.ukb	0.132(-0.390 to 0.654)	0.266	0.6205	0.994	1.141(0.677-1.923)	1.785	0.6181
eQTLGen	CCL4	ENSG00000129277	Tier 3B	4	Inverse variance weighted	MG.finngen	-0.048(-0.491 to 0.395)	0.226	0.8325	0.985	0.953(0.612-1.485)	3.635	0.3036
eQTLGen	CCL4L2	ENSG00000197262	Tier 3B	4	Inverse variance weighted	MG.chia	0.087(-0.070 to 0.243)	0.08	0.2782	0.89	1.090(0.932-1.275)	2.677	0.4441
eQTLGen	CCL4L2	ENSG00000197262	Tier 3B	4	Inverse variance weighted	EOMG.chia	-0.127(-0.453 to 0.198)	0.166	0.4437	0.96	0.881(0.636-1.219)	3.345	0.3415
eQTLGen	CCL4L2	ENSG00000197262	Tier 3B	4	Inverse variance weighted	LOMG.chia	0.197(0.011 to 0.383)	0.095	0.03781	0.685	1.218(1.011-1.466)	2.969	0.3964
eQTLGen	CCL4L2	ENSG00000197262	Tier 3B	3	Inverse variance weighted	MG.ukb	0.273(-0.181 to 0.727)	0.232	0.2387	0.994	1.314(0.834-2.068)	0.215	0.8983
eQTLGen	CCL4L2	ENSG00000197262	Tier 3B	4	Inverse variance weighted	MG.finngen	-0.032(-0.311 to 0.248)	0.143	0.824	0.985	0.969(0.732-1.281)	2.085	0.555
eQTLGen	CCL5	ENSG00000161570	Tier 2	4	Inverse variance weighted	MG.chia	0.219(-0.307 to 0.744)	0.268	0.4145	0.941	1.245(0.736-2.105)	3.915	0.2708
eQTLGen	CCL5	ENSG00000161570	Tier 2	4	Inverse variance weighted	EOMG.chia	0.351(-0.965 to 1.667)	0.672	0.6013	0.987	1.420(0.381-5.297)	6.339	0.09624
eQTLGen	CCL5	ENSG00000161570	Tier 2	4	Inverse variance weighted	LOMG.chia	0.124(-0.529 to 0.778)	0.333	0.709	0.984	1.132(0.589-2.177)	4.289	0.2319
eQTLGen	CCL5	ENSG00000161570	Tier 2	3	Inverse variance weighted	MG.ukb	0.769(-0.476 to 2.015)	0.635	0.226	0.994	2.158(0.621-7.499)	0.67	0.7154
eQTLGen	CCL5	ENSG00000161570	Tier 2	4	Inverse variance weighted	MG.finngen	-0.671(-1.909 to 0.568)	0.632	0.2887	0.972	0.511(0.148-1.765)	6.698	0.08218
eQTLGen	CCL8	ENSG00000108700	Tier 3B	1	Wald ratio	MG.chia	0.384(-1.266 to 2.033)	0.842	0.6485	0.981	1.468(0.282-7.638)	NA	NA
eQTLGen	CCL8	ENSG00000108700	Tier 3B	1	Wald ratio	EOMG.chia	-0.116(-3.447 to 3.216)	1.7	0.9458	0.993	0.891(0.032-24.921)	NA	NA
eQTLGen	CCL8	ENSG00000108700	Tier 3B	1	Wald ratio	LOMG.chia	1.275(-0.658 to 3.207)	0.986	0.1961	0.885	3.578(0.518-24.708)	NA	NA
eQTLGen	CCL8	ENSG00000108700	Tier 3B	1	Wald ratio	MG.ukb	-0.856(-5.060 to 3.349)	2.145	0.6899	0.994	0.425(0.006-28.464)	NA	NA
eQTLGen	CCL8	ENSG00000108700	Tier 3B	1	Wald ratio	MG.finngen	-1.117(-4.129 to 1.895)	1.537	0.4674	0.972	0.327(0.016-6.653)	NA	NA
eQTLGen	CCNA1	ENSG00000133101	Tier 1	2	Inverse variance weighted	MG.chia	0.037(-0.142 to 0.216)	0.091	0.688	0.987	1.037(0.867-1.241)	0.033	0.8553
eQTLGen	CCNA1	ENSG00000133101	Tier 1	2	Inverse variance weighted	EOMG.chia	0.105(-0.635 to 0.844)	0.377	0.7813	0.993	1.110(0.530-2.326)	4.455	0.03481
eQTLGen	CCNA1	ENSG00000133101	Tier 1	2	Inverse variance weighted	LOMG.chia	0.031(-0.343 to 0.406)	0.191	0.87	0.994	1.032(0.710-1.500)	3.074	0.07956
eQTLGen	CCNA1	ENSG00000133101	Tier 1	2	Inverse variance weighted	MG.ukb	-0.013(-0.494 to 0.468)	0.245	0.9591	0.994	0.988(0.610-1.597)	0.143	0.7049
eQTLGen	CCNA1	ENSG00000133101	Tier 1	2	Inverse variance weighted	MG.finngen	0.144(-0.209 to 0.497)	0.18	0.4238	0.972	1.155(0.812-1.643)	0.101	0.7504
eQTLGen	CCNA2	ENSG00000145386	Tier 1	1	Wald ratio	MG.chia	-0.269(-1.038 to 0.500)	0.393	0.4932	0.966	0.764(0.354-1.649)	NA	NA
eQTLGen	CCNA2	ENSG00000145386	Tier 1	1	Wald ratio	EOMG.chia	-0.314(-1.844 to 1.217)	0.781	0.688	0.991	0.731(0.158-3.377)	NA	NA
eQTLGen	CCNA2	ENSG00000145386	Tier 1	1	Wald ratio	LOMG.chia	-0.292(-1.198 to 0.614)	0.462	0.5277	0.966	0.747(0.302-1.848)	NA	NA
eQTLGen	CCNA2	ENSG00000145386	Tier 1	1	Wald ratio	MG.ukb	0.547(-1.419 to 2.512)	1.003	0.5858	0.994	1.727(0.242-12.331)	NA	NA
eQTLGen	CCNB1	ENSG00000134057	Tier 1	1	Wald ratio	MG.chia	0.401(-0.168 to 0.970)	0.29	0.1674	0.835	1.493(0.845-2.638)	NA	NA
eQTLGen	CCNB1	ENSG00000134057	Tier 1	1	Wald ratio	EOMG.chia	0.892(-0.237 to 2.022)	0.576	0.1215	0.956	2.441(0.789-7.550)	NA	NA
eQTLGen	CCNB1	ENSG00000134057	Tier 1	1	Wald ratio	LOMG.chia	0.129(-0.547 to 0.805)	0.345	0.7079	0.984	1.138(0.579-2.237)	NA	NA
eQTLGen	CCNB1	ENSG00000134057	Tier 1	1	Wald ratio	MG.ukb	-0.091(-1.561 to 1.379)	0.75	0.9032	0.994	0.913(0.210-3.970)	NA	NA
eQTLGen	CCNB1	ENSG00000134057	Tier 1	1	Wald ratio	MG.finngen	-0.045(-1.079 to 0.988)	0.527	0.9314	0.994	0.956(0.340-2.686)	NA	NA
eQTLGen	CCND1	ENSG00000110092	Tier 1	2	Inverse variance weighted	MG.chia	-0.266(-0.650 to 0.118)	0.196	0.1747	0.835	0.766(0.522-1.125)	0.714	0.3981
eQTLGen	CCND1	ENSG00000110092	Tier 1	2	Inverse variance weighted	EOMG.chia	-0.803(-1.575 to -0.031)	0.394	0.0414	0.893	0.448(0.207-0.969)	0.555	0.4563
eQTLGen	CCND1	ENSG00000110092	Tier 1	2	Inverse variance weighted	LOMG.chia	-0.129(-0.583 to 0.326)	0.232	0.5792	0.971	0.879(0.558-1.386)	0.022	0.8833
eQTLGen	CCND1	ENSG00000110092	Tier 1	2	Inverse variance weighted	MG.ukb	-0.520(-1.536 to 0.497)	0.519	0.3164	0.994	0.595(0.215-1.644)	0.571	0.45
eQTLGen	CCND1	ENSG00000110092	Tier 1	1	Wald ratio	MG.finngen	-1.513(-4.348 to 1.321)	1.446	0.2953	0.972	0.220(0.013-3.747)	NA	NA
eQTLGen	CCND2	ENSG00000118971	Tier 1	3	Inverse variance weighted	MG.chia	0.146(-0.402 to 0.694)	0.279	0.601	0.966	1.157(0.669-2.001)	0.659	0.7193
eQTLGen	CCND2	ENSG00000118971	Tier 1	2	Inverse variance weighted	EOMG.chia	0.453(-0.761 to 1.668)	0.619	0.4642	0.966	1.574(0.467-5.300)	0.033	0.8561
eQTLGen	CCND2	ENSG00000118971	Tier 1	3	Inverse variance weighted	LOMG.chia	-0.048(-0.695 to 0.598)	0.33	0.8834	0.997	0.953(0.499-1.819)	0.855	0.6521
eQTLGen	CCND2	ENSG00000118971	Tier 1	3	Inverse variance weighted	MG.ukb	-0.601(-1.968 to 0.767)	0.698	0.3895	0.994	0.549(0.140-2.154)	1.656	0.437
eQTLGen	CCND2	ENSG00000118971	Tier 1	3	Inverse variance weighted	MG.finngen	-0.543(-1.472 to 0.386)	0.474	0.2521	0.972	0.581(0.230-1.471)	2.295	0.3174
eQTLGen	CCND3	ENSG00000112576	Tier 1	1	Wald ratio	MG.chia	-0.105(-0.562 to 0.353)	0.233	0.6542	0.982	0.901(0.570-1.423)	NA	NA
eQTLGen	CCND3	ENSG00000112576	Tier 1	1	Wald ratio	EOMG.chia	-0.310(-1.211 to 0.591)	0.46	0.4996	0.968	0.733(0.298-1.805)	NA	NA
eQTLGen	CCND3	ENSG00000112576	Tier 1	1	Wald ratio	LOMG.chia	0.098(-0.448 to 0.645)	0.279	0.724	0.984	1.103(0.639-1.906)	NA	NA
eQTLGen	CCND3	ENSG00000112576	Tier 1	1	Wald ratio	MG.ukb	0.040(-1.230 to 1.311)	0.648	0.9503	0.994	1.041(0.292-3.711)	NA	NA
eQTLGen	CCND3	ENSG00000112576	Tier 1	1	Wald ratio	MG.finngen	0.385(-0.531 to 1.302)	0.468	0.41	0.972	1.470(0.588-3.678)	NA	NA
eQTLGen	CCNE1	ENSG00000105173	Tier 1	2	Inverse variance weighted	MG.chia	0.090(-0.922 to 1.103)	0.517	0.8615	0.995	1.094(0.398-3.012)	3.288	0.0698
eQTLGen	CCNE1	ENSG00000105173	Tier 1	2	Inverse variance weighted	EOMG.chia	-0.341(-1.434 to 0.753)	0.558	0.5414	0.983	0.711(0.238-2.122)	0.022	0.8811
eQTLGen	CCNE1	ENSG00000105173	Tier 1	2	Inverse variance weighted	LOMG.chia	0.281(-0.693 to 1.254)	0.497	0.572	0.971	1.324(0.500-3.503)	2.153	0.1423
eQTLGen	CCNE1	ENSG00000105173	Tier 1	2	Inverse variance weighted	MG.ukb	0.540(-0.925 to 2.006)	0.748	0.4699	0.994	1.717(0.396-7.436)	0.971	0.3244
eQTLGen	CCNE1	ENSG00000105173	Tier 1	2	Inverse variance weighted	MG.finngen	-1.303(-2.350 to -0.255)	0.534	0.01481	0.654	0.272(0.095-0.775)	0.219	0.6397
eQTLGen	CCNE2	ENSG00000175305	Tier 1	1	Wald ratio	MG.chia	-1.132(-2.106 to -0.158)	0.497	0.02277	0.508	0.322(0.122-0.854)	NA	NA
eQTLGen	CCNE2	ENSG00000175305	Tier 1	1	Wald ratio	EOMG.chia	-2.351(-4.284 to -0.419)	0.986	0.01711	0.823	0.095(0.014-0.658)	NA	NA
eQTLGen	CCNE2	ENSG00000175305	Tier 1	1	Wald ratio	LOMG.chia	-0.615(-1.774 to 0.544)	0.591	0.2982	0.91	0.541(0.170-1.722)	NA	NA
eQTLGen	CCNE2	ENSG00000175305	Tier 1	1	Wald ratio	MG.ukb	1.341(-1.162 to 3.845)	1.277	0.2936	0.994	3.824(0.313-46.744)	NA	NA
eQTLGen	CCNE2	ENSG00000175305	Tier 1	1	Wald ratio	MG.finngen	-1.212(-2.953 to 0.529)	0.888	0.1724	0.966	0.298(0.052-1.697)	NA	NA
eQTLGen	CCNH	ENSG00000134480	Tier 2	1	Wald ratio	MG.chia	-1.074(-2.044 to -0.105)	0.495	0.02987	0.586	0.342(0.130-0.901)	NA	NA
[truncated: 10,668 more rows]

## Sheet: Table S6
Table S6. Colocalization results using cis-eQTLs on MG across different datasets.
[truncated: 16 more rows]

## Sheet: Table S7
Table S7. The cis-pQTLs instruments used for protein expression on MG risk in the primary analysis.
[truncated: 6 more rows]

[truncated: 4 more sheets: Table S8, Table S9, Table S10, Sheet1]
